# Supplementary material for: Over-Expression and Prognostic Significance of FATP5, as a New Biomarker, in Colorectal Carcinoma
Source: Front Mol Biosci. 2022 Jan 27;8:770624. doi: 10.3389/fmolb.2021.770624 (PMC8829069; doi:10.3389/fmolb.2021.770624)
Supplement: Supplementary file 1 [file Table2.XLSX]

## Sheet: GSE39582_sample
Acc	SLC27A5	Title	Type	Platform	Organism	Source	rows	file	Data_col1	Data_col2	organism	dataset	Sex	age.at.diagnosis (year)	tnm.stage	tnm.t	tnm.n	tnm.m	tumor.location	chemotherapy.adjuvant	chemotherapy.adjuvant.type	rfs.event	rfs.delay	os.event	os.delay	mmr.status	cimp.status	cin.status	tp53.mutation	tp53.mutation.dna	tp53.mutation.exon.number	tp53.mutation.protein	kras.mutation	kras.mutation.dna	kras.mutation.exon.number	kras.mutation.protein	braf.mutation	braf.mutation.dna	braf.mutation.exon.number	braf.mutation.protein	cit.molecularsubtype	dependancy sample	rna.extraction.method	DataProcessing
GSM1681365	5.92637	CIT579	RNA	GPL570	Homo sapiens	Frozen tissue of non tumoral colorectal mucosa	54675	GSM1681365-tbl-1.txt	1,ID_REF,	2,VALUE,log2 normalized intensity signal	Homo sapiens	Non Tumoral	Male	78	3	T3	N2	M0	proximal	Y	FUFOL	0	86	0	86	pMMR	-	+	N/A	N/A	N/A	N/A	N/A	N/A	N/A	N/A	N/A	N/A	N/A	N/A	N/A	CIT422	E3	RMA normalisation (Bioconductor R affy package) + ComBat (R sva package )
GSM1681370	5.91926	CIT584	RNA	GPL570	Homo sapiens	Frozen tissue of non tumoral colorectal mucosa	54675	GSM1681370-tbl-1.txt	1,ID_REF,	2,VALUE,log2 normalized intensity signal	Homo sapiens	Non Tumoral	Female	77	2	T3	N0	M0	proximal	N	N/A	0	74	0	74	pMMR	-	-	N/A	N/A	N/A	N/A	N/A	N/A	N/A	N/A	N/A	N/A	N/A	N/A	N/A	CIT533	E3	RMA normalisation (Bioconductor R affy package) + ComBat (R sva package )
GSM1681366	5.78342	CIT580	RNA	GPL570	Homo sapiens	Frozen tissue of non tumoral colorectal mucosa	54675	GSM1681366-tbl-1.txt	1,ID_REF,	2,VALUE,log2 normalized intensity signal	Homo sapiens	Non Tumoral	Male	72	N/A	N/A	N/A	N/A	N/A	N/A	N/A	N/A	N/A	N/A	N/A	N/A	N/A	N/A	N/A	N/A	N/A	N/A	N/A	N/A	N/A	N/A	N/A	N/A	N/A	N/A	N/A	N/A	NULL	RMA normalisation (Bioconductor R affy package) + ComBat (R sva package )
GSM1681359	5.74808	CIT573	RNA	GPL570	Homo sapiens	Frozen tissue of non tumoral colorectal mucosa	54675	GSM1681359-tbl-1.txt	1,ID_REF,	2,VALUE,log2 normalized intensity signal	Homo sapiens	Non Tumoral	Female	84	2	T3	N0	M0	proximal	N	N/A	0	36	1	36	pMMR	-	+	N/A	N/A	N/A	N/A	N/A	N/A	N/A	N/A	N/A	N/A	N/A	N/A	N/A	CIT362	E3	RMA normalisation (Bioconductor R affy package) + ComBat (R sva package )
GSM1681363	5.69732	CIT577	RNA	GPL570	Homo sapiens	Frozen tissue of non tumoral colorectal mucosa	54675	GSM1681363-tbl-1.txt	1,ID_REF,	2,VALUE,log2 normalized intensity signal	Homo sapiens	Non Tumoral	Male	50	2	T3	N0	M0	proximal	Y	5FU	0	85	0	85	dMMR	-	-	N/A	N/A	N/A	N/A	N/A	N/A	N/A	N/A	N/A	N/A	N/A	N/A	N/A	CIT514	E3	RMA normalisation (Bioconductor R affy package) + ComBat (R sva package )
GSM1681369	5.69159	CIT583	RNA	GPL570	Homo sapiens	Frozen tissue of non tumoral colorectal mucosa	54675	GSM1681369-tbl-1.txt	1,ID_REF,	2,VALUE,log2 normalized intensity signal	Homo sapiens	Non Tumoral	Male	67	3	T3	N2	M0	distal	Y	5FU	0	65	1	65	pMMR	-	+	N/A	N/A	N/A	N/A	N/A	N/A	N/A	N/A	N/A	N/A	N/A	N/A	N/A	CIT525	E3	RMA normalisation (Bioconductor R affy package) + ComBat (R sva package )
GSM1681353	5.68981	CIT567	RNA	GPL570	Homo sapiens	Frozen tissue of non tumoral colorectal mucosa	54675	GSM1681353-tbl-1.txt	1,ID_REF,	2,VALUE,log2 normalized intensity signal	Homo sapiens	Non Tumoral	Male	69	2	T3	N0	M0	distal	N	N/A	0	131	0	131	pMMR	-	+	N/A	N/A	N/A	N/A	N/A	N/A	N/A	N/A	N/A	N/A	N/A	N/A	N/A	CIT546	E3	RMA normalisation (Bioconductor R affy package) + ComBat (R sva package )
GSM1681364	5.66023	CIT578	RNA	GPL570	Homo sapiens	Frozen tissue of non tumoral colorectal mucosa	54675	GSM1681364-tbl-1.txt	1,ID_REF,	2,VALUE,log2 normalized intensity signal	Homo sapiens	Non Tumoral	Female	71	2	T3	N0	M0	distal	Y	FUFOL	0	85	0	85	pMMR	-	+	N/A	N/A	N/A	N/A	N/A	N/A	N/A	N/A	N/A	N/A	N/A	N/A	N/A	CIT370	E3	RMA normalisation (Bioconductor R affy package) + ComBat (R sva package )
GSM1681367	5.66011	CIT581	RNA	GPL570	Homo sapiens	Frozen tissue of non tumoral colorectal mucosa	54675	GSM1681367-tbl-1.txt	1,ID_REF,	2,VALUE,log2 normalized intensity signal	Homo sapiens	Non Tumoral	Male	67	3	T3	N1	M0	proximal	Y	5FU	0	76	0	76	pMMR	-	+	N/A	N/A	N/A	N/A	N/A	N/A	N/A	N/A	N/A	N/A	N/A	N/A	N/A	CIT383	E3	RMA normalisation (Bioconductor R affy package) + ComBat (R sva package )
GSM1681361	5.65892	CIT575	RNA	GPL570	Homo sapiens	Frozen tissue of non tumoral colorectal mucosa	54675	GSM1681361-tbl-1.txt	1,ID_REF,	2,VALUE,log2 normalized intensity signal	Homo sapiens	Non Tumoral	Female	76	1	T2	N0	M0	distal	N	N/A	0	86	0	86	pMMR	-	+	N/A	N/A	N/A	N/A	N/A	N/A	N/A	N/A	N/A	N/A	N/A	N/A	N/A	CIT508	E3	RMA normalisation (Bioconductor R affy package) + ComBat (R sva package )
GSM1681354	5.60567	CIT568	RNA	GPL570	Homo sapiens	Frozen tissue of non tumoral colorectal mucosa	54675	GSM1681354-tbl-1.txt	1,ID_REF,	2,VALUE,log2 normalized intensity signal	Homo sapiens	Non Tumoral	Female	65	1	T2	N0	M0	distal	N	N/A	0	142	0	142	pMMR	-	+	N/A	N/A	N/A	N/A	N/A	N/A	N/A	N/A	N/A	N/A	N/A	N/A	N/A	CIT540	E3	RMA normalisation (Bioconductor R affy package) + ComBat (R sva package )
GSM1681371	5.59747	CIT585	RNA	GPL570	Homo sapiens	Frozen tissue of non tumoral colorectal mucosa	54675	GSM1681371-tbl-1.txt	1,ID_REF,	2,VALUE,log2 normalized intensity signal	Homo sapiens	Non Tumoral	Male	69	1	T2	N0	M0	proximal	N	N/A	0	68	0	68	pMMR	+	+	N/A	N/A	N/A	N/A	N/A	N/A	N/A	N/A	N/A	N/A	N/A	N/A	N/A	CIT536	E3	RMA normalisation (Bioconductor R affy package) + ComBat (R sva package )
GSM1681362	5.58526	CIT576	RNA	GPL570	Homo sapiens	Frozen tissue of non tumoral colorectal mucosa	54675	GSM1681362-tbl-1.txt	1,ID_REF,	2,VALUE,log2 normalized intensity signal	Homo sapiens	Non Tumoral	Male	69	1	T2	N0	M0	distal	N	N/A	0	86	0	86	pMMR	-	+	N/A	N/A	N/A	N/A	N/A	N/A	N/A	N/A	N/A	N/A	N/A	N/A	N/A	CIT513	E3	RMA normalisation (Bioconductor R affy package) + ComBat (R sva package )
GSM1681356	5.58165	CIT570	RNA	GPL570	Homo sapiens	Frozen tissue of non tumoral colorectal mucosa	54675	GSM1681356-tbl-1.txt	1,ID_REF,	2,VALUE,log2 normalized intensity signal	Homo sapiens	Non Tumoral	Female	69	1	T1	N0	M0	distal	N	N/A	0	134	0	134	pMMR	-	+	N/A	N/A	N/A	N/A	N/A	N/A	N/A	N/A	N/A	N/A	N/A	N/A	N/A	CIT552	E3	RMA normalisation (Bioconductor R affy package) + ComBat (R sva package )
GSM1681360	5.54975	CIT574	RNA	GPL570	Homo sapiens	Frozen tissue of non tumoral colorectal mucosa	54675	GSM1681360-tbl-1.txt	1,ID_REF,	2,VALUE,log2 normalized intensity signal	Homo sapiens	Non Tumoral	Male	85	2	T3	N0	M0	proximal	N	N/A	1	5	1	30	dMMR	+	+	N/A	N/A	N/A	N/A	N/A	N/A	N/A	N/A	N/A	N/A	N/A	N/A	N/A	CIT361	E3	RMA normalisation (Bioconductor R affy package) + ComBat (R sva package )
GSM1681358	5.53046	CIT572	RNA	GPL570	Homo sapiens	Frozen tissue of non tumoral colorectal mucosa	54675	GSM1681358-tbl-1.txt	1,ID_REF,	2,VALUE,log2 normalized intensity signal	Homo sapiens	Non Tumoral	Male	64	N/A	N/A	N/A	N/A	N/A	N/A	N/A	N/A	N/A	N/A	N/A	N/A	N/A	N/A	N/A	N/A	N/A	N/A	N/A	N/A	N/A	N/A	N/A	N/A	N/A	N/A	N/A	N/A	NULL	RMA normalisation (Bioconductor R affy package) + ComBat (R sva package )
GSM1681355	5.46553	CIT569	RNA	GPL570	Homo sapiens	Frozen tissue of non tumoral colorectal mucosa	54675	GSM1681355-tbl-1.txt	1,ID_REF,	2,VALUE,log2 normalized intensity signal	Homo sapiens	Non Tumoral	Female	54	3	T3	N1	M0	distal	Y	FUFOL	0	141	0	141	pMMR	-	+	N/A	N/A	N/A	N/A	N/A	N/A	N/A	N/A	N/A	N/A	N/A	N/A	N/A	CIT404	E3	RMA normalisation (Bioconductor R affy package) + ComBat (R sva package )
GSM1681368	5.44457	CIT582	RNA	GPL570	Homo sapiens	Frozen tissue of non tumoral colorectal mucosa	54675	GSM1681368-tbl-1.txt	1,ID_REF,	2,VALUE,log2 normalized intensity signal	Homo sapiens	Non Tumoral	Male	47	3	T3	N1	M0	proximal	Y	FOLFIRI	0	81	0	81	pMMR	-	+	N/A	N/A	N/A	N/A	N/A	N/A	N/A	N/A	N/A	N/A	N/A	N/A	N/A	CIT415	E3	RMA normalisation (Bioconductor R affy package) + ComBat (R sva package )
GSM1681357	5.43448	CIT571	RNA	GPL570	Homo sapiens	Frozen tissue of non tumoral colorectal mucosa	54675	GSM1681357-tbl-1.txt	1,ID_REF,	2,VALUE,log2 normalized intensity signal	Homo sapiens	Non Tumoral	Male	62	2	T3	N0	M0	distal	N	N/A	1	24	0	123	pMMR	-	+	N/A	N/A	N/A	N/A	N/A	N/A	N/A	N/A	N/A	N/A	N/A	N/A	N/A	CIT431	E3	RMA normalisation (Bioconductor R affy package) + ComBat (R sva package )
GSM972311	7.88859	CIT355	RNA	GPL570	Homo sapiens	Frozen tissue of primary colorectal Adenocarcinoma (discovery)	54675	GSM972311-tbl-1.txt	1,ID_REF,	2,VALUE,log2 normalized intensity signal	Homo sapiens	discovery	Male	55	2	T3	N0	M0	distal	Y	5FU	0	106	0	106	pMMR	+	+	WT	N/A	N/A	N/A	WT	N/A	N/A	N/A	WT	N/A	N/A	N/A	C5	N/A	Manual-Rneasy Micro (Qiagen)	RMA normalisation (Bioconductor R affy package) + ComBat (R sva package )
GSM972046	7.81074	CIT090	RNA	GPL570	Homo sapiens	Frozen tissue of primary colorectal Adenocarcinoma (discovery)	54675	GSM972046-tbl-1.txt	1,ID_REF,	2,VALUE,log2 normalized intensity signal	Homo sapiens	discovery	Male	54	2	T3	N0	M0	distal	N	N/A	1	21	0	58	pMMR	-	+	N/A	N/A	N/A	N/A	WT	N/A	N/A	N/A	WT	N/A	N/A	N/A	C5	N/A	Manual-Rneasy Mini (Qiagen)	RMA normalisation (Bioconductor R affy package) + ComBat (R sva package )
GSM972358	6.9792	CIT402	RNA	GPL570	Homo sapiens	Frozen tissue of primary colorectal Adenocarcinoma (discovery)	54675	GSM972358-tbl-1.txt	1,ID_REF,	2,VALUE,log2 normalized intensity signal	Homo sapiens	discovery	Female	53	2	T3	N0	M0	distal	Y	FUFOL	0	81	0	81	pMMR	-	+	M	N/A	N/A	N/A	WT	N/A	N/A	N/A	WT	N/A	N/A	N/A	C5	N/A	Manual-Rneasy Mini (Qiagen)	RMA normalisation (Bioconductor R affy package) + ComBat (R sva package )
GSM972003	6.87539	CIT047	RNA	GPL570	Homo sapiens	Frozen tissue of primary colorectal Adenocarcinoma (discovery)	54675	GSM972003-tbl-1.txt	1,ID_REF,	2,VALUE,log2 normalized intensity signal	Homo sapiens	discovery	Male	64.6	4	T3	N2	M1	proximal	Y	N/A	1	0	1	27	pMMR	-	-	WT	N/A	N/A	N/A	M	c.35G>T	c.35G>T	p.G12V	WT	N/A	N/A	N/A	C1	N/A	Manual-Trizol	RMA normalisation (Bioconductor R affy package) + ComBat (R sva package )
GSM972049	6.86413	CIT093	RNA	GPL570	Homo sapiens	Frozen tissue of primary colorectal Adenocarcinoma (discovery)	54675	GSM972049-tbl-1.txt	1,ID_REF,	2,VALUE,log2 normalized intensity signal	Homo sapiens	discovery	Male	79	2	T3	N0	M0	proximal	N	N/A	0	26	0	26	pMMR	-	+	N/A	N/A	N/A	N/A	M	c.34G>T	c.34G>T	N/A	WT	N/A	N/A	N/A	C3	N/A	Manual-Rneasy Mini (Qiagen)	RMA normalisation (Bioconductor R affy package) + ComBat (R sva package )
GSM972257	6.86356	CIT301	RNA	GPL570	Homo sapiens	Frozen tissue of primary colorectal Adenocarcinoma (discovery)	54675	GSM972257-tbl-1.txt	1,ID_REF,	2,VALUE,log2 normalized intensity signal	Homo sapiens	discovery	Female	88	2	T4	N0	M0	distal	N	N/A	1	9	1	21	pMMR	-	+	N/A	N/A	N/A	N/A	M	g.35G>A	g.35G>A	p.G12D	WT	N/A	N/A	N/A	C1	N/A	Manual-Trizol	RMA normalisation (Bioconductor R affy package) + ComBat (R sva package )
GSM972356	6.82278	CIT400	RNA	GPL570	Homo sapiens	Frozen tissue of primary colorectal Adenocarcinoma (discovery)	54675	GSM972356-tbl-1.txt	1,ID_REF,	2,VALUE,log2 normalized intensity signal	Homo sapiens	discovery	Female	73	2	T3	N0	M0	distal	N	N/A	N/A	53	1	53	pMMR	-	+	M	N/A	N/A	N/A	WT	N/A	N/A	N/A	WT	N/A	N/A	N/A	C1	N/A	Manual-Rneasy Mini (Qiagen)	RMA normalisation (Bioconductor R affy package) + ComBat (R sva package )
GSM971992	6.77961	CIT036	RNA	GPL570	Homo sapiens	Frozen tissue of primary colorectal Adenocarcinoma (discovery)	54675	GSM971992-tbl-1.txt	1,ID_REF,	2,VALUE,log2 normalized intensity signal	Homo sapiens	discovery	Male	85.6	2	T4	N0	M0	distal	N	N/A	0	20	1	20	pMMR	-	N/A	WT	N/A	N/A	N/A	WT	N/A	N/A	N/A	WT	N/A	N/A	N/A	C1	N/A	Manual-Trizol	RMA normalisation (Bioconductor R affy package) + ComBat (R sva package )
GSM972037	6.7755	CIT081	RNA	GPL570	Homo sapiens	Frozen tissue of primary colorectal Adenocarcinoma (discovery)	54675	GSM972037-tbl-1.txt	1,ID_REF,	2,VALUE,log2 normalized intensity signal	Homo sapiens	discovery	Male	78	2	T4	N0	M0	proximal	N	N/A	0	33	0	33	pMMR	+	-	N/A	N/A	N/A	N/A	M	N/A	N/A	N/A	WT	N/A	N/A	N/A	C3	N/A	Manual-Rneasy Mini (Qiagen)	RMA normalisation (Bioconductor R affy package) + ComBat (R sva package )
GSM972185	6.75428	CIT229	RNA	GPL570	Homo sapiens	Frozen tissue of primary colorectal Adenocarcinoma (discovery)	54675	GSM972185-tbl-1.txt	1,ID_REF,	2,VALUE,log2 normalized intensity signal	Homo sapiens	discovery	Female	58	3	N/A	N/A	N/A	distal	Y	N/A	1	22	0	39	pMMR	-	N/A	M	c.745A>T	c.745A>T	p.R249W	WT	N/A	N/A	N/A	WT	N/A	N/A	N/A	C1	N/A	TriReagent & Manual-Rneasy Mini (Qiagen)	RMA normalisation (Bioconductor R affy package) + ComBat (R sva package )
GSM972282	6.73886	CIT326	RNA	GPL570	Homo sapiens	Frozen tissue of primary colorectal Adenocarcinoma (discovery)	54675	GSM972282-tbl-1.txt	1,ID_REF,	2,VALUE,log2 normalized intensity signal	Homo sapiens	discovery	Female	79	1	T2	N0	M0	distal	N	N/A	0	51	0	51	dMMR	-	-	N/A	N/A	N/A	N/A	M	c.35G>A	c.35G>A	p.G12D	WT	N/A	N/A	N/A	C2	N/A	Manual-Trizol	RMA normalisation (Bioconductor R affy package) + ComBat (R sva package )
GSM972180	6.73623	CIT224	RNA	GPL570	Homo sapiens	Frozen tissue of primary colorectal Adenocarcinoma (discovery)	54675	GSM972180-tbl-1.txt	1,ID_REF,	2,VALUE,log2 normalized intensity signal	Homo sapiens	discovery	Female	66	2	N/A	N/A	N/A	distal	Y	N/A	1	19	1	24	pMMR	+	N/A	M	c.-1G>A	c.-1G>A	N/A	WT	N/A	N/A	N/A	WT	N/A	N/A	N/A	C2	N/A	TriReagent & Manual-Rneasy Mini (Qiagen)	RMA normalisation (Bioconductor R affy package) + ComBat (R sva package )
GSM972008	6.7101	CIT052	RNA	GPL570	Homo sapiens	Frozen tissue of primary colorectal Adenocarcinoma (discovery)	54675	GSM972008-tbl-1.txt	1,ID_REF,	2,VALUE,log2 normalized intensity signal	Homo sapiens	discovery	Male	67.3	4	T4	N2	M1	distal	N	N/A	1	2	1	72	pMMR	+	N/A	M	N/A	N/A	N/A	WT	N/A	N/A	N/A	M	N/A	N/A	N/A	C4	N/A	Manual-Trizol	RMA normalisation (Bioconductor R affy package) + ComBat (R sva package )
GSM972033	6.69652	CIT077	RNA	GPL570	Homo sapiens	Frozen tissue of primary colorectal Adenocarcinoma (discovery)	54675	GSM972033-tbl-1.txt	1,ID_REF,	2,VALUE,log2 normalized intensity signal	Homo sapiens	discovery	Female	45	2	T4	N0	M0	distal	N	N/A	0	50	0	50	pMMR	N/A	N/A	N/A	N/A	N/A	N/A	N/A	N/A	N/A	N/A	N/A	N/A	N/A	N/A	C1	N/A	Manual-Rneasy Mini (Qiagen)	RMA normalisation (Bioconductor R affy package) + ComBat (R sva package )
GSM972079	6.68293	CIT123	RNA	GPL570	Homo sapiens	Frozen tissue of primary colorectal Adenocarcinoma (discovery)	54675	GSM972079-tbl-1.txt	1,ID_REF,	2,VALUE,log2 normalized intensity signal	Homo sapiens	discovery	Male	44	2	T3	N0	M0	distal	Y	5FU	0	168	0	168	N/A	-	+	N/A	N/A	N/A	N/A	WT	N/A	N/A	N/A	WT	N/A	N/A	N/A	C2	N/A	Manual-Rneasy Mini (Qiagen)	RMA normalisation (Bioconductor R affy package) + ComBat (R sva package )
GSM971975	6.67651	CIT019	RNA	GPL570	Homo sapiens	Frozen tissue of primary colorectal Adenocarcinoma (discovery)	54675	GSM971975-tbl-1.txt	1,ID_REF,	2,VALUE,log2 normalized intensity signal	Homo sapiens	discovery	Female	41.9	2	T3	N0	M0	distal	N	N/A	0	46	0	46	pMMR	-	+	WT	N/A	N/A	N/A	WT	N/A	N/A	N/A	WT	N/A	N/A	N/A	C1	N/A	Manual-Trizol	RMA normalisation (Bioconductor R affy package) + ComBat (R sva package )
GSM972196	6.65059	CIT240	RNA	GPL570	Homo sapiens	Frozen tissue of primary colorectal Adenocarcinoma (discovery)	54675	GSM972196-tbl-1.txt	1,ID_REF,	2,VALUE,log2 normalized intensity signal	Homo sapiens	discovery	Female	69	2	T3	N0	M0	proximal	N	N/A	0	73	0	73	pMMR	+	N/A	WT	N/A	N/A	N/A	M	c.340G>C	c.340G>C	p.V144L	WT	N/A	N/A	N/A	C2	N/A	TriReagent & Manual-Rneasy Mini (Qiagen)	RMA normalisation (Bioconductor R affy package) + ComBat (R sva package )
GSM972269	6.61049	CIT313	RNA	GPL570	Homo sapiens	Frozen tissue of primary colorectal Adenocarcinoma (discovery)	54675	GSM972269-tbl-1.txt	1,ID_REF,	2,VALUE,log2 normalized intensity signal	Homo sapiens	discovery	Male	70	1	T2	N0	M0	proximal	N	N/A	0	79	0	79	pMMR	-	+	N/A	N/A	N/A	N/A	M	g.35G>A	g.35G>A	p.G12D	WT	N/A	N/A	N/A	C3	N/A	Manual-Trizol	RMA normalisation (Bioconductor R affy package) + ComBat (R sva package )
GSM972210	6.59158	CIT254	RNA	GPL570	Homo sapiens	Frozen tissue of primary colorectal Adenocarcinoma (discovery)	54675	GSM972210-tbl-1.txt	1,ID_REF,	2,VALUE,log2 normalized intensity signal	Homo sapiens	discovery	Male	50	4	T3	N+	M1	distal	N/A	N/A	1	0	1	46	pMMR	-	+	M	c.711G>A	c.711G>A	p.M237I	WT	N/A	N/A	N/A	WT	N/A	N/A	N/A	C4	N/A	TriReagent & Manual-Rneasy Mini (Qiagen)	RMA normalisation (Bioconductor R affy package) + ComBat (R sva package )
GSM972198	6.57878	CIT242	RNA	GPL570	Homo sapiens	Frozen tissue of primary colorectal Adenocarcinoma (discovery)	54675	GSM972198-tbl-1.txt	1,ID_REF,	2,VALUE,log2 normalized intensity signal	Homo sapiens	discovery	Female	52	3	T3	N1	M0	distal	Y	N/A	0	57	0	57	pMMR	-	+	M	c.735C>A	c.735C>A	p.G245E	M	c.34G>A	c.34G>A	p.G12S	WT	N/A	N/A	N/A	C1	N/A	TriReagent & Manual-Rneasy Mini (Qiagen)	RMA normalisation (Bioconductor R affy package) + ComBat (R sva package )
GSM972264	6.57782	CIT308	RNA	GPL570	Homo sapiens	Frozen tissue of primary colorectal Adenocarcinoma (discovery)	54675	GSM972264-tbl-1.txt	1,ID_REF,	2,VALUE,log2 normalized intensity signal	Homo sapiens	discovery	Male	46	2	T3	N0	M0	proximal	N	N/A	0	73	0	73	dMMR	-	-	N/A	N/A	N/A	N/A	WT	N/A	N/A	N/A	WT	N/A	N/A	N/A	C2	N/A	Manual-Trizol	RMA normalisation (Bioconductor R affy package) + ComBat (R sva package )
GSM972111	6.56793	CIT155	RNA	GPL570	Homo sapiens	Frozen tissue of primary colorectal Adenocarcinoma (discovery)	54675	GSM972111-tbl-1.txt	1,ID_REF,	2,VALUE,log2 normalized intensity signal	Homo sapiens	discovery	Male	63	3	T3	N2	M0	distal	Y	5FU	1	13	0	22	pMMR	N/A	N/A	N/A	N/A	N/A	N/A	N/A	N/A	N/A	N/A	N/A	N/A	N/A	N/A	C3	N/A	Manual-Rneasy Mini (Qiagen)	RMA normalisation (Bioconductor R affy package) + ComBat (R sva package )
GSM971990	6.56626	CIT034	RNA	GPL570	Homo sapiens	Frozen tissue of primary colorectal Adenocarcinoma (discovery)	54675	GSM971990-tbl-1.txt	1,ID_REF,	2,VALUE,log2 normalized intensity signal	Homo sapiens	discovery	Male	83.1	1	T2	N0	M0	proximal	N	N/A	0	12	1	12	pMMR	+	+	WT	N/A	N/A	N/A	M	c.38G>A	c.38G>A	p.G13D	WT	N/A	N/A	N/A	C3	N/A	Manual-Trizol	RMA normalisation (Bioconductor R affy package) + ComBat (R sva package )
GSM972291	6.56322	CIT335	RNA	GPL570	Homo sapiens	Frozen tissue of primary colorectal Adenocarcinoma (discovery)	54675	GSM972291-tbl-1.txt	1,ID_REF,	2,VALUE,log2 normalized intensity signal	Homo sapiens	discovery	Male	46	3	T4	N2	M0	distal	Y	FOLFOX	1	10	0	32	dMMR	-	-	N/A	N/A	N/A	N/A	M	c.38G>A	c.38G>A	p.G13D	WT	N/A	N/A	N/A	C4	N/A	Manual-Trizol	RMA normalisation (Bioconductor R affy package) + ComBat (R sva package )
GSM972244	6.56133	CIT288	RNA	GPL570	Homo sapiens	Frozen tissue of primary colorectal Adenocarcinoma (discovery)	54675	GSM972244-tbl-1.txt	1,ID_REF,	2,VALUE,log2 normalized intensity signal	Homo sapiens	discovery	Female	51	1	T1	N0	M0	distal	N	N/A	0	14	0	14	pMMR	-	N/A	N/A	N/A	N/A	N/A	WT	N/A	N/A	N/A	WT	N/A	N/A	N/A	C6	N/A	Manual-Trizol	RMA normalisation (Bioconductor R affy package) + ComBat (R sva package )
GSM972061	6.55873	CIT105	RNA	GPL570	Homo sapiens	Frozen tissue of primary colorectal Adenocarcinoma (discovery)	54675	GSM972061-tbl-1.txt	1,ID_REF,	2,VALUE,log2 normalized intensity signal	Homo sapiens	discovery	Female	78	2	T4	N0	M0	distal	N	N/A	0	43	1	43	N/A	-	+	N/A	N/A	N/A	N/A	WT	N/A	N/A	N/A	WT	N/A	N/A	N/A	C1	N/A	Manual-Rneasy Mini (Qiagen)	RMA normalisation (Bioconductor R affy package) + ComBat (R sva package )
GSM972105	6.55712	CIT149	RNA	GPL570	Homo sapiens	Frozen tissue of primary colorectal Adenocarcinoma (discovery)	54675	GSM972105-tbl-1.txt	1,ID_REF,	2,VALUE,log2 normalized intensity signal	Homo sapiens	discovery	Male	53	3	T2	N3	M0	distal	Y	5FU	0	32	0	32	pMMR	-	+	N/A	N/A	N/A	N/A	WT	N/A	N/A	N/A	WT	N/A	N/A	N/A	C5	N/A	Manual-Rneasy Mini (Qiagen)	RMA normalisation (Bioconductor R affy package) + ComBat (R sva package )
GSM972300	6.5535	CIT344	RNA	GPL570	Homo sapiens	Frozen tissue of primary colorectal Adenocarcinoma (discovery)	54675	GSM972300-tbl-1.txt	1,ID_REF,	2,VALUE,log2 normalized intensity signal	Homo sapiens	discovery	Male	75	0	Tis	N0	M0	proximal	N	N/A	0	41	0	41	pMMR	-	-	N/A	N/A	N/A	N/A	M	g.35G>A	g.35G>A	p.G12D	WT	N/A	N/A	N/A	C3	N/A	Manual-Trizol	RMA normalisation (Bioconductor R affy package) + ComBat (R sva package )
GSM972199	6.5484	CIT243	RNA	GPL570	Homo sapiens	Frozen tissue of primary colorectal Adenocarcinoma (discovery)	54675	GSM972199-tbl-1.txt	1,ID_REF,	2,VALUE,log2 normalized intensity signal	Homo sapiens	discovery	Male	73	3	T3	N2	M0	distal	Y	N/A	0	66	0	66	pMMR	-	+	M	c.844C>T	c.844C>T	p.R282W	WT	N/A	N/A	N/A	WT	N/A	N/A	N/A	C1	N/A	TriReagent & Manual-Rneasy Mini (Qiagen)	RMA normalisation (Bioconductor R affy package) + ComBat (R sva package )
GSM972274	6.54751	CIT318	RNA	GPL570	Homo sapiens	Frozen tissue of primary colorectal Adenocarcinoma (discovery)	54675	GSM972274-tbl-1.txt	1,ID_REF,	2,VALUE,log2 normalized intensity signal	Homo sapiens	discovery	Female	91	3	T4	N2	M0	proximal	N	N/A	0	57	0	57	dMMR	+	-	N/A	N/A	N/A	N/A	WT	N/A	N/A	N/A	M	N/A	N/A	N/A	C2	N/A	Manual-Trizol	RMA normalisation (Bioconductor R affy package) + ComBat (R sva package )
GSM972233	6.54728	CIT277	RNA	GPL570	Homo sapiens	Frozen tissue of primary colorectal Adenocarcinoma (discovery)	54675	GSM972233-tbl-1.txt	1,ID_REF,	2,VALUE,log2 normalized intensity signal	Homo sapiens	discovery	Male	67	2	T3	N0	M0	distal	N	N/A	0	15	0	15	pMMR	-	+	N/A	N/A	N/A	N/A	WT	N/A	N/A	N/A	WT	N/A	N/A	N/A	C5	N/A	Manual-Trizol	RMA normalisation (Bioconductor R affy package) + ComBat (R sva package )
GSM972014	6.54412	CIT058	RNA	GPL570	Homo sapiens	Frozen tissue of primary colorectal Adenocarcinoma (discovery)	54675	GSM972014-tbl-1.txt	1,ID_REF,	2,VALUE,log2 normalized intensity signal	Homo sapiens	discovery	Male	65.8	4	T3	N0	M1	distal	Y	N/A	1	0	1	29	pMMR	-	-	M	N/A	N/A	N/A	WT	N/A	N/A	N/A	WT	N/A	N/A	N/A	C5	N/A	Manual-Trizol	RMA normalisation (Bioconductor R affy package) + ComBat (R sva package )
GSM972192	6.54365	CIT236	RNA	GPL570	Homo sapiens	Frozen tissue of primary colorectal Adenocarcinoma (discovery)	54675	GSM972192-tbl-1.txt	1,ID_REF,	2,VALUE,log2 normalized intensity signal	Homo sapiens	discovery	Female	72	2	T3	N0	M0	proximal	N	N/A	0	158	0	158	pMMR	-	+	M	c.817C>T	c.817C>T	p.R273C	M	c.437C>T	c.437C>T	p.A146V	WT	N/A	N/A	N/A	C2	N/A	TriReagent & Manual-Rneasy Mini (Qiagen)	RMA normalisation (Bioconductor R affy package) + ComBat (R sva package )
GSM972016	6.54183	CIT060	RNA	GPL570	Homo sapiens	Frozen tissue of primary colorectal Adenocarcinoma (discovery)	54675	GSM972016-tbl-1.txt	1,ID_REF,	2,VALUE,log2 normalized intensity signal	Homo sapiens	discovery	Female	74.5	2	T3	N0	M0	proximal	N	N/A	1	14	1	16	dMMR	-	-	M	N/A	N/A	N/A	WT	N/A	N/A	N/A	WT	N/A	N/A	N/A	C2	N/A	Manual-Trizol	RMA normalisation (Bioconductor R affy package) + ComBat (R sva package )
GSM972157	6.5362	CIT201	RNA	GPL570	Homo sapiens	Frozen tissue of primary colorectal Adenocarcinoma (discovery)	54675	GSM972157-tbl-1.txt	1,ID_REF,	2,VALUE,log2 normalized intensity signal	Homo sapiens	discovery	Male	57	3	T3	N1	M0	distal	Y	N/A	0	118	0	118	pMMR	N/A	N/A	WT	N/A	N/A	N/A	WT	N/A	N/A	N/A	N/A	N/A	N/A	N/A	C5	N/A	TriReagent & Manual-Rneasy Mini (Qiagen)	RMA normalisation (Bioconductor R affy package) + ComBat (R sva package )
GSM972265	6.53377	CIT309	RNA	GPL570	Homo sapiens	Frozen tissue of primary colorectal Adenocarcinoma (discovery)	54675	GSM972265-tbl-1.txt	1,ID_REF,	2,VALUE,log2 normalized intensity signal	Homo sapiens	discovery	Female	78	3	T3	N1	M0	proximal	Y	5FU	0	60	0	60	dMMR	+	-	N/A	N/A	N/A	N/A	WT	N/A	N/A	N/A	M	N/A	N/A	N/A	C2	N/A	Manual-Trizol	RMA normalisation (Bioconductor R affy package) + ComBat (R sva package )
GSM972215	6.5239	CIT259	RNA	GPL570	Homo sapiens	Frozen tissue of primary colorectal Adenocarcinoma (discovery)	54675	GSM972215-tbl-1.txt	1,ID_REF,	2,VALUE,log2 normalized intensity signal	Homo sapiens	discovery	Female	73	3	T4	N2	M0	proximal	Y	N/A	0	47	0	47	pMMR	+	N/A	M	c.817C>T	c.817C>T	p.R273C	M	c.35G>T	c.35G>T	p.G12V	WT	N/A	N/A	N/A	C5	N/A	TriReagent & Manual-Rneasy Mini (Qiagen)	RMA normalisation (Bioconductor R affy package) + ComBat (R sva package )
GSM971970	6.5075	CIT014	RNA	GPL570	Homo sapiens	Frozen tissue of primary colorectal Adenocarcinoma (discovery)	54675	GSM971970-tbl-1.txt	1,ID_REF,	2,VALUE,log2 normalized intensity signal	Homo sapiens	discovery	Female	31.7	1	T2	N0	M0	proximal	N	N/A	0	86	0	86	dMMR	-	-	WT	N/A	N/A	N/A	M	c.35G>C	c.35G>C	p.G12A	WT	N/A	N/A	N/A	C3	N/A	Manual-Trizol	RMA normalisation (Bioconductor R affy package) + ComBat (R sva package )
GSM972187	6.50607	CIT231	RNA	GPL570	Homo sapiens	Frozen tissue of primary colorectal Adenocarcinoma (discovery)	54675	GSM972187-tbl-1.txt	1,ID_REF,	2,VALUE,log2 normalized intensity signal	Homo sapiens	discovery	Male	62	2	T3	N0	M0	proximal	N	N/A	1	9	0	49	pMMR	N/A	N/A	M	c.743G>A	c.743G>A	p.R248Q	WT	N/A	N/A	N/A	WT	N/A	N/A	N/A	C2	N/A	TriReagent & Manual-Rneasy Mini (Qiagen)	RMA normalisation (Bioconductor R affy package) + ComBat (R sva package )
GSM972354	6.49735	CIT398	RNA	GPL570	Homo sapiens	Frozen tissue of primary colorectal Adenocarcinoma (discovery)	54675	GSM972354-tbl-1.txt	1,ID_REF,	2,VALUE,log2 normalized intensity signal	Homo sapiens	discovery	Female	68	3	T3	N2	M0	proximal	N	N/A	1	23	1	95	pMMR	-	+	M	N/A	N/A	N/A	WT	N/A	N/A	N/A	WT	N/A	N/A	N/A	C2	N/A	Manual-Rneasy Mini (Qiagen)	RMA normalisation (Bioconductor R affy package) + ComBat (R sva package )
GSM972059	6.49647	CIT103	RNA	GPL570	Homo sapiens	Frozen tissue of primary colorectal Adenocarcinoma (discovery)	54675	GSM972059-tbl-1.txt	1,ID_REF,	2,VALUE,log2 normalized intensity signal	Homo sapiens	discovery	Female	76	2	T3	N0	M0	distal	N	N/A	0	59	0	59	N/A	+	-	N/A	N/A	N/A	N/A	WT	N/A	N/A	N/A	M	N/A	N/A	N/A	C2	N/A	Manual-Rneasy Mini (Qiagen)	RMA normalisation (Bioconductor R affy package) + ComBat (R sva package )
GSM972203	6.49038	CIT247	RNA	GPL570	Homo sapiens	Frozen tissue of primary colorectal Adenocarcinoma (discovery)	54675	GSM972203-tbl-1.txt	1,ID_REF,	2,VALUE,log2 normalized intensity signal	Homo sapiens	discovery	Female	66	3	T3	N2	M0	distal	Y	N/A	0	54	0	54	pMMR	N/A	+	M	EX5.c.473G>A'+' EX8.c.817C>T	EX5.c.473G>A'+' EX8.c.817C>T	EX5.p.R158H'+' EX8.p.R273C	WT	N/A	N/A	N/A	WT	N/A	N/A	N/A	C1	N/A	TriReagent & Manual-Rneasy Mini (Qiagen)	RMA normalisation (Bioconductor R affy package) + ComBat (R sva package )
GSM972103	6.48779	CIT147	RNA	GPL570	Homo sapiens	Frozen tissue of primary colorectal Adenocarcinoma (discovery)	54675	GSM972103-tbl-1.txt	1,ID_REF,	2,VALUE,log2 normalized intensity signal	Homo sapiens	discovery	Male	66	3	T3	N2	M0	distal	Y	5FU	1	28	0	58	pMMR	-	+	N/A	N/A	N/A	N/A	M	c.35G>T	c.35G>T	N/A	WT	N/A	N/A	N/A	C2	N/A	Manual-Rneasy Mini (Qiagen)	RMA normalisation (Bioconductor R affy package) + ComBat (R sva package )
GSM972271	6.48189	CIT315	RNA	GPL570	Homo sapiens	Frozen tissue of primary colorectal Adenocarcinoma (discovery)	54675	GSM972271-tbl-1.txt	1,ID_REF,	2,VALUE,log2 normalized intensity signal	Homo sapiens	discovery	Male	92	3	T4	N1	M0	proximal	N	N/A	1	13	1	14	pMMR	-	+	N/A	N/A	N/A	N/A	M	g.34G>T	g.34G>T	p.G12C	WT	N/A	N/A	N/A	C5	N/A	Manual-Trizol	RMA normalisation (Bioconductor R affy package) + ComBat (R sva package )
GSM972295	6.48056	CIT339	RNA	GPL570	Homo sapiens	Frozen tissue of primary colorectal Adenocarcinoma (discovery)	54675	GSM972295-tbl-1.txt	1,ID_REF,	2,VALUE,log2 normalized intensity signal	Homo sapiens	discovery	Male	68	3	T4	N1	M0	proximal	Y	5FU	0	61	0	61	pMMR	-	+	N/A	N/A	N/A	N/A	M	g.35G>T	g.35G>T	p.G12V	WT	N/A	N/A	N/A	C3	N/A	Manual-Trizol	RMA normalisation (Bioconductor R affy package) + ComBat (R sva package )
GSM972314	6.47855	CIT358	RNA	GPL570	Homo sapiens	Frozen tissue of primary colorectal Adenocarcinoma (discovery)	54675	GSM972314-tbl-1.txt	1,ID_REF,	2,VALUE,log2 normalized intensity signal	Homo sapiens	discovery	Female	86	3	T3	N1	M0	proximal	N	N/A	0	46	0	46	dMMR	+	-	WT	N/A	N/A	N/A	WT	N/A	N/A	N/A	M	c.1799T>A	c.1799T>A	p.V600E	C2	N/A	Manual-Rneasy Micro (Qiagen)	RMA normalisation (Bioconductor R affy package) + ComBat (R sva package )
GSM971981	6.47702	CIT025	RNA	GPL570	Homo sapiens	Frozen tissue of primary colorectal Adenocarcinoma (discovery)	54675	GSM971981-tbl-1.txt	1,ID_REF,	2,VALUE,log2 normalized intensity signal	Homo sapiens	discovery	Male	81.8	2	T3	N0	M0	proximal	N	N/A	0	48	0	48	dMMR	-	+	WT	N/A	N/A	N/A	M	c.35G>A	c.35G>A	p.G12D	WT	N/A	N/A	N/A	C2	N/A	Manual-Trizol	RMA normalisation (Bioconductor R affy package) + ComBat (R sva package )
GSM972178	6.47308	CIT222	RNA	GPL570	Homo sapiens	Frozen tissue of primary colorectal Adenocarcinoma (discovery)	54675	GSM972178-tbl-1.txt	1,ID_REF,	2,VALUE,log2 normalized intensity signal	Homo sapiens	discovery	Female	69	3	N/A	N/A	N/A	proximal	Y	N/A	1	21	0	67	pMMR	-	+	WT	N/A	N/A	N/A	M	c.183A>C	c.183A>C	p.Q61H	WT	N/A	N/A	N/A	C3	N/A	TriReagent & Manual-Rneasy Mini (Qiagen)	RMA normalisation (Bioconductor R affy package) + ComBat (R sva package )
GSM972197	6.47003	CIT241	RNA	GPL570	Homo sapiens	Frozen tissue of primary colorectal Adenocarcinoma (discovery)	54675	GSM972197-tbl-1.txt	1,ID_REF,	2,VALUE,log2 normalized intensity signal	Homo sapiens	discovery	Female	78	2	T3	N0	M0	proximal	N	N/A	0	50	0	50	pMMR	+	+	WT	N/A	N/A	N/A	WT	N/A	N/A	N/A	M	c.1799T>A	c.1799T>A	p.V600E	C3	N/A	TriReagent & Manual-Rneasy Mini (Qiagen)	RMA normalisation (Bioconductor R affy package) + ComBat (R sva package )
GSM972353	6.46985	CIT397	RNA	GPL570	Homo sapiens	Frozen tissue of primary colorectal Adenocarcinoma (discovery)	54675	GSM972353-tbl-1.txt	1,ID_REF,	2,VALUE,log2 normalized intensity signal	Homo sapiens	discovery	Female	46	2	T4	N0	M0	proximal	Y	FUFOL	0	133	0	133	dMMR	-	-	WT	N/A	N/A	N/A	M	EX2.codon12	EX2.codon12	N/A	WT	N/A	N/A	N/A	C2	N/A	Manual-Rneasy Mini (Qiagen)	RMA normalisation (Bioconductor R affy package) + ComBat (R sva package )
GSM972397	6.45299	CIT441	RNA	GPL570	Homo sapiens	Frozen tissue of primary colorectal Adenocarcinoma (discovery)	54675	GSM972397-tbl-1.txt	1,ID_REF,	2,VALUE,log2 normalized intensity signal	Homo sapiens	discovery	Female	83	2	T3	N0	M0	distal	N	N/A	0	105	0	105	pMMR	-	+	M	c.455C>T	c.455C>T	p.P152L	M	c.34G>A	c.34G>A	p.G12S	WT	N/A	N/A	N/A	C1	N/A	TriReagent & Manual-Rneasy Mini (Qiagen)	RMA normalisation (Bioconductor R affy package) + ComBat (R sva package )
GSM972336	6.45218	CIT380	RNA	GPL570	Homo sapiens	Frozen tissue of primary colorectal Adenocarcinoma (discovery)	54675	GSM972336-tbl-1.txt	1,ID_REF,	2,VALUE,log2 normalized intensity signal	Homo sapiens	discovery	Male	63	3	T3	N1	M0	distal	Y	5FU	0	50	0	50	pMMR	-	+	M	N/A	N/A	N/A	WT	N/A	N/A	N/A	WT	N/A	N/A	N/A	C6	N/A	Manual-Rneasy Micro (Qiagen)	RMA normalisation (Bioconductor R affy package) + ComBat (R sva package )
GSM972053	6.44959	CIT097	RNA	GPL570	Homo sapiens	Frozen tissue of primary colorectal Adenocarcinoma (discovery)	54675	GSM972053-tbl-1.txt	1,ID_REF,	2,VALUE,log2 normalized intensity signal	Homo sapiens	discovery	Male	55	2	T2	N0	M0	proximal	N	N/A	0	29	0	29	pMMR	-	+	N/A	N/A	N/A	N/A	WT	N/A	N/A	N/A	WT	N/A	N/A	N/A	C5	N/A	Manual-Rneasy Mini (Qiagen)	RMA normalisation (Bioconductor R affy package) + ComBat (R sva package )
GSM972012	6.44833	CIT056	RNA	GPL570	Homo sapiens	Frozen tissue of primary colorectal Adenocarcinoma (discovery)	54675	GSM972012-tbl-1.txt	1,ID_REF,	2,VALUE,log2 normalized intensity signal	Homo sapiens	discovery	Female	86.8	4	T3	N1	M1	proximal	N	N/A	0	101	0	101	pMMR	-	+	WT	N/A	N/A	N/A	M	c.38G>A	c.38G>A	p.G13D	WT	N/A	N/A	N/A	C3	N/A	Manual-Trizol	RMA normalisation (Bioconductor R affy package) + ComBat (R sva package )
GSM972177	6.44521	CIT221	RNA	GPL570	Homo sapiens	Frozen tissue of primary colorectal Adenocarcinoma (discovery)	54675	GSM972177-tbl-1.txt	1,ID_REF,	2,VALUE,log2 normalized intensity signal	Homo sapiens	discovery	Male	71	2	N/A	N/A	N/A	proximal	N	N/A	1	20	1	22	pMMR	-	N/A	M	c.-1G>A	c.-1G>A	N/A	M	c.35G>A	c.35G>A	p.G12D	WT	N/A	N/A	N/A	C6	N/A	TriReagent & Manual-Rneasy Mini (Qiagen)	RMA normalisation (Bioconductor R affy package) + ComBat (R sva package )
GSM972318	6.4445	CIT362	RNA	GPL570	Homo sapiens	Frozen tissue of primary colorectal Adenocarcinoma (discovery)	54675	GSM972318-tbl-1.txt	1,ID_REF,	2,VALUE,log2 normalized intensity signal	Homo sapiens	discovery	Female	84	2	T3	N0	M0	proximal	N	N/A	0	36	1	36	pMMR	-	+	WT	N/A	N/A	N/A	M	EX2.codon13	EX2.codon13	N/A	WT	N/A	N/A	N/A	C1	N/A	Manual-Rneasy Micro (Qiagen)	RMA normalisation (Bioconductor R affy package) + ComBat (R sva package )
GSM972230	6.43628	CIT274	RNA	GPL570	Homo sapiens	Frozen tissue of primary colorectal Adenocarcinoma (discovery)	54675	GSM972230-tbl-1.txt	1,ID_REF,	2,VALUE,log2 normalized intensity signal	Homo sapiens	discovery	Male	55	3	T3	N1	M0	distal	Y	FOLFOX	0	27	0	27	pMMR	-	+	N/A	N/A	N/A	N/A	WT	N/A	N/A	N/A	WT	N/A	N/A	N/A	C1	N/A	Manual-Trizol	RMA normalisation (Bioconductor R affy package) + ComBat (R sva package )
GSM972325	6.42901	CIT369	RNA	GPL570	Homo sapiens	Frozen tissue of primary colorectal Adenocarcinoma (discovery)	54675	GSM972325-tbl-1.txt	1,ID_REF,	2,VALUE,log2 normalized intensity signal	Homo sapiens	discovery	Male	55	3	T3	N1	M0	proximal	N	N/A	1	53	0	71	pMMR	+	N/A	WT	N/A	N/A	N/A	M	EX2.codon12	EX2.codon12	N/A	WT	N/A	N/A	N/A	C3	N/A	Manual-Rneasy Micro (Qiagen)	RMA normalisation (Bioconductor R affy package) + ComBat (R sva package )
GSM972239	6.42736	CIT283	RNA	GPL570	Homo sapiens	Frozen tissue of primary colorectal Adenocarcinoma (discovery)	54675	GSM972239-tbl-1.txt	1,ID_REF,	2,VALUE,log2 normalized intensity signal	Homo sapiens	discovery	Male	59	2	T3	N0	M0	distal	N	N/A	0	14	0	14	pMMR	-	-	N/A	N/A	N/A	N/A	WT	N/A	N/A	N/A	WT	N/A	N/A	N/A	C4	N/A	Manual-Trizol	RMA normalisation (Bioconductor R affy package) + ComBat (R sva package )
GSM972312	6.42348	CIT356	RNA	GPL570	Homo sapiens	Frozen tissue of primary colorectal Adenocarcinoma (discovery)	54675	GSM972312-tbl-1.txt	1,ID_REF,	2,VALUE,log2 normalized intensity signal	Homo sapiens	discovery	Male	71	2	T3	N0	M0	distal	N	N/A	0	97	1	97	pMMR	-	+	M	N/A	N/A	N/A	WT	N/A	N/A	N/A	WT	N/A	N/A	N/A	C5	N/A	Manual-Rneasy Micro (Qiagen)	RMA normalisation (Bioconductor R affy package) + ComBat (R sva package )
GSM972368	6.42266	CIT412	RNA	GPL570	Homo sapiens	Frozen tissue of primary colorectal Adenocarcinoma (discovery)	54675	GSM972368-tbl-1.txt	1,ID_REF,	2,VALUE,log2 normalized intensity signal	Homo sapiens	discovery	Female	70	3	T3	N1	M0	distal	Y	FUFOL	0	92	0	92	pMMR	-	+	M	c.695T>C	c.695T>C	p.I232T	WT	N/A	N/A	N/A	WT	N/A	N/A	N/A	C1	N/A	Manual-Rneasy Mini (Qiagen)	RMA normalisation (Bioconductor R affy package) + ComBat (R sva package )
GSM972391	6.42057	CIT435	RNA	GPL570	Homo sapiens	Frozen tissue of primary colorectal Adenocarcinoma (discovery)	54675	GSM972391-tbl-1.txt	1,ID_REF,	2,VALUE,log2 normalized intensity signal	Homo sapiens	discovery	Male	68	2	T3	N0	M0	proximal	N	N/A	1	43	1	52	dMMR	+	-	WT	N/A	N/A	N/A	WT	N/A	N/A	N/A	M	c.1799T>A	c.1799T>A	p.V600E	C2	N/A	TriReagent & Manual-Rneasy Mini (Qiagen)	RMA normalisation (Bioconductor R affy package) + ComBat (R sva package )
GSM972343	6.41867	CIT387	RNA	GPL570	Homo sapiens	Frozen tissue of primary colorectal Adenocarcinoma (discovery)	54675	GSM972343-tbl-1.txt	1,ID_REF,	2,VALUE,log2 normalized intensity signal	Homo sapiens	discovery	Male	86	2	T3	N0	M0	proximal	N	N/A	0	52	1	52	pMMR	-	+	M	N/A	N/A	N/A	M	EX2.codon12	EX2.codon12	N/A	WT	N/A	N/A	N/A	C5	N/A	Manual-Rneasy Micro (Qiagen)	RMA normalisation (Bioconductor R affy package) + ComBat (R sva package )
GSM971996	6.41208	CIT040	RNA	GPL570	Homo sapiens	Frozen tissue of primary colorectal Adenocarcinoma (discovery)	54675	GSM971996-tbl-1.txt	1,ID_REF,	2,VALUE,log2 normalized intensity signal	Homo sapiens	discovery	Female	63	3	T3	N1	M0	proximal	N	N/A	0	76	0	76	pMMR	-	-	WT	N/A	N/A	N/A	WT	N/A	N/A	N/A	WT	N/A	N/A	N/A	C4	N/A	Manual-Trizol	RMA normalisation (Bioconductor R affy package) + ComBat (R sva package )
GSM972015	6.40768	CIT059	RNA	GPL570	Homo sapiens	Frozen tissue of primary colorectal Adenocarcinoma (discovery)	54675	GSM972015-tbl-1.txt	1,ID_REF,	2,VALUE,log2 normalized intensity signal	Homo sapiens	discovery	Female	92.4	2	T3	N0	M0	distal	N	N/A	0	91	0	91	dMMR	+	-	WT	N/A	N/A	N/A	M	c.34G>T	c.34G>T	p.G12C	WT	N/A	N/A	N/A	C2	N/A	Manual-Trizol	RMA normalisation (Bioconductor R affy package) + ComBat (R sva package )
GSM972367	6.40766	CIT411	RNA	GPL570	Homo sapiens	Frozen tissue of primary colorectal Adenocarcinoma (discovery)	54675	GSM972367-tbl-1.txt	1,ID_REF,	2,VALUE,log2 normalized intensity signal	Homo sapiens	discovery	Male	72	3	T3	N1	M0	distal	Y	FUFOL	0	95	0	95	pMMR	-	+	M	c.857A>T	c.857A>T	p.E286V	M	c.35G>A	c.35G>A	p.G12D	WT	N/A	N/A	N/A	C4	N/A	Manual-Rneasy Mini (Qiagen)	RMA normalisation (Bioconductor R affy package) + ComBat (R sva package )
GSM972381	6.40291	CIT425	RNA	GPL570	Homo sapiens	Frozen tissue of primary colorectal Adenocarcinoma (discovery)	54675	GSM972381-tbl-1.txt	1,ID_REF,	2,VALUE,log2 normalized intensity signal	Homo sapiens	discovery	Male	63	2	T3	N0	M0	distal	Y	FUFOL	1	27	1	48	pMMR	-	+	M	N/A	N/A	N/A	WT	N/A	N/A	N/A	WT	N/A	N/A	N/A	C5	N/A	Manual-Rneasy Mini (Qiagen)	RMA normalisation (Bioconductor R affy package) + ComBat (R sva package )
GSM972193	6.40191	CIT237	RNA	GPL570	Homo sapiens	Frozen tissue of primary colorectal Adenocarcinoma (discovery)	54675	GSM972193-tbl-1.txt	1,ID_REF,	2,VALUE,log2 normalized intensity signal	Homo sapiens	discovery	Female	51	3	T3	N1	M0	distal	Y	N/A	0	73	0	73	pMMR	-	+	M	c.524G>A'+' c.427G>A	c.524G>A'+' c.427G>A	p.R175H'+' p.V143M	M	c.35G>A	c.35G>A	p.G12D	WT	N/A	N/A	N/A	C1	N/A	TriReagent & Manual-Rneasy Mini (Qiagen)	RMA normalisation (Bioconductor R affy package) + ComBat (R sva package )
GSM972066	6.39994	CIT110	RNA	GPL570	Homo sapiens	Frozen tissue of primary colorectal Adenocarcinoma (discovery)	54675	GSM972066-tbl-1.txt	1,ID_REF,	2,VALUE,log2 normalized intensity signal	Homo sapiens	discovery	Male	69	4	T4	N0	M1	distal	Y	FOLFOX	1	0	0	49	N/A	-	+	N/A	N/A	N/A	N/A	WT	N/A	N/A	N/A	WT	N/A	N/A	N/A	C1	N/A	Manual-Rneasy Mini (Qiagen)	RMA normalisation (Bioconductor R affy package) + ComBat (R sva package )
GSM972044	6.39963	CIT088	RNA	GPL570	Homo sapiens	Frozen tissue of primary colorectal Adenocarcinoma (discovery)	54675	GSM972044-tbl-1.txt	1,ID_REF,	2,VALUE,log2 normalized intensity signal	Homo sapiens	discovery	Male	58	2	T4	N0	M0	proximal	Y	FUFOL	0	42	0	42	pMMR	+	+	N/A	N/A	N/A	N/A	WT	N/A	N/A	N/A	WT	N/A	N/A	N/A	C3	N/A	Manual-Rneasy Mini (Qiagen)	RMA normalisation (Bioconductor R affy package) + ComBat (R sva package )
GSM972158	6.39426	CIT202	RNA	GPL570	Homo sapiens	Frozen tissue of primary colorectal Adenocarcinoma (discovery)	54675	GSM972158-tbl-1.txt	1,ID_REF,	2,VALUE,log2 normalized intensity signal	Homo sapiens	discovery	Female	45	3	T3	N2	M0	proximal	Y	N/A	0	120	0	120	pMMR	N/A	N/A	M	N/A	N/A	N/A	M	c.38G>A	c.38G>A	p.G13D	N/A	N/A	N/A	N/A	C4	N/A	TriReagent & Manual-Rneasy Mini (Qiagen)	RMA normalisation (Bioconductor R affy package) + ComBat (R sva package )
GSM972179	6.38942	CIT223	RNA	GPL570	Homo sapiens	Frozen tissue of primary colorectal Adenocarcinoma (discovery)	54675	GSM972179-tbl-1.txt	1,ID_REF,	2,VALUE,log2 normalized intensity signal	Homo sapiens	discovery	Male	77	2	N/A	N/A	N/A	distal	N	N/A	1	17	1	18	pMMR	N/A	N/A	M	c.535C>T	c.535C>T	p.H179Y	WT	N/A	N/A	N/A	WT	N/A	N/A	N/A	C5	N/A	TriReagent & Manual-Rneasy Mini (Qiagen)	RMA normalisation (Bioconductor R affy package) + ComBat (R sva package )
GSM972127	6.38323	CIT171	RNA	GPL570	Homo sapiens	Frozen tissue of primary colorectal Adenocarcinoma (discovery)	54675	GSM972127-tbl-1.txt	1,ID_REF,	2,VALUE,log2 normalized intensity signal	Homo sapiens	discovery	Female	66	2	T3	N0	M0	distal	N	N/A	0	85	0	85	pMMR	-	+	N/A	N/A	N/A	N/A	M	c.35G>A	c.35G>A	N/A	WT	N/A	N/A	N/A	C6	N/A	Manual-Rneasy Mini (Qiagen)	RMA normalisation (Bioconductor R affy package) + ComBat (R sva package )
GSM972392	6.3821	CIT436	RNA	GPL570	Homo sapiens	Frozen tissue of primary colorectal Adenocarcinoma (discovery)	54675	GSM972392-tbl-1.txt	1,ID_REF,	2,VALUE,log2 normalized intensity signal	Homo sapiens	discovery	Female	75	2	T4	N0	M0	proximal	N	N/A	1	21	1	44	pMMR	-	+	WT	N/A	N/A	N/A	M	c.436A>T	c.436A>T	p.A146T	WT	N/A	N/A	N/A	C1	N/A	TriReagent & Manual-Rneasy Mini (Qiagen)	RMA normalisation (Bioconductor R affy package) + ComBat (R sva package )
GSM971986	6.37518	CIT030	RNA	GPL570	Homo sapiens	Frozen tissue of primary colorectal Adenocarcinoma (discovery)	54675	GSM971986-tbl-1.txt	1,ID_REF,	2,VALUE,log2 normalized intensity signal	Homo sapiens	discovery	Male	66.3	2	T3	N0	M0	proximal	N	N/A	0	68	0	68	pMMR	-	N/A	M	N/A	N/A	N/A	WT	N/A	N/A	N/A	WT	N/A	N/A	N/A	C5	N/A	Manual-Trizol	RMA normalisation (Bioconductor R affy package) + ComBat (R sva package )
GSM972060	6.37172	CIT104	RNA	GPL570	Homo sapiens	Frozen tissue of primary colorectal Adenocarcinoma (discovery)	54675	GSM972060-tbl-1.txt	1,ID_REF,	2,VALUE,log2 normalized intensity signal	Homo sapiens	discovery	Male	66	2	T3	N0	M0	distal	N	N/A	0	82	0	82	N/A	-	+	N/A	N/A	N/A	N/A	WT	N/A	N/A	N/A	WT	N/A	N/A	N/A	C5	N/A	Manual-Rneasy Mini (Qiagen)	RMA normalisation (Bioconductor R affy package) + ComBat (R sva package )
GSM972080	6.3716	CIT124	RNA	GPL570	Homo sapiens	Frozen tissue of primary colorectal Adenocarcinoma (discovery)	54675	GSM972080-tbl-1.txt	1,ID_REF,	2,VALUE,log2 normalized intensity signal	Homo sapiens	discovery	Male	61	2	T4	N0	M0	distal	Y	other	1	53	0	165	N/A	+	+	N/A	N/A	N/A	N/A	M	c.35G>T	c.35G>T	N/A	WT	N/A	N/A	N/A	C2	N/A	Manual-Rneasy Mini (Qiagen)	RMA normalisation (Bioconductor R affy package) + ComBat (R sva package )
GSM972221	6.36981	CIT265	RNA	GPL570	Homo sapiens	Frozen tissue of primary colorectal Adenocarcinoma (discovery)	54675	GSM972221-tbl-1.txt	1,ID_REF,	2,VALUE,log2 normalized intensity signal	Homo sapiens	discovery	Female	75	2	T3	N0	M0	proximal	N	N/A	0	65	0	65	dMMR	+	-	N/A	N/A	N/A	N/A	WT	N/A	N/A	N/A	M	N/A	N/A	N/A	C2	N/A	Manual-Trizol	RMA normalisation (Bioconductor R affy package) + ComBat (R sva package )
GSM972137	6.36863	CIT181	RNA	GPL570	Homo sapiens	Frozen tissue of primary colorectal Adenocarcinoma (discovery)	54675	GSM972137-tbl-1.txt	1,ID_REF,	2,VALUE,log2 normalized intensity signal	Homo sapiens	discovery	Male	68	2	T3	N0	M0	distal	Y	N/A	1	9	0	129	pMMR	N/A	N/A	M	N/A	N/A	N/A	WT	N/A	N/A	N/A	N/A	N/A	N/A	N/A	C1	N/A	TriReagent & Manual-Rneasy Mini (Qiagen)	RMA normalisation (Bioconductor R affy package) + ComBat (R sva package )
GSM972175	6.35714	CIT219	RNA	GPL570	Homo sapiens	Frozen tissue of primary colorectal Adenocarcinoma (discovery)	54675	GSM972175-tbl-1.txt	1,ID_REF,	2,VALUE,log2 normalized intensity signal	Homo sapiens	discovery	Female	83	3	T3	N1	M0	distal	N	N/A	1	28	1	43	pMMR	-	+	WT	N/A	N/A	N/A	M	c.35G>A	c.35G>A	p.G12D	WT	N/A	N/A	N/A	C1	N/A	TriReagent & Manual-Rneasy Mini (Qiagen)	RMA normalisation (Bioconductor R affy package) + ComBat (R sva package )
GSM972056	6.35576	CIT100	RNA	GPL570	Homo sapiens	Frozen tissue of primary colorectal Adenocarcinoma (discovery)	54675	GSM972056-tbl-1.txt	1,ID_REF,	2,VALUE,log2 normalized intensity signal	Homo sapiens	discovery	Female	78	2	T4	N0	M0	proximal	N	N/A	0	92	0	92	N/A	+	-	N/A	N/A	N/A	N/A	WT	N/A	N/A	N/A	M	N/A	N/A	N/A	C2	N/A	Manual-Rneasy Mini (Qiagen)	RMA normalisation (Bioconductor R affy package) + ComBat (R sva package )
GSM972276	6.35024	CIT320	RNA	GPL570	Homo sapiens	Frozen tissue of primary colorectal Adenocarcinoma (discovery)	54675	GSM972276-tbl-1.txt	1,ID_REF,	2,VALUE,log2 normalized intensity signal	Homo sapiens	discovery	Male	59	3	T3	N2	M0	proximal	Y	5FU	0	43	0	43	dMMR	-	+	N/A	N/A	N/A	N/A	M	c.35G>C	c.35G>C	N/A	WT	N/A	N/A	N/A	C2	N/A	Manual-Trizol	RMA normalisation (Bioconductor R affy package) + ComBat (R sva package )
GSM972159	6.35021	CIT203	RNA	GPL570	Homo sapiens	Frozen tissue of primary colorectal Adenocarcinoma (discovery)	54675	GSM972159-tbl-1.txt	1,ID_REF,	2,VALUE,log2 normalized intensity signal	Homo sapiens	discovery	Male	67	3	T3	N1	M0	proximal	Y	N/A	0	93	0	93	pMMR	-	+	WT	N/A	N/A	N/A	M	c.34G>T	c.34G>T	p.G12C	WT	N/A	N/A	N/A	C3	N/A	TriReagent & Manual-Rneasy Mini (Qiagen)	RMA normalisation (Bioconductor R affy package) + ComBat (R sva package )
GSM972299	6.34415	CIT343	RNA	GPL570	Homo sapiens	Frozen tissue of primary colorectal Adenocarcinoma (discovery)	54675	GSM972299-tbl-1.txt	1,ID_REF,	2,VALUE,log2 normalized intensity signal	Homo sapiens	discovery	Female	54	4	T4	N2	M1	distal	Y	FOLFIRI	0	41	1	41	pMMR	-	+	N/A	N/A	N/A	N/A	WT	N/A	N/A	N/A	WT	N/A	N/A	N/A	C5	N/A	Manual-Trizol	RMA normalisation (Bioconductor R affy package) + ComBat (R sva package )
GSM972317	6.34387	CIT361	RNA	GPL570	Homo sapiens	Frozen tissue of primary colorectal Adenocarcinoma (discovery)	54675	GSM972317-tbl-1.txt	1,ID_REF,	2,VALUE,log2 normalized intensity signal	Homo sapiens	discovery	Male	85	2	T3	N0	M0	proximal	N	N/A	1	5	1	30	dMMR	+	+	WT	N/A	N/A	N/A	WT	N/A	N/A	N/A	M	c.1799T>A	c.1799T>A	p.V600E	C2	N/A	Manual-Rneasy Micro (Qiagen)	RMA normalisation (Bioconductor R affy package) + ComBat (R sva package )
GSM972216	6.34138	CIT260	RNA	GPL570	Homo sapiens	Frozen tissue of primary colorectal Adenocarcinoma (discovery)	54675	GSM972216-tbl-1.txt	1,ID_REF,	2,VALUE,log2 normalized intensity signal	Homo sapiens	discovery	Female	45	4	T3	N2	M1	distal	N/A	N/A	1	0	0	94	pMMR	-	N/A	M	c.856G>A	c.856G>A	p.E286K	WT	N/A	N/A	N/A	WT	N/A	N/A	N/A	C1	N/A	TriReagent & Manual-Rneasy Mini (Qiagen)	RMA normalisation (Bioconductor R affy package) + ComBat (R sva package )
GSM972236	6.34004	CIT280	RNA	GPL570	Homo sapiens	Frozen tissue of primary colorectal Adenocarcinoma (discovery)	54675	GSM972236-tbl-1.txt	1,ID_REF,	2,VALUE,log2 normalized intensity signal	Homo sapiens	discovery	Male	71	4	T1	N0	M1	distal	Y	FOLFOX	0	12	0	12	pMMR	-	+	N/A	N/A	N/A	N/A	WT	N/A	N/A	N/A	WT	N/A	N/A	N/A	C5	N/A	Manual-Trizol	RMA normalisation (Bioconductor R affy package) + ComBat (R sva package )
GSM971984	6.33945	CIT028	RNA	GPL570	Homo sapiens	Frozen tissue of primary colorectal Adenocarcinoma (discovery)	54675	GSM971984-tbl-1.txt	1,ID_REF,	2,VALUE,log2 normalized intensity signal	Homo sapiens	discovery	Female	68	2	T4	N0	M0	proximal	N	N/A	1	5	0	81	dMMR	+	+	WT	N/A	N/A	N/A	WT	N/A	N/A	N/A	M	c.1799T>A	c.1799T>A	p.V600E	C2	N/A	Manual-Trizol	RMA normalisation (Bioconductor R affy package) + ComBat (R sva package )
GSM972372	6.3354	CIT416	RNA	GPL570	Homo sapiens	Frozen tissue of primary colorectal Adenocarcinoma (discovery)	54675	GSM972372-tbl-1.txt	1,ID_REF,	2,VALUE,log2 normalized intensity signal	Homo sapiens	discovery	Male	59	3	T4	N2	M0	proximal	Y	5FU	1	33	1	50	pMMR	-	+	M	N/A	N/A	N/A	M	EX2.codon12	EX2.codon12	N/A	WT	N/A	N/A	N/A	C1	N/A	Manual-Rneasy Mini (Qiagen)	RMA normalisation (Bioconductor R affy package) + ComBat (R sva package )
GSM972085	6.33127	CIT129	RNA	GPL570	Homo sapiens	Frozen tissue of primary colorectal Adenocarcinoma (discovery)	54675	GSM972085-tbl-1.txt	1,ID_REF,	2,VALUE,log2 normalized intensity signal	Homo sapiens	discovery	Male	56	2	T3	N0	M0	proximal	N	N/A	0	97	0	97	N/A	-	+	N/A	N/A	N/A	N/A	WT	N/A	N/A	N/A	WT	N/A	N/A	N/A	C1	N/A	Manual-Rneasy Mini (Qiagen)	RMA normalisation (Bioconductor R affy package) + ComBat (R sva package )
GSM972362	6.32824	CIT406	RNA	GPL570	Homo sapiens	Frozen tissue of primary colorectal Adenocarcinoma (discovery)	54675	GSM972362-tbl-1.txt	1,ID_REF,	2,VALUE,log2 normalized intensity signal	Homo sapiens	discovery	Male	50	3	T3	N1	M0	proximal	Y	5FU	0	98	0	98	pMMR	-	+	M	N/A	N/A	N/A	M	EX2.codon12	EX2.codon12	N/A	WT	N/A	N/A	N/A	C1	N/A	Manual-Rneasy Mini (Qiagen)	RMA normalisation (Bioconductor R affy package) + ComBat (R sva package )
GSM972083	6.32413	CIT127	RNA	GPL570	Homo sapiens	Frozen tissue of primary colorectal Adenocarcinoma (discovery)	54675	GSM972083-tbl-1.txt	1,ID_REF,	2,VALUE,log2 normalized intensity signal	Homo sapiens	discovery	Female	65	2	T3	N0	M0	distal	N	N/A	0	127	0	127	N/A	-	+	N/A	N/A	N/A	N/A	WT	N/A	N/A	N/A	WT	N/A	N/A	N/A	C5	N/A	Manual-Rneasy Mini (Qiagen)	RMA normalisation (Bioconductor R affy package) + ComBat (R sva package )
GSM972283	6.31821	CIT327	RNA	GPL570	Homo sapiens	Frozen tissue of primary colorectal Adenocarcinoma (discovery)	54675	GSM972283-tbl-1.txt	1,ID_REF,	2,VALUE,log2 normalized intensity signal	Homo sapiens	discovery	Male	65	2	T3	N0	M0	proximal	N	N/A	0	51	0	51	dMMR	+	-	N/A	N/A	N/A	N/A	WT	N/A	N/A	N/A	WT	N/A	N/A	N/A	C2	N/A	Manual-Trizol	RMA normalisation (Bioconductor R affy package) + ComBat (R sva package )
GSM972303	6.31488	CIT347	RNA	GPL570	Homo sapiens	Frozen tissue of primary colorectal Adenocarcinoma (discovery)	54675	GSM972303-tbl-1.txt	1,ID_REF,	2,VALUE,log2 normalized intensity signal	Homo sapiens	discovery	Female	80	1	T2	N0	M0	distal	N	N/A	0	19	0	19	pMMR	-	+	M	N/A	N/A	N/A	WT	N/A	N/A	N/A	WT	N/A	N/A	N/A	C1	N/A	Manual-Rneasy Micro (Qiagen)	RMA normalisation (Bioconductor R affy package) + ComBat (R sva package )
GSM972027	6.30535	CIT071	RNA	GPL570	Homo sapiens	Frozen tissue of primary colorectal Adenocarcinoma (discovery)	54675	GSM972027-tbl-1.txt	1,ID_REF,	2,VALUE,log2 normalized intensity signal	Homo sapiens	discovery	Female	70	3	T3	N2	M0	proximal	Y	5FU	0	94	0	94	pMMR	-	+	N/A	N/A	N/A	N/A	WT	N/A	N/A	N/A	WT	N/A	N/A	N/A	C5	N/A	Manual-Cesium Chloride	RMA normalisation (Bioconductor R affy package) + ComBat (R sva package )
GSM972334	6.30525	CIT378	RNA	GPL570	Homo sapiens	Frozen tissue of primary colorectal Adenocarcinoma (discovery)	54675	GSM972334-tbl-1.txt	1,ID_REF,	2,VALUE,log2 normalized intensity signal	Homo sapiens	discovery	Female	79	3	T3	N2	M0	proximal	Y	5FU	0	77	0	77	dMMR	+	+	WT	N/A	N/A	N/A	WT	N/A	N/A	N/A	M	c.1799T>A	c.1799T>A	p.V600E	C2	N/A	Manual-Rneasy Micro (Qiagen)	RMA normalisation (Bioconductor R affy package) + ComBat (R sva package )
GSM972101	6.30186	CIT145	RNA	GPL570	Homo sapiens	Frozen tissue of primary colorectal Adenocarcinoma (discovery)	54675	GSM972101-tbl-1.txt	1,ID_REF,	2,VALUE,log2 normalized intensity signal	Homo sapiens	discovery	Male	56	3	T3	N1	M0	distal	Y	5FU	1	21	0	35	pMMR	N/A	N/A	N/A	N/A	N/A	N/A	N/A	N/A	N/A	N/A	N/A	N/A	N/A	N/A	C6	N/A	Manual-Rneasy Mini (Qiagen)	RMA normalisation (Bioconductor R affy package) + ComBat (R sva package )
GSM972024	6.3018	CIT068	RNA	GPL570	Homo sapiens	Frozen tissue of primary colorectal Adenocarcinoma (discovery)	54675	GSM972024-tbl-1.txt	1,ID_REF,	2,VALUE,log2 normalized intensity signal	Homo sapiens	discovery	Male	62	3	T2	N2	M0	distal	Y	5FU	1	37	0	43	pMMR	-	+	N/A	N/A	N/A	N/A	WT	N/A	N/A	N/A	WT	N/A	N/A	N/A	C1	N/A	Manual-Cesium Chloride	RMA normalisation (Bioconductor R affy package) + ComBat (R sva package )
GSM971988	6.29581	CIT032	RNA	GPL570	Homo sapiens	Frozen tissue of primary colorectal Adenocarcinoma (discovery)	54675	GSM971988-tbl-1.txt	1,ID_REF,	2,VALUE,log2 normalized intensity signal	Homo sapiens	discovery	Female	77.2	4	T4	N1	M1	proximal	N	N/A	1	15	1	18	pMMR	+	-	M	N/A	N/A	N/A	WT	N/A	N/A	N/A	M	c.1799T>A	c.1799T>A	p.V600E	C2	N/A	Manual-Trizol	RMA normalisation (Bioconductor R affy package) + ComBat (R sva package )
GSM972307	6.29384	CIT351	RNA	GPL570	Homo sapiens	Frozen tissue of primary colorectal Adenocarcinoma (discovery)	54675	GSM972307-tbl-1.txt	1,ID_REF,	2,VALUE,log2 normalized intensity signal	Homo sapiens	discovery	Female	71	2	T3	N0	M0	proximal	Y	FUFOL	0	82	0	82	pMMR	-	+	WT	N/A	N/A	N/A	WT	N/A	N/A	N/A	WT	N/A	N/A	N/A	C1	N/A	Manual-Rneasy Micro (Qiagen)	RMA normalisation (Bioconductor R affy package) + ComBat (R sva package )
GSM972035	6.29106	CIT079	RNA	GPL570	Homo sapiens	Frozen tissue of primary colorectal Adenocarcinoma (discovery)	54675	GSM972035-tbl-1.txt	1,ID_REF,	2,VALUE,log2 normalized intensity signal	Homo sapiens	discovery	Female	94	2	T3	N0	M0	proximal	N	N/A	0	39	0	39	pMMR	-	+	N/A	N/A	N/A	N/A	WT	N/A	N/A	N/A	WT	N/A	N/A	N/A	C1	N/A	Manual-Rneasy Mini (Qiagen)	RMA normalisation (Bioconductor R affy package) + ComBat (R sva package )
GSM972136	6.28353	CIT180	RNA	GPL570	Homo sapiens	Frozen tissue of primary colorectal Adenocarcinoma (discovery)	54675	GSM972136-tbl-1.txt	1,ID_REF,	2,VALUE,log2 normalized intensity signal	Homo sapiens	discovery	Male	54	3	T3	N1	M0	distal	Y	N/A	1	61	0	130	pMMR	N/A	N/A	WT	N/A	N/A	N/A	WT	N/A	N/A	N/A	WT	N/A	N/A	N/A	C1	N/A	TriReagent & Manual-Rneasy Mini (Qiagen)	RMA normalisation (Bioconductor R affy package) + ComBat (R sva package )
GSM972374	6.28027	CIT418	RNA	GPL570	Homo sapiens	Frozen tissue of primary colorectal Adenocarcinoma (discovery)	54675	GSM972374-tbl-1.txt	1,ID_REF,	2,VALUE,log2 normalized intensity signal	Homo sapiens	discovery	Male	65	3	T1	N1	M0	distal	Y	FUFOL	0	90	0	90	pMMR	-	+	WT	N/A	N/A	N/A	WT	N/A	N/A	N/A	WT	N/A	N/A	N/A	C6	N/A	Manual-Rneasy Mini (Qiagen)	RMA normalisation (Bioconductor R affy package) + ComBat (R sva package )
GSM972310	6.27276	CIT354	RNA	GPL570	Homo sapiens	Frozen tissue of primary colorectal Adenocarcinoma (discovery)	54675	GSM972310-tbl-1.txt	1,ID_REF,	2,VALUE,log2 normalized intensity signal	Homo sapiens	discovery	Female	80	3	T3	N1	M0	proximal	N	N/A	0	25	0	25	pMMR	-	+	M	N/A	N/A	N/A	M	EX2.codon12	EX2.codon12	N/A	WT	N/A	N/A	N/A	C1	N/A	Manual-Rneasy Micro (Qiagen)	RMA normalisation (Bioconductor R affy package) + ComBat (R sva package )
GSM971976	6.27156	CIT020	RNA	GPL570	Homo sapiens	Frozen tissue of primary colorectal Adenocarcinoma (discovery)	54675	GSM971976-tbl-1.txt	1,ID_REF,	2,VALUE,log2 normalized intensity signal	Homo sapiens	discovery	Female	45.2	2	T4	N0	M0	distal	N	N/A	0	36	0	36	N/A	-	+	M	N/A	N/A	N/A	WT	N/A	N/A	N/A	WT	N/A	N/A	N/A	C5	N/A	Manual-Trizol	RMA normalisation (Bioconductor R affy package) + ComBat (R sva package )
GSM972394	6.26703	CIT438	RNA	GPL570	Homo sapiens	Frozen tissue of primary colorectal Adenocarcinoma (discovery)	54675	GSM972394-tbl-1.txt	1,ID_REF,	2,VALUE,log2 normalized intensity signal	Homo sapiens	discovery	Male	81	3	T3	N1	M0	distal	N	N/A	1	6	1	11	pMMR	-	+	M	c.587C>T	c.587C>T	p.R196X	M	EX2.codon12	EX2.codon12	N/A	WT	N/A	N/A	N/A	C6	N/A	TriReagent & Manual-Rneasy Mini (Qiagen)	RMA normalisation (Bioconductor R affy package) + ComBat (R sva package )
GSM972263	6.25703	CIT307	RNA	GPL570	Homo sapiens	Frozen tissue of primary colorectal Adenocarcinoma (discovery)	54675	GSM972263-tbl-1.txt	1,ID_REF,	2,VALUE,log2 normalized intensity signal	Homo sapiens	discovery	Male	32	3	T2	N1	M0	distal	Y	5FU	0	76	0	76	dMMR	+	-	N/A	N/A	N/A	N/A	WT	N/A	N/A	N/A	WT	N/A	N/A	N/A	C2	N/A	Manual-Trizol	RMA normalisation (Bioconductor R affy package) + ComBat (R sva package )
GSM972390	6.25648	CIT434	RNA	GPL570	Homo sapiens	Frozen tissue of primary colorectal Adenocarcinoma (discovery)	54675	GSM972390-tbl-1.txt	1,ID_REF,	2,VALUE,log2 normalized intensity signal	Homo sapiens	discovery	Male	87	3	T3	N1	M0	proximal	N	N/A	1	6	1	8	dMMR	-	-	M	c.785G>A	c.785G>A	p.G262D	M	c.38G>A	c.38G>A	p.G13D	WT	N/A	N/A	N/A	C3	N/A	TriReagent & Manual-Rneasy Mini (Qiagen)	RMA normalisation (Bioconductor R affy package) + ComBat (R sva package )
GSM972017	6.25221	CIT061	RNA	GPL570	Homo sapiens	Frozen tissue of primary colorectal Adenocarcinoma (discovery)	54675	GSM972017-tbl-1.txt	1,ID_REF,	2,VALUE,log2 normalized intensity signal	Homo sapiens	discovery	Female	73	3	T3	N2	M0	proximal	Y	5FU	0	43	0	43	pMMR	-	+	N/A	N/A	N/A	N/A	M	c.38G>A	c.38G>A	N/A	WT	N/A	N/A	N/A	C1	N/A	Manual-Cesium Chloride	RMA normalisation (Bioconductor R affy package) + ComBat (R sva package )
GSM972304	6.24962	CIT348	RNA	GPL570	Homo sapiens	Frozen tissue of primary colorectal Adenocarcinoma (discovery)	54675	GSM972304-tbl-1.txt	1,ID_REF,	2,VALUE,log2 normalized intensity signal	Homo sapiens	discovery	Female	60	2	T3	N0	M0	distal	Y	FUFOL	0	30	0	30	pMMR	-	-	WT	N/A	N/A	N/A	M	EX2.codon12	EX2.codon12	N/A	WT	N/A	N/A	N/A	C3	N/A	Manual-Rneasy Micro (Qiagen)	RMA normalisation (Bioconductor R affy package) + ComBat (R sva package )
GSM972332	6.24885	CIT376	RNA	GPL570	Homo sapiens	Frozen tissue of primary colorectal Adenocarcinoma (discovery)	54675	GSM972332-tbl-1.txt	1,ID_REF,	2,VALUE,log2 normalized intensity signal	Homo sapiens	discovery	Female	72	2	T3	N0	M0	distal	N	N/A	0	87	0	87	dMMR	+	-	M	N/A	N/A	N/A	WT	N/A	N/A	N/A	M	c.1799T>A	c.1799T>A	p.V600E	C2	N/A	Manual-Rneasy Micro (Qiagen)	RMA normalisation (Bioconductor R affy package) + ComBat (R sva package )
GSM972048	6.24694	CIT092	RNA	GPL570	Homo sapiens	Frozen tissue of primary colorectal Adenocarcinoma (discovery)	54675	GSM972048-tbl-1.txt	1,ID_REF,	2,VALUE,log2 normalized intensity signal	Homo sapiens	discovery	Female	50	4	T4	N0	M1	distal	Y	N/A	1	0	0	30	pMMR	-	+	N/A	N/A	N/A	N/A	M	c.35G>C	c.35G>C	N/A	WT	N/A	N/A	N/A	C1	N/A	Manual-Rneasy Mini (Qiagen)	RMA normalisation (Bioconductor R affy package) + ComBat (R sva package )
GSM972323	6.24571	CIT367	RNA	GPL570	Homo sapiens	Frozen tissue of primary colorectal Adenocarcinoma (discovery)	54675	GSM972323-tbl-1.txt	1,ID_REF,	2,VALUE,log2 normalized intensity signal	Homo sapiens	discovery	Female	67	3	T3	N1	M0	distal	Y	5FU	0	80	0	80	pMMR	-	+	M	N/A	N/A	N/A	WT	N/A	N/A	N/A	WT	N/A	N/A	N/A	C5	N/A	Manual-Rneasy Micro (Qiagen)	RMA normalisation (Bioconductor R affy package) + ComBat (R sva package )
GSM972124	6.24552	CIT168	RNA	GPL570	Homo sapiens	Frozen tissue of primary colorectal Adenocarcinoma (discovery)	54675	GSM972124-tbl-1.txt	1,ID_REF,	2,VALUE,log2 normalized intensity signal	Homo sapiens	discovery	Female	49	2	T3	N0	M0	distal	Y	FUFOL	0	75	0	75	pMMR	-	+	N/A	N/A	N/A	N/A	WT	N/A	N/A	N/A	WT	N/A	N/A	N/A	C6	N/A	Manual-Rneasy Mini (Qiagen)	RMA normalisation (Bioconductor R affy package) + ComBat (R sva package )
GSM972379	6.24243	CIT423	RNA	GPL570	Homo sapiens	Frozen tissue of primary colorectal Adenocarcinoma (discovery)	54675	GSM972379-tbl-1.txt	1,ID_REF,	2,VALUE,log2 normalized intensity signal	Homo sapiens	discovery	Female	63	3	T2	N1	M0	distal	Y	FUFOL	0	95	0	95	pMMR	-	+	M	N/A	N/A	N/A	M	EX2.codon12	EX2.codon12	N/A	WT	N/A	N/A	N/A	C3	N/A	Manual-Rneasy Mini (Qiagen)	RMA normalisation (Bioconductor R affy package) + ComBat (R sva package )
GSM972294	6.23899	CIT338	RNA	GPL570	Homo sapiens	Frozen tissue of primary colorectal Adenocarcinoma (discovery)	54675	GSM972294-tbl-1.txt	1,ID_REF,	2,VALUE,log2 normalized intensity signal	Homo sapiens	discovery	Male	74	2	T3	N0	M0	distal	N	N/A	0	25	0	25	dMMR	N/A	+	N/A	N/A	N/A	N/A	WT	N/A	N/A	N/A	M	N/A	N/A	N/A	C2	N/A	Manual-Trizol	RMA normalisation (Bioconductor R affy package) + ComBat (R sva package )
GSM972129	6.23231	CIT173	RNA	GPL570	Homo sapiens	Frozen tissue of primary colorectal Adenocarcinoma (discovery)	54675	GSM972129-tbl-1.txt	1,ID_REF,	2,VALUE,log2 normalized intensity signal	Homo sapiens	discovery	Male	76	2	T2	N0	M0	distal	N	N/A	0	11	0	11	pMMR	-	-	N/A	N/A	N/A	N/A	M	c.35G>A	c.35G>A	N/A	WT	N/A	N/A	N/A	C2	N/A	Manual-Rneasy Mini (Qiagen)	RMA normalisation (Bioconductor R affy package) + ComBat (R sva package )
GSM972058	6.23057	CIT102	RNA	GPL570	Homo sapiens	Frozen tissue of primary colorectal Adenocarcinoma (discovery)	54675	GSM972058-tbl-1.txt	1,ID_REF,	2,VALUE,log2 normalized intensity signal	Homo sapiens	discovery	Female	75	2	T3	N0	M0	proximal	N	N/A	0	60	0	60	N/A	+	-	N/A	N/A	N/A	N/A	WT	N/A	N/A	N/A	M	N/A	N/A	N/A	C2	N/A	Manual-Rneasy Mini (Qiagen)	RMA normalisation (Bioconductor R affy package) + ComBat (R sva package )
GSM972222	6.22481	CIT266	RNA	GPL570	Homo sapiens	Frozen tissue of primary colorectal Adenocarcinoma (discovery)	54675	GSM972222-tbl-1.txt	1,ID_REF,	2,VALUE,log2 normalized intensity signal	Homo sapiens	discovery	Female	69	2	T3	N0	M0	proximal	N	N/A	0	57	0	57	dMMR	-	-	N/A	N/A	N/A	N/A	WT	N/A	N/A	N/A	WT	N/A	N/A	N/A	C2	N/A	Manual-Trizol	RMA normalisation (Bioconductor R affy package) + ComBat (R sva package )
GSM972344	6.22308	CIT388	RNA	GPL570	Homo sapiens	Frozen tissue of primary colorectal Adenocarcinoma (discovery)	54675	GSM972344-tbl-1.txt	1,ID_REF,	2,VALUE,log2 normalized intensity signal	Homo sapiens	discovery	Female	70	2	T3	N0	M0	distal	N	N/A	0	75	0	75	pMMR	-	+	M	N/A	N/A	N/A	WT	N/A	N/A	N/A	WT	N/A	N/A	N/A	C5	N/A	Manual-Rneasy Micro (Qiagen)	RMA normalisation (Bioconductor R affy package) + ComBat (R sva package )
GSM972065	6.22244	CIT109	RNA	GPL570	Homo sapiens	Frozen tissue of primary colorectal Adenocarcinoma (discovery)	54675	GSM972065-tbl-1.txt	1,ID_REF,	2,VALUE,log2 normalized intensity signal	Homo sapiens	discovery	Male	48	2	T3	N0	M0	distal	Y	FUFOL	0	46	0	46	N/A	-	+	N/A	N/A	N/A	N/A	WT	N/A	N/A	N/A	WT	N/A	N/A	N/A	C1	N/A	Manual-Rneasy Mini (Qiagen)	RMA normalisation (Bioconductor R affy package) + ComBat (R sva package )
GSM972268	6.22135	CIT312	RNA	GPL570	Homo sapiens	Frozen tissue of primary colorectal Adenocarcinoma (discovery)	54675	GSM972268-tbl-1.txt	1,ID_REF,	2,VALUE,log2 normalized intensity signal	Homo sapiens	discovery	Male	67	3	T2	N1	M0	distal	Y	FUFOL	0	48	0	48	pMMR	-	+	N/A	N/A	N/A	N/A	M	g.35G>A	g.35G>A	p.G12D	WT	N/A	N/A	N/A	C3	N/A	Manual-Trizol	RMA normalisation (Bioconductor R affy package) + ComBat (R sva package )
GSM972365	6.21708	CIT409	RNA	GPL570	Homo sapiens	Frozen tissue of primary colorectal Adenocarcinoma (discovery)	54675	GSM972365-tbl-1.txt	1,ID_REF,	2,VALUE,log2 normalized intensity signal	Homo sapiens	discovery	Female	59	3	T3	N2	M0	proximal	Y	FUFOL	0	47	0	47	pMMR	+	+	M	N/A	N/A	N/A	M	EX2.codon12	EX2.codon12	N/A	WT	N/A	N/A	N/A	C4	N/A	Manual-Rneasy Mini (Qiagen)	RMA normalisation (Bioconductor R affy package) + ComBat (R sva package )
GSM972383	6.21356	CIT427	RNA	GPL570	Homo sapiens	Frozen tissue of primary colorectal Adenocarcinoma (discovery)	54675	GSM972383-tbl-1.txt	1,ID_REF,	2,VALUE,log2 normalized intensity signal	Homo sapiens	discovery	Female	70	2	T3	N0	M0	distal	N	N/A	0	92	0	92	pMMR	-	+	M	N/A	N/A	N/A	WT	N/A	N/A	N/A	WT	N/A	N/A	N/A	C6	N/A	Manual-Rneasy Mini (Qiagen)	RMA normalisation (Bioconductor R affy package) + ComBat (R sva package )
GSM971966	6.21205	CIT010	RNA	GPL570	Homo sapiens	Frozen tissue of primary colorectal Adenocarcinoma (discovery)	54675	GSM971966-tbl-1.txt	1,ID_REF,	2,VALUE,log2 normalized intensity signal	Homo sapiens	discovery	Female	40.5	3	T3	N1	M0	distal	N	N/A	0	63	0	63	N/A	-	+	M	N/A	N/A	N/A	M	c.35G>T	c.35G>T	p.G12V	WT	N/A	N/A	N/A	C5	N/A	Manual-Trizol	RMA normalisation (Bioconductor R affy package) + ComBat (R sva package )
GSM971960	6.21184	CIT004	RNA	GPL570	Homo sapiens	Frozen tissue of primary colorectal Adenocarcinoma (discovery)	54675	GSM971960-tbl-1.txt	1,ID_REF,	2,VALUE,log2 normalized intensity signal	Homo sapiens	discovery	Female	38.2	1	T2	N0	M0	distal	N	N/A	0	74	0	74	pMMR	-	+	M	N/A	N/A	N/A	WT	N/A	N/A	N/A	WT	N/A	N/A	N/A	C1	N/A	Manual-Trizol	RMA normalisation (Bioconductor R affy package) + ComBat (R sva package )
GSM972248	6.20782	CIT292	RNA	GPL570	Homo sapiens	Frozen tissue of primary colorectal Adenocarcinoma (discovery)	54675	GSM972248-tbl-1.txt	1,ID_REF,	2,VALUE,log2 normalized intensity signal	Homo sapiens	discovery	Male	58	2	T3	N0	M0	proximal	N	N/A	0	14	0	14	pMMR	+	+	N/A	N/A	N/A	N/A	N/A	N/A	N/A	N/A	N/A	N/A	N/A	N/A	C1	N/A	Manual-Trizol	RMA normalisation (Bioconductor R affy package) + ComBat (R sva package )
GSM972245	6.20717	CIT289	RNA	GPL570	Homo sapiens	Frozen tissue of primary colorectal Adenocarcinoma (discovery)	54675	GSM972245-tbl-1.txt	1,ID_REF,	2,VALUE,log2 normalized intensity signal	Homo sapiens	discovery	Male	77	4	T4	N1	M1	distal	N	N/A	0	0	1	0	pMMR	-	+	N/A	N/A	N/A	N/A	M	g.35G>T	g.35G>T	p.G12V	WT	N/A	N/A	N/A	C1	N/A	Manual-Trizol	RMA normalisation (Bioconductor R affy package) + ComBat (R sva package )
GSM972182	6.20702	CIT226	RNA	GPL570	Homo sapiens	Frozen tissue of primary colorectal Adenocarcinoma (discovery)	54675	GSM972182-tbl-1.txt	1,ID_REF,	2,VALUE,log2 normalized intensity signal	Homo sapiens	discovery	Male	53	2	T4	N0	M0	distal	N	N/A	1	23	1	58	pMMR	-	+	WT	N/A	N/A	N/A	WT	N/A	N/A	N/A	WT	N/A	N/A	N/A	C1	N/A	TriReagent & Manual-Rneasy Mini (Qiagen)	RMA normalisation (Bioconductor R affy package) + ComBat (R sva package )
GSM972172	6.20694	CIT216	RNA	GPL570	Homo sapiens	Frozen tissue of primary colorectal Adenocarcinoma (discovery)	54675	GSM972172-tbl-1.txt	1,ID_REF,	2,VALUE,log2 normalized intensity signal	Homo sapiens	discovery	Female	88	2	T4	N0	M0	proximal	N	N/A	1	4	1	5	pMMR	+	+	M	c.514G>T	c.514G>T	p.V172F	M	c.183A>T	c.183A>T	p.Q61H	WT	N/A	N/A	N/A	C2	N/A	TriReagent & Manual-Rneasy Mini (Qiagen)	RMA normalisation (Bioconductor R affy package) + ComBat (R sva package )
GSM972243	6.20158	CIT287	RNA	GPL570	Homo sapiens	Frozen tissue of primary colorectal Adenocarcinoma (discovery)	54675	GSM972243-tbl-1.txt	1,ID_REF,	2,VALUE,log2 normalized intensity signal	Homo sapiens	discovery	Male	66	2	T3	N0	M0	distal	N	N/A	0	2	0	2	pMMR	-	+	N/A	N/A	N/A	N/A	M	g.35G>C	g.35G>C	p.G12A	WT	N/A	N/A	N/A	C1	N/A	Manual-Trizol	RMA normalisation (Bioconductor R affy package) + ComBat (R sva package )
GSM972306	6.19959	CIT350	RNA	GPL570	Homo sapiens	Frozen tissue of primary colorectal Adenocarcinoma (discovery)	54675	GSM972306-tbl-1.txt	1,ID_REF,	2,VALUE,log2 normalized intensity signal	Homo sapiens	discovery	Male	70	2	T3	N0	M0	distal	Y	5FU	0	56	0	56	pMMR	-	+	M	N/A	N/A	N/A	WT	N/A	N/A	N/A	WT	N/A	N/A	N/A	C1	N/A	Manual-Rneasy Micro (Qiagen)	RMA normalisation (Bioconductor R affy package) + ComBat (R sva package )
GSM971993	6.19721	CIT037	RNA	GPL570	Homo sapiens	Frozen tissue of primary colorectal Adenocarcinoma (discovery)	54675	GSM971993-tbl-1.txt	1,ID_REF,	2,VALUE,log2 normalized intensity signal	Homo sapiens	discovery	Male	67.5	2	T3	N0	M0	distal	N	N/A	0	56	0	56	pMMR	-	+	WT	N/A	N/A	N/A	M	c.34G>A	c.34G>A	p.G12S	WT	N/A	N/A	N/A	C3	N/A	Manual-Trizol	RMA normalisation (Bioconductor R affy package) + ComBat (R sva package )
GSM972128	6.19656	CIT172	RNA	GPL570	Homo sapiens	Frozen tissue of primary colorectal Adenocarcinoma (discovery)	54675	GSM972128-tbl-1.txt	1,ID_REF,	2,VALUE,log2 normalized intensity signal	Homo sapiens	discovery	Male	64	2	T3	N0	M0	distal	Y	FOLFOX	0	93	0	93	pMMR	-	+	N/A	N/A	N/A	N/A	WT	N/A	N/A	N/A	WT	N/A	N/A	N/A	C5	N/A	Manual-Rneasy Mini (Qiagen)	RMA normalisation (Bioconductor R affy package) + ComBat (R sva package )
GSM972183	6.19222	CIT227	RNA	GPL570	Homo sapiens	Frozen tissue of primary colorectal Adenocarcinoma (discovery)	54675	GSM972183-tbl-1.txt	1,ID_REF,	2,VALUE,log2 normalized intensity signal	Homo sapiens	discovery	Female	62	3	N/A	N/A	N/A	distal	Y	N/A	1	11	1	32	pMMR	N/A	N/A	M	c.817C>T	c.817C>T	p.R273C	M	c.35G>T	c.35G>T	p.G12V	WT	N/A	N/A	N/A	C3	N/A	TriReagent & Manual-Rneasy Mini (Qiagen)	RMA normalisation (Bioconductor R affy package) + ComBat (R sva package )
GSM972055	6.18793	CIT099	RNA	GPL570	Homo sapiens	Frozen tissue of primary colorectal Adenocarcinoma (discovery)	54675	GSM972055-tbl-1.txt	1,ID_REF,	2,VALUE,log2 normalized intensity signal	Homo sapiens	discovery	Female	31	2	T4	N0	M0	distal	N	N/A	0	93	0	93	N/A	-	-	N/A	N/A	N/A	N/A	WT	N/A	N/A	N/A	WT	N/A	N/A	N/A	C2	N/A	Manual-Rneasy Mini (Qiagen)	RMA normalisation (Bioconductor R affy package) + ComBat (R sva package )
GSM972021	6.18725	CIT065	RNA	GPL570	Homo sapiens	Frozen tissue of primary colorectal Adenocarcinoma (discovery)	54675	GSM972021-tbl-1.txt	1,ID_REF,	2,VALUE,log2 normalized intensity signal	Homo sapiens	discovery	Female	58	3	T3	N2	M0	distal	Y	5FU	1	5	1	37	pMMR	-	+	N/A	N/A	N/A	N/A	WT	N/A	N/A	N/A	WT	N/A	N/A	N/A	C2	N/A	Manual-Cesium Chloride	RMA normalisation (Bioconductor R affy package) + ComBat (R sva package )
GSM972214	6.18409	CIT258	RNA	GPL570	Homo sapiens	Frozen tissue of primary colorectal Adenocarcinoma (discovery)	54675	GSM972214-tbl-1.txt	1,ID_REF,	2,VALUE,log2 normalized intensity signal	Homo sapiens	discovery	Female	88	4	T3	N2	M1	proximal	N/A	N/A	1	0	1	2	pMMR	+	-	M	c.749C>A	c.749C>A	p.P250H	WT	N/A	N/A	N/A	M	c.1799T>A	c.1799T>A	p.V600E	C2	N/A	TriReagent & Manual-Rneasy Mini (Qiagen)	RMA normalisation (Bioconductor R affy package) + ComBat (R sva package )
GSM972030	6.17959	CIT074	RNA	GPL570	Homo sapiens	Frozen tissue of primary colorectal Adenocarcinoma (discovery)	54675	GSM972030-tbl-1.txt	1,ID_REF,	2,VALUE,log2 normalized intensity signal	Homo sapiens	discovery	Female	68	3	T3	N3	M0	proximal	Y	5FU	0	52	0	52	pMMR	-	+	N/A	N/A	N/A	N/A	WT	N/A	N/A	N/A	M	N/A	N/A	N/A	C2	N/A	Manual-Cesium Chloride	RMA normalisation (Bioconductor R affy package) + ComBat (R sva package )
GSM972194	6.17857	CIT238	RNA	GPL570	Homo sapiens	Frozen tissue of primary colorectal Adenocarcinoma (discovery)	54675	GSM972194-tbl-1.txt	1,ID_REF,	2,VALUE,log2 normalized intensity signal	Homo sapiens	discovery	Male	43	3	T3	N2	M0	distal	Y	N/A	0	83	0	83	pMMR	-	N/A	M	c.413C>T	c.413C>T	p.A138V	WT	N/A	N/A	N/A	WT	N/A	N/A	N/A	C1	N/A	TriReagent & Manual-Rneasy Mini (Qiagen)	RMA normalisation (Bioconductor R affy package) + ComBat (R sva package )
GSM972319	6.17537	CIT363	RNA	GPL570	Homo sapiens	Frozen tissue of primary colorectal Adenocarcinoma (discovery)	54675	GSM972319-tbl-1.txt	1,ID_REF,	2,VALUE,log2 normalized intensity signal	Homo sapiens	discovery	Female	71	2	T3	N0	M0	distal	Y	FUFOL	0	78	1	78	pMMR	-	+	M	N/A	N/A	N/A	M	EX2.codon12	EX2.codon12	N/A	WT	N/A	N/A	N/A	C1	N/A	Manual-Rneasy Micro (Qiagen)	RMA normalisation (Bioconductor R affy package) + ComBat (R sva package )
GSM971991	6.17358	CIT035	RNA	GPL570	Homo sapiens	Frozen tissue of primary colorectal Adenocarcinoma (discovery)	54675	GSM971991-tbl-1.txt	1,ID_REF,	2,VALUE,log2 normalized intensity signal	Homo sapiens	discovery	Male	71.3	2	T3	N0	M0	distal	N	N/A	0	55	1	55	pMMR	-	N/A	M	N/A	N/A	N/A	WT	N/A	N/A	N/A	WT	N/A	N/A	N/A	C5	N/A	Manual-Trizol	RMA normalisation (Bioconductor R affy package) + ComBat (R sva package )
GSM972351	6.1602	CIT395	RNA	GPL570	Homo sapiens	Frozen tissue of primary colorectal Adenocarcinoma (discovery)	54675	GSM972351-tbl-1.txt	1,ID_REF,	2,VALUE,log2 normalized intensity signal	Homo sapiens	discovery	Male	71	2	T4	N0	M0	distal	N	N/A	0	24	0	24	N/A	-	+	N/A	N/A	N/A	N/A	WT	N/A	N/A	N/A	WT	N/A	N/A	N/A	C6	N/A	Manual-Rneasy Mini (Qiagen)	RMA normalisation (Bioconductor R affy package) + ComBat (R sva package )
GSM972320	6.15882	CIT364	RNA	GPL570	Homo sapiens	Frozen tissue of primary colorectal Adenocarcinoma (discovery)	54675	GSM972320-tbl-1.txt	1,ID_REF,	2,VALUE,log2 normalized intensity signal	Homo sapiens	discovery	Male	64	3	T2	N1	M0	distal	N	N/A	1	10	1	58	pMMR	-	+	M	N/A	N/A	N/A	M	EX2.codon12	EX2.codon12	N/A	WT	N/A	N/A	N/A	C6	N/A	Manual-Rneasy Micro (Qiagen)	RMA normalisation (Bioconductor R affy package) + ComBat (R sva package )
GSM972069	6.15556	CIT113	RNA	GPL570	Homo sapiens	Frozen tissue of primary colorectal Adenocarcinoma (discovery)	54675	GSM972069-tbl-1.txt	1,ID_REF,	2,VALUE,log2 normalized intensity signal	Homo sapiens	discovery	Male	68	2	T3	N0	M0	proximal	N	N/A	0	201	0	201	N/A	-	+	N/A	N/A	N/A	N/A	M	c.38G>A	c.38G>A	N/A	WT	N/A	N/A	N/A	C5	N/A	Manual-Rneasy Mini (Qiagen)	RMA normalisation (Bioconductor R affy package) + ComBat (R sva package )
GSM972237	6.15548	CIT281	RNA	GPL570	Homo sapiens	Frozen tissue of primary colorectal Adenocarcinoma (discovery)	54675	GSM972237-tbl-1.txt	1,ID_REF,	2,VALUE,log2 normalized intensity signal	Homo sapiens	discovery	Female	55	1	T1	N0	M0	distal	N	N/A	0	25	0	25	pMMR	-	+	N/A	N/A	N/A	N/A	WT	N/A	N/A	N/A	WT	N/A	N/A	N/A	C5	N/A	Manual-Trizol	RMA normalisation (Bioconductor R affy package) + ComBat (R sva package )
GSM972010	6.1547	CIT054	RNA	GPL570	Homo sapiens	Frozen tissue of primary colorectal Adenocarcinoma (discovery)	54675	GSM972010-tbl-1.txt	1,ID_REF,	2,VALUE,log2 normalized intensity signal	Homo sapiens	discovery	Male	74.5	4	T3	N1	M1	distal	N	N/A	1	10	1	46	pMMR	-	-	WT	N/A	N/A	N/A	M	c.35G>A	c.35G>A	p.G12D	WT	N/A	N/A	N/A	C5	N/A	Manual-Trizol	RMA normalisation (Bioconductor R affy package) + ComBat (R sva package )
GSM971989	6.15375	CIT033	RNA	GPL570	Homo sapiens	Frozen tissue of primary colorectal Adenocarcinoma (discovery)	54675	GSM971989-tbl-1.txt	1,ID_REF,	2,VALUE,log2 normalized intensity signal	Homo sapiens	discovery	Male	71.3	1	T2	N0	M0	proximal	N	N/A	1	16	1	24	pMMR	-	-	WT	N/A	N/A	N/A	M	c.35G>A	c.35G>A	p.G12D	WT	N/A	N/A	N/A	C3	N/A	Manual-Trizol	RMA normalisation (Bioconductor R affy package) + ComBat (R sva package )
GSM972174	6.14949	CIT218	RNA	GPL570	Homo sapiens	Frozen tissue of primary colorectal Adenocarcinoma (discovery)	54675	GSM972174-tbl-1.txt	1,ID_REF,	2,VALUE,log2 normalized intensity signal	Homo sapiens	discovery	Male	75	3	T3	N1	M0	distal	Y	N/A	0	97	0	97	pMMR	-	+	M	c.817C>G	c.817C>G	p.R273G	WT	N/A	N/A	N/A	WT	N/A	N/A	N/A	C6	N/A	TriReagent & Manual-Rneasy Mini (Qiagen)	RMA normalisation (Bioconductor R affy package) + ComBat (R sva package )
GSM972118	6.13738	CIT162	RNA	GPL570	Homo sapiens	Frozen tissue of primary colorectal Adenocarcinoma (discovery)	54675	GSM972118-tbl-1.txt	1,ID_REF,	2,VALUE,log2 normalized intensity signal	Homo sapiens	discovery	Male	64	3	T3	N2	M0	distal	Y	5FU	1	19	0	30	pMMR	-	+	N/A	N/A	N/A	N/A	M	c.38G>A	c.38G>A	N/A	WT	N/A	N/A	N/A	C1	N/A	Manual-Rneasy Mini (Qiagen)	RMA normalisation (Bioconductor R affy package) + ComBat (R sva package )
GSM972013	6.13627	CIT057	RNA	GPL570	Homo sapiens	Frozen tissue of primary colorectal Adenocarcinoma (discovery)	54675	GSM972013-tbl-1.txt	1,ID_REF,	2,VALUE,log2 normalized intensity signal	Homo sapiens	discovery	Female	89.4	4	T2	N1	M1	distal	N	N/A	0	43	1	43	pMMR	-	-	WT	N/A	N/A	N/A	WT	N/A	N/A	N/A	WT	N/A	N/A	N/A	C5	N/A	Manual-Trizol	RMA normalisation (Bioconductor R affy package) + ComBat (R sva package )
GSM972135	6.13493	CIT179	RNA	GPL570	Homo sapiens	Frozen tissue of primary colorectal Adenocarcinoma (discovery)	54675	GSM972135-tbl-1.txt	1,ID_REF,	2,VALUE,log2 normalized intensity signal	Homo sapiens	discovery	Female	78	2	T3	N0	M0	distal	N	N/A	1	4	1	13	pMMR	N/A	N/A	M	N/A	N/A	N/A	M	c.35G>C	c.35G>C	p.G12A	N/A	N/A	N/A	N/A	C3	N/A	TriReagent & Manual-Rneasy Mini (Qiagen)	RMA normalisation (Bioconductor R affy package) + ComBat (R sva package )
GSM972077	6.13409	CIT121	RNA	GPL570	Homo sapiens	Frozen tissue of primary colorectal Adenocarcinoma (discovery)	54675	GSM972077-tbl-1.txt	1,ID_REF,	2,VALUE,log2 normalized intensity signal	Homo sapiens	discovery	Female	58	2	T3	N0	M0	distal	N	N/A	1	26	1	31	N/A	-	+	N/A	N/A	N/A	N/A	M	c.35G>T	c.35G>T	N/A	WT	N/A	N/A	N/A	C6	N/A	Manual-Rneasy Mini (Qiagen)	RMA normalisation (Bioconductor R affy package) + ComBat (R sva package )
GSM972286	6.13325	CIT330	RNA	GPL570	Homo sapiens	Frozen tissue of primary colorectal Adenocarcinoma (discovery)	54675	GSM972286-tbl-1.txt	1,ID_REF,	2,VALUE,log2 normalized intensity signal	Homo sapiens	discovery	Male	24	2	T3	N0	M0	proximal	N	N/A	0	37	0	37	dMMR	+	-	N/A	N/A	N/A	N/A	M	c.38G>A	c.38G>A	p.G13D	WT	N/A	N/A	N/A	C2	N/A	Manual-Trizol	RMA normalisation (Bioconductor R affy package) + ComBat (R sva package )
GSM972168	6.13244	CIT212	RNA	GPL570	Homo sapiens	Frozen tissue of primary colorectal Adenocarcinoma (discovery)	54675	GSM972168-tbl-1.txt	1,ID_REF,	2,VALUE,log2 normalized intensity signal	Homo sapiens	discovery	Male	76	3	T4	N+	M0	proximal	N	N/A	1	4	1	8	pMMR	N/A	N/A	WT	N/A	N/A	N/A	WT	N/A	N/A	N/A	N/A	N/A	N/A	N/A	C2	N/A	TriReagent & Manual-Rneasy Mini (Qiagen)	RMA normalisation (Bioconductor R affy package) + ComBat (R sva package )
GSM972095	6.12805	CIT139	RNA	GPL570	Homo sapiens	Frozen tissue of primary colorectal Adenocarcinoma (discovery)	54675	GSM972095-tbl-1.txt	1,ID_REF,	2,VALUE,log2 normalized intensity signal	Homo sapiens	discovery	Male	50	2	T3	N0	M0	distal	N	N/A	0	67	0	67	pMMR	-	+	N/A	N/A	N/A	N/A	M	c.35G>T	c.35G>T	N/A	WT	N/A	N/A	N/A	C5	N/A	Manual-Rneasy Mini (Qiagen)	RMA normalisation (Bioconductor R affy package) + ComBat (R sva package )
GSM971974	6.12668	CIT018	RNA	GPL570	Homo sapiens	Frozen tissue of primary colorectal Adenocarcinoma (discovery)	54675	GSM971974-tbl-1.txt	1,ID_REF,	2,VALUE,log2 normalized intensity signal	Homo sapiens	discovery	Female	40.7	4	T4	N1	M1	distal	N	N/A	0	56	0	56	pMMR	-	+	M	N/A	N/A	N/A	M	c.35G>A	c.35G>A	p.G12D	WT	N/A	N/A	N/A	C3	N/A	Manual-Trizol	RMA normalisation (Bioconductor R affy package) + ComBat (R sva package )
GSM972292	6.12482	CIT336	RNA	GPL570	Homo sapiens	Frozen tissue of primary colorectal Adenocarcinoma (discovery)	54675	GSM972292-tbl-1.txt	1,ID_REF,	2,VALUE,log2 normalized intensity signal	Homo sapiens	discovery	Female	62	2	T3	N0	M0	proximal	N	N/A	0	25	0	25	dMMR	N/A	-	N/A	N/A	N/A	N/A	WT	N/A	N/A	N/A	M	N/A	N/A	N/A	C2	N/A	Manual-Trizol	RMA normalisation (Bioconductor R affy package) + ComBat (R sva package )
GSM972153	6.12153	CIT197	RNA	GPL570	Homo sapiens	Frozen tissue of primary colorectal Adenocarcinoma (discovery)	54675	GSM972153-tbl-1.txt	1,ID_REF,	2,VALUE,log2 normalized intensity signal	Homo sapiens	discovery	Male	71	2	T3	N0	M0	distal	N	N/A	0	66	1	66	pMMR	N/A	N/A	M	c.856G>A	c.856G>A	p.E286K	WT	N/A	N/A	N/A	WT	N/A	N/A	N/A	C1	N/A	TriReagent & Manual-Rneasy Mini (Qiagen)	RMA normalisation (Bioconductor R affy package) + ComBat (R sva package )
GSM972298	6.12058	CIT342	RNA	GPL570	Homo sapiens	Frozen tissue of primary colorectal Adenocarcinoma (discovery)	54675	GSM972298-tbl-1.txt	1,ID_REF,	2,VALUE,log2 normalized intensity signal	Homo sapiens	discovery	Female	83	2	T3	N0	M0	proximal	N	N/A	0	9	0	9	dMMR	N/A	-	N/A	N/A	N/A	N/A	N/A	N/A	N/A	N/A	N/A	N/A	N/A	N/A	C2	N/A	Manual-Trizol	RMA normalisation (Bioconductor R affy package) + ComBat (R sva package )
GSM972228	6.11726	CIT272	RNA	GPL570	Homo sapiens	Frozen tissue of primary colorectal Adenocarcinoma (discovery)	54675	GSM972228-tbl-1.txt	1,ID_REF,	2,VALUE,log2 normalized intensity signal	Homo sapiens	discovery	Male	68	2	T3	N0	M0	proximal	N	N/A	0	1	0	1	pMMR	+	-	N/A	N/A	N/A	N/A	WT	N/A	N/A	N/A	M	N/A	N/A	N/A	C3	N/A	Manual-Trizol	RMA normalisation (Bioconductor R affy package) + ComBat (R sva package )
GSM972190	6.11639	CIT234	RNA	GPL570	Homo sapiens	Frozen tissue of primary colorectal Adenocarcinoma (discovery)	54675	GSM972190-tbl-1.txt	1,ID_REF,	2,VALUE,log2 normalized intensity signal	Homo sapiens	discovery	Male	68	2	T3	N0	M0	distal	Y	5FU	0	108	0	108	pMMR	-	+	M	c.742C>G	c.742C>G	p.R248G	WT	N/A	N/A	N/A	WT	N/A	N/A	N/A	C5	N/A	TriReagent & Manual-Rneasy Mini (Qiagen)	RMA normalisation (Bioconductor R affy package) + ComBat (R sva package )
GSM972148	6.11598	CIT192	RNA	GPL570	Homo sapiens	Frozen tissue of primary colorectal Adenocarcinoma (discovery)	54675	GSM972148-tbl-1.txt	1,ID_REF,	2,VALUE,log2 normalized intensity signal	Homo sapiens	discovery	Male	59	3	T3	N1	M0	distal	Y	N/A	0	127	0	127	pMMR	N/A	N/A	M	N/A	N/A	N/A	M	c.38G>A	c.38G>A	p.G13D	N/A	N/A	N/A	N/A	C5	N/A	TriReagent & Manual-Rneasy Mini (Qiagen)	RMA normalisation (Bioconductor R affy package) + ComBat (R sva package )
GSM972342	6.11522	CIT386	RNA	GPL570	Homo sapiens	Frozen tissue of primary colorectal Adenocarcinoma (discovery)	54675	GSM972342-tbl-1.txt	1,ID_REF,	2,VALUE,log2 normalized intensity signal	Homo sapiens	discovery	Male	78	1	T2	N0	M0	distal	N	N/A	0	28	0	28	pMMR	-	+	WT	N/A	N/A	N/A	WT	N/A	N/A	N/A	WT	N/A	N/A	N/A	C1	N/A	Manual-Rneasy Micro (Qiagen)	RMA normalisation (Bioconductor R affy package) + ComBat (R sva package )
GSM972386	6.1141	CIT430	RNA	GPL570	Homo sapiens	Frozen tissue of primary colorectal Adenocarcinoma (discovery)	54675	GSM972386-tbl-1.txt	1,ID_REF,	2,VALUE,log2 normalized intensity signal	Homo sapiens	discovery	Female	77	2	T3	N0	M0	proximal	N	N/A	0	90	0	90	pMMR	-	+	M	c.530C>G	c.530C>G	p.P177R	M	c.35G>A	c.35G>A	p.G12D	WT	N/A	N/A	N/A	C1	N/A	Manual-Rneasy Mini (Qiagen)	RMA normalisation (Bioconductor R affy package) + ComBat (R sva package )
GSM972086	6.11254	CIT130	RNA	GPL570	Homo sapiens	Frozen tissue of primary colorectal Adenocarcinoma (discovery)	54675	GSM972086-tbl-1.txt	1,ID_REF,	2,VALUE,log2 normalized intensity signal	Homo sapiens	discovery	Male	81	2	T3	N0	M0	distal	N	N/A	0	43	1	43	pMMR	-	+	N/A	N/A	N/A	N/A	WT	N/A	N/A	N/A	WT	N/A	N/A	N/A	C1	N/A	Manual-Rneasy Mini (Qiagen)	RMA normalisation (Bioconductor R affy package) + ComBat (R sva package )
GSM972277	6.11082	CIT321	RNA	GPL570	Homo sapiens	Frozen tissue of primary colorectal Adenocarcinoma (discovery)	54675	GSM972277-tbl-1.txt	1,ID_REF,	2,VALUE,log2 normalized intensity signal	Homo sapiens	discovery	Female	88	2	T4	N0	M0	proximal	N	N/A	0	51	0	51	dMMR	+	N/A	N/A	N/A	N/A	N/A	WT	N/A	N/A	N/A	M	N/A	N/A	N/A	C2	N/A	Manual-Trizol	RMA normalisation (Bioconductor R affy package) + ComBat (R sva package )
GSM972393	6.1099	CIT437	RNA	GPL570	Homo sapiens	Frozen tissue of primary colorectal Adenocarcinoma (discovery)	54675	GSM972393-tbl-1.txt	1,ID_REF,	2,VALUE,log2 normalized intensity signal	Homo sapiens	discovery	Male	76	2	T3	N0	M0	proximal	N	N/A	1	5	1	47	pMMR	-	+	WT	N/A	N/A	N/A	M	c.351A>C	c.351A>C	p.K117N	WT	N/A	N/A	N/A	C5	N/A	TriReagent & Manual-Rneasy Mini (Qiagen)	RMA normalisation (Bioconductor R affy package) + ComBat (R sva package )
GSM972073	6.10806	CIT117	RNA	GPL570	Homo sapiens	Frozen tissue of primary colorectal Adenocarcinoma (discovery)	54675	GSM972073-tbl-1.txt	1,ID_REF,	2,VALUE,log2 normalized intensity signal	Homo sapiens	discovery	Female	80	2	T3	N0	M0	proximal	N	N/A	0	163	0	163	N/A	+	+	N/A	N/A	N/A	N/A	M	c.35G>A	c.35G>A	N/A	WT	N/A	N/A	N/A	C4	N/A	Manual-Rneasy Mini (Qiagen)	RMA normalisation (Bioconductor R affy package) + ComBat (R sva package )
GSM972025	6.10731	CIT069	RNA	GPL570	Homo sapiens	Frozen tissue of primary colorectal Adenocarcinoma (discovery)	54675	GSM972025-tbl-1.txt	1,ID_REF,	2,VALUE,log2 normalized intensity signal	Homo sapiens	discovery	Male	49	3	T3	N2	M0	distal	Y	5FU	0	53	0	53	pMMR	-	+	N/A	N/A	N/A	N/A	WT	N/A	N/A	N/A	WT	N/A	N/A	N/A	C1	N/A	Manual-Cesium Chloride	RMA normalisation (Bioconductor R affy package) + ComBat (R sva package )
GSM972376	6.10487	CIT420	RNA	GPL570	Homo sapiens	Frozen tissue of primary colorectal Adenocarcinoma (discovery)	54675	GSM972376-tbl-1.txt	1,ID_REF,	2,VALUE,log2 normalized intensity signal	Homo sapiens	discovery	Female	73	3	T3	N2	M0	distal	Y	5FU	0	87	0	87	pMMR	-	+	M	N/A	N/A	N/A	WT	N/A	N/A	N/A	WT	N/A	N/A	N/A	C5	N/A	Manual-Rneasy Mini (Qiagen)	RMA normalisation (Bioconductor R affy package) + ComBat (R sva package )
GSM972328	6.09796	CIT372	RNA	GPL570	Homo sapiens	Frozen tissue of primary colorectal Adenocarcinoma (discovery)	54675	GSM972328-tbl-1.txt	1,ID_REF,	2,VALUE,log2 normalized intensity signal	Homo sapiens	discovery	Male	74	3	T3	N2	M0	distal	Y	FUFOL	1	78	0	82	pMMR	-	+	WT	N/A	N/A	N/A	WT	N/A	N/A	N/A	WT	N/A	N/A	N/A	C5	N/A	Manual-Rneasy Micro (Qiagen)	RMA normalisation (Bioconductor R affy package) + ComBat (R sva package )
GSM972363	6.08804	CIT407	RNA	GPL570	Homo sapiens	Frozen tissue of primary colorectal Adenocarcinoma (discovery)	54675	GSM972363-tbl-1.txt	1,ID_REF,	2,VALUE,log2 normalized intensity signal	Homo sapiens	discovery	Female	68	3	T3	N1	M0	distal	Y	FUFOL	0	140	0	140	pMMR	-	+	M	N/A	N/A	N/A	M	EX2.codon12	EX2.codon12	N/A	WT	N/A	N/A	N/A	C5	N/A	Manual-Rneasy Mini (Qiagen)	RMA normalisation (Bioconductor R affy package) + ComBat (R sva package )
GSM972200	6.08767	CIT244	RNA	GPL570	Homo sapiens	Frozen tissue of primary colorectal Adenocarcinoma (discovery)	54675	GSM972200-tbl-1.txt	1,ID_REF,	2,VALUE,log2 normalized intensity signal	Homo sapiens	discovery	Male	61	2	T3	N0	M0	distal	N	N/A	0	54	0	54	pMMR	-	+	WT	N/A	N/A	N/A	WT	N/A	N/A	N/A	WT	N/A	N/A	N/A	C6	N/A	TriReagent & Manual-Rneasy Mini (Qiagen)	RMA normalisation (Bioconductor R affy package) + ComBat (R sva package )
GSM972139	6.08723	CIT183	RNA	GPL570	Homo sapiens	Frozen tissue of primary colorectal Adenocarcinoma (discovery)	54675	GSM972139-tbl-1.txt	1,ID_REF,	2,VALUE,log2 normalized intensity signal	Homo sapiens	discovery	Female	69	3	T3	N1	M0	distal	Y	N/A	1	38	0	102	pMMR	N/A	N/A	M	N/A	N/A	N/A	WT	N/A	N/A	N/A	N/A	N/A	N/A	N/A	C5	N/A	TriReagent & Manual-Rneasy Mini (Qiagen)	RMA normalisation (Bioconductor R affy package) + ComBat (R sva package )
GSM972388	6.08311	CIT432	RNA	GPL570	Homo sapiens	Frozen tissue of primary colorectal Adenocarcinoma (discovery)	54675	GSM972388-tbl-1.txt	1,ID_REF,	2,VALUE,log2 normalized intensity signal	Homo sapiens	discovery	Female	75	2	T3	N0	M0	distal	N	N/A	0	83	1	83	pMMR	-	+	M	N/A	N/A	N/A	WT	N/A	N/A	N/A	WT	N/A	N/A	N/A	C1	N/A	Manual-Rneasy Mini (Qiagen)	RMA normalisation (Bioconductor R affy package) + ComBat (R sva package )
GSM972091	6.08021	CIT135	RNA	GPL570	Homo sapiens	Frozen tissue of primary colorectal Adenocarcinoma (discovery)	54675	GSM972091-tbl-1.txt	1,ID_REF,	2,VALUE,log2 normalized intensity signal	Homo sapiens	discovery	Male	67	2	T3	N0	M0	distal	N	N/A	1	45	0	70	pMMR	-	+	N/A	N/A	N/A	N/A	M	c.35G>A	c.35G>A	N/A	WT	N/A	N/A	N/A	C3	N/A	Manual-Rneasy Mini (Qiagen)	RMA normalisation (Bioconductor R affy package) + ComBat (R sva package )
GSM972047	6.07872	CIT091	RNA	GPL570	Homo sapiens	Frozen tissue of primary colorectal Adenocarcinoma (discovery)	54675	GSM972047-tbl-1.txt	1,ID_REF,	2,VALUE,log2 normalized intensity signal	Homo sapiens	discovery	Female	93	2	T3	N0	M0	proximal	N	N/A	0	33	0	33	pMMR	-	+	N/A	N/A	N/A	N/A	M	c.38G>A	c.38G>A	N/A	WT	N/A	N/A	N/A	C5	N/A	Manual-Rneasy Mini (Qiagen)	RMA normalisation (Bioconductor R affy package) + ComBat (R sva package )
GSM972112	6.07669	CIT156	RNA	GPL570	Homo sapiens	Frozen tissue of primary colorectal Adenocarcinoma (discovery)	54675	GSM972112-tbl-1.txt	1,ID_REF,	2,VALUE,log2 normalized intensity signal	Homo sapiens	discovery	Female	64	3	T3	N2	M0	proximal	Y	5FU	0	32	1	32	pMMR	N/A	N/A	N/A	N/A	N/A	N/A	N/A	N/A	N/A	N/A	N/A	N/A	N/A	N/A	C4	N/A	Manual-Rneasy Mini (Qiagen)	RMA normalisation (Bioconductor R affy package) + ComBat (R sva package )
GSM972038	6.07252	CIT082	RNA	GPL570	Homo sapiens	Frozen tissue of primary colorectal Adenocarcinoma (discovery)	54675	GSM972038-tbl-1.txt	1,ID_REF,	2,VALUE,log2 normalized intensity signal	Homo sapiens	discovery	Male	61	2	T3	N0	M0	distal	N	N/A	0	1	1	1	pMMR	-	+	N/A	N/A	N/A	N/A	WT	N/A	N/A	N/A	WT	N/A	N/A	N/A	C5	N/A	Manual-Rneasy Mini (Qiagen)	RMA normalisation (Bioconductor R affy package) + ComBat (R sva package )
GSM972223	6.06864	CIT267	RNA	GPL570	Homo sapiens	Frozen tissue of primary colorectal Adenocarcinoma (discovery)	54675	GSM972223-tbl-1.txt	1,ID_REF,	2,VALUE,log2 normalized intensity signal	Homo sapiens	discovery	Male	78	2	T3	N0	M0	proximal	N	N/A	0	33	1	33	dMMR	+	-	N/A	N/A	N/A	N/A	WT	N/A	N/A	N/A	M	N/A	N/A	N/A	C2	N/A	Manual-Trizol	RMA normalisation (Bioconductor R affy package) + ComBat (R sva package )
GSM972330	6.06772	CIT374	RNA	GPL570	Homo sapiens	Frozen tissue of primary colorectal Adenocarcinoma (discovery)	54675	GSM972330-tbl-1.txt	1,ID_REF,	2,VALUE,log2 normalized intensity signal	Homo sapiens	discovery	Female	79	2	T3	N0	M0	proximal	N	N/A	0	86	0	86	dMMR	-	-	WT	N/A	N/A	N/A	M	EX2.codon12	EX2.codon12	N/A	WT	N/A	N/A	N/A	C2	N/A	Manual-Rneasy Micro (Qiagen)	RMA normalisation (Bioconductor R affy package) + ComBat (R sva package )
GSM972202	6.0674	CIT246	RNA	GPL570	Homo sapiens	Frozen tissue of primary colorectal Adenocarcinoma (discovery)	54675	GSM972202-tbl-1.txt	1,ID_REF,	2,VALUE,log2 normalized intensity signal	Homo sapiens	discovery	Female	57	3	T3	N1	M0	distal	Y	N/A	0	53	0	53	pMMR	-	+	M	c.524G>A	c.524G>A	p.R175H	WT	N/A	N/A	N/A	WT	N/A	N/A	N/A	C1	N/A	TriReagent & Manual-Rneasy Mini (Qiagen)	RMA normalisation (Bioconductor R affy package) + ComBat (R sva package )
GSM972205	6.06457	CIT249	RNA	GPL570	Homo sapiens	Frozen tissue of primary colorectal Adenocarcinoma (discovery)	54675	GSM972205-tbl-1.txt	1,ID_REF,	2,VALUE,log2 normalized intensity signal	Homo sapiens	discovery	Male	76	2	N/A	N/A	N/A	distal	N	N/A	1	7	1	35	pMMR	-	+	WT	N/A	N/A	N/A	WT	N/A	N/A	N/A	WT	N/A	N/A	N/A	C5	N/A	TriReagent & Manual-Rneasy Mini (Qiagen)	RMA normalisation (Bioconductor R affy package) + ComBat (R sva package )
GSM972184	6.0626	CIT228	RNA	GPL570	Homo sapiens	Frozen tissue of primary colorectal Adenocarcinoma (discovery)	54675	GSM972184-tbl-1.txt	1,ID_REF,	2,VALUE,log2 normalized intensity signal	Homo sapiens	discovery	Female	70	2	N/A	N/A	N/A	proximal	N	N/A	1	4	1	39	pMMR	+	N/A	WT	N/A	N/A	N/A	WT	N/A	N/A	N/A	M	c.1799T>A	c.1799T>A	p.V600E	C4	N/A	TriReagent & Manual-Rneasy Mini (Qiagen)	RMA normalisation (Bioconductor R affy package) + ComBat (R sva package )
GSM972225	6.0621	CIT269	RNA	GPL570	Homo sapiens	Frozen tissue of primary colorectal Adenocarcinoma (discovery)	54675	GSM972225-tbl-1.txt	1,ID_REF,	2,VALUE,log2 normalized intensity signal	Homo sapiens	discovery	Male	51	2	T3	N0	M0	distal	Y	FUFOL	0	37	0	37	pMMR	+	+	N/A	N/A	N/A	N/A	WT	N/A	N/A	N/A	WT	N/A	N/A	N/A	C2	N/A	Manual-Trizol	RMA normalisation (Bioconductor R affy package) + ComBat (R sva package )
GSM972384	6.05883	CIT428	RNA	GPL570	Homo sapiens	Frozen tissue of primary colorectal Adenocarcinoma (discovery)	54675	GSM972384-tbl-1.txt	1,ID_REF,	2,VALUE,log2 normalized intensity signal	Homo sapiens	discovery	Male	61	2	T3	N0	M0	distal	N	N/A	0	106	1	106	pMMR	-	+	M	N/A	N/A	N/A	WT	N/A	N/A	N/A	WT	N/A	N/A	N/A	C5	N/A	Manual-Rneasy Mini (Qiagen)	RMA normalisation (Bioconductor R affy package) + ComBat (R sva package )
GSM972018	6.05824	CIT062	RNA	GPL570	Homo sapiens	Frozen tissue of primary colorectal Adenocarcinoma (discovery)	54675	GSM972018-tbl-1.txt	1,ID_REF,	2,VALUE,log2 normalized intensity signal	Homo sapiens	discovery	Female	68	3	T2	N2	M0	distal	Y	5FU	0	117	0	117	pMMR	-	+	N/A	N/A	N/A	N/A	WT	N/A	N/A	N/A	WT	N/A	N/A	N/A	C5	N/A	Manual-Cesium Chloride	RMA normalisation (Bioconductor R affy package) + ComBat (R sva package )
GSM971985	6.05794	CIT029	RNA	GPL570	Homo sapiens	Frozen tissue of primary colorectal Adenocarcinoma (discovery)	54675	GSM971985-tbl-1.txt	1,ID_REF,	2,VALUE,log2 normalized intensity signal	Homo sapiens	discovery	Male	66.6	0	T0	N0	M0	proximal	N	N/A	0	7	0	7	pMMR	-	+	WT	N/A	N/A	N/A	M	c.38G>A	c.38G>A	p.G13D	WT	N/A	N/A	N/A	C3	N/A	Manual-Trizol	RMA normalisation (Bioconductor R affy package) + ComBat (R sva package )
GSM972281	6.05514	CIT325	RNA	GPL570	Homo sapiens	Frozen tissue of primary colorectal Adenocarcinoma (discovery)	54675	GSM972281-tbl-1.txt	1,ID_REF,	2,VALUE,log2 normalized intensity signal	Homo sapiens	discovery	Male	64	1	T1	N0	M0	distal	N	N/A	0	56	0	56	pMMR	-	+	N/A	N/A	N/A	N/A	WT	N/A	N/A	N/A	WT	N/A	N/A	N/A	C5	N/A	Manual-Trizol	RMA normalisation (Bioconductor R affy package) + ComBat (R sva package )
GSM972235	6.05125	CIT279	RNA	GPL570	Homo sapiens	Frozen tissue of primary colorectal Adenocarcinoma (discovery)	54675	GSM972235-tbl-1.txt	1,ID_REF,	2,VALUE,log2 normalized intensity signal	Homo sapiens	discovery	Female	57	3	T2	N1	M0	distal	Y	FOLFOX	0	7	0	7	pMMR	-	+	N/A	N/A	N/A	N/A	M	g.34G>T	g.34G>T	p.G12C	WT	N/A	N/A	N/A	C5	N/A	Manual-Trizol	RMA normalisation (Bioconductor R affy package) + ComBat (R sva package )
GSM972369	6.05095	CIT413	RNA	GPL570	Homo sapiens	Frozen tissue of primary colorectal Adenocarcinoma (discovery)	54675	GSM972369-tbl-1.txt	1,ID_REF,	2,VALUE,log2 normalized intensity signal	Homo sapiens	discovery	Male	58	3	T3	N2	M0	distal	Y	FUFOL	1	18	1	102	pMMR	-	+	M	N/A	N/A	N/A	WT	N/A	N/A	N/A	WT	N/A	N/A	N/A	C5	N/A	Manual-Rneasy Mini (Qiagen)	RMA normalisation (Bioconductor R affy package) + ComBat (R sva package )
GSM972247	6.04907	CIT291	RNA	GPL570	Homo sapiens	Frozen tissue of primary colorectal Adenocarcinoma (discovery)	54675	GSM972247-tbl-1.txt	1,ID_REF,	2,VALUE,log2 normalized intensity signal	Homo sapiens	discovery	Male	79	2	T4	N0	M0	distal	N	N/A	0	6	0	6	pMMR	-	+	N/A	N/A	N/A	N/A	WT	N/A	N/A	N/A	WT	N/A	N/A	N/A	C1	N/A	Manual-Trizol	RMA normalisation (Bioconductor R affy package) + ComBat (R sva package )
GSM972396	6.04906	CIT440	RNA	GPL570	Homo sapiens	Frozen tissue of primary colorectal Adenocarcinoma (discovery)	54675	GSM972396-tbl-1.txt	1,ID_REF,	2,VALUE,log2 normalized intensity signal	Homo sapiens	discovery	Male	72	2	T3	N0	M0	proximal	N	N/A	0	107	0	107	pMMR	-	+	WT	N/A	N/A	N/A	WT	N/A	N/A	N/A	WT	N/A	N/A	N/A	C3	N/A	TriReagent & Manual-Rneasy Mini (Qiagen)	RMA normalisation (Bioconductor R affy package) + ComBat (R sva package )
GSM972288	6.04686	CIT332	RNA	GPL570	Homo sapiens	Frozen tissue of primary colorectal Adenocarcinoma (discovery)	54675	GSM972288-tbl-1.txt	1,ID_REF,	2,VALUE,log2 normalized intensity signal	Homo sapiens	discovery	Male	53	4	T4	N1	M1	distal	Y	FOLFIRI	0	35	1	35	pMMR	-	+	N/A	N/A	N/A	N/A	WT	N/A	N/A	N/A	WT	N/A	N/A	N/A	C5	N/A	Manual-Trizol	RMA normalisation (Bioconductor R affy package) + ComBat (R sva package )
GSM972195	6.04612	CIT239	RNA	GPL570	Homo sapiens	Frozen tissue of primary colorectal Adenocarcinoma (discovery)	54675	GSM972195-tbl-1.txt	1,ID_REF,	2,VALUE,log2 normalized intensity signal	Homo sapiens	discovery	Female	54	2	T3	N0	M0	proximal	Y	N/A	0	120	0	120	pMMR	-	+	WT	N/A	N/A	N/A	M	c.358T>G'+' c.433T>A	c.358T>G'+' c.433T>A	p.L120V'+' p.S145T	WT	N/A	N/A	N/A	C3	N/A	TriReagent & Manual-Rneasy Mini (Qiagen)	RMA normalisation (Bioconductor R affy package) + ComBat (R sva package )
GSM972100	6.04092	CIT144	RNA	GPL570	Homo sapiens	Frozen tissue of primary colorectal Adenocarcinoma (discovery)	54675	GSM972100-tbl-1.txt	1,ID_REF,	2,VALUE,log2 normalized intensity signal	Homo sapiens	discovery	Female	71	3	T4	N2	M0	proximal	Y	5FU	0	25	0	25	pMMR	-	N/A	N/A	N/A	N/A	N/A	M	c.38G>A	c.38G>A	N/A	WT	N/A	N/A	N/A	C3	N/A	Manual-Rneasy Mini (Qiagen)	RMA normalisation (Bioconductor R affy package) + ComBat (R sva package )
GSM972123	6.0378	CIT167	RNA	GPL570	Homo sapiens	Frozen tissue of primary colorectal Adenocarcinoma (discovery)	54675	GSM972123-tbl-1.txt	1,ID_REF,	2,VALUE,log2 normalized intensity signal	Homo sapiens	discovery	Male	53	2	T3	N0	M0	proximal	N	N/A	0	71	0	71	pMMR	N/A	N/A	N/A	N/A	N/A	N/A	N/A	N/A	N/A	N/A	N/A	N/A	N/A	N/A	C1	N/A	Manual-Rneasy Mini (Qiagen)	RMA normalisation (Bioconductor R affy package) + ComBat (R sva package )
GSM972107	6.03312	CIT151	RNA	GPL570	Homo sapiens	Frozen tissue of primary colorectal Adenocarcinoma (discovery)	54675	GSM972107-tbl-1.txt	1,ID_REF,	2,VALUE,log2 normalized intensity signal	Homo sapiens	discovery	Male	76	3	T3	N1	M0	distal	Y	5FU	0	60	1	60	pMMR	-	+	N/A	N/A	N/A	N/A	WT	N/A	N/A	N/A	WT	N/A	N/A	N/A	C6	N/A	Manual-Rneasy Mini (Qiagen)	RMA normalisation (Bioconductor R affy package) + ComBat (R sva package )
GSM972121	6.02921	CIT165	RNA	GPL570	Homo sapiens	Frozen tissue of primary colorectal Adenocarcinoma (discovery)	54675	GSM972121-tbl-1.txt	1,ID_REF,	2,VALUE,log2 normalized intensity signal	Homo sapiens	discovery	Male	96	3	T3	N1	M0	distal	Y	5FU	0	35	0	35	pMMR	-	+	N/A	N/A	N/A	N/A	M	c.35G>A	c.35G>A	N/A	WT	N/A	N/A	N/A	C3	N/A	Manual-Rneasy Mini (Qiagen)	RMA normalisation (Bioconductor R affy package) + ComBat (R sva package )
GSM972114	6.02597	CIT158	RNA	GPL570	Homo sapiens	Frozen tissue of primary colorectal Adenocarcinoma (discovery)	54675	GSM972114-tbl-1.txt	1,ID_REF,	2,VALUE,log2 normalized intensity signal	Homo sapiens	discovery	Male	73	3	T3	N1	M0	proximal	Y	5FU	0	46	0	46	pMMR	-	-	N/A	N/A	N/A	N/A	WT	N/A	N/A	N/A	M	N/A	N/A	N/A	C3	N/A	Manual-Rneasy Mini (Qiagen)	RMA normalisation (Bioconductor R affy package) + ComBat (R sva package )
GSM972339	6.02582	CIT383	RNA	GPL570	Homo sapiens	Frozen tissue of primary colorectal Adenocarcinoma (discovery)	54675	GSM972339-tbl-1.txt	1,ID_REF,	2,VALUE,log2 normalized intensity signal	Homo sapiens	discovery	Male	67	3	T3	N1	M0	proximal	Y	5FU	0	76	0	76	pMMR	-	+	M	N/A	N/A	N/A	M	EX2.codon12	EX2.codon12	N/A	WT	N/A	N/A	N/A	C1	N/A	Manual-Rneasy Micro (Qiagen)	RMA normalisation (Bioconductor R affy package) + ComBat (R sva package )
GSM972287	6.02575	CIT331	RNA	GPL570	Homo sapiens	Frozen tissue of primary colorectal Adenocarcinoma (discovery)	54675	GSM972287-tbl-1.txt	1,ID_REF,	2,VALUE,log2 normalized intensity signal	Homo sapiens	discovery	Male	77	2	T3	N0	M0	proximal	N	N/A	0	43	0	43	dMMR	+	-	N/A	N/A	N/A	N/A	WT	N/A	N/A	N/A	WT	N/A	N/A	N/A	C2	N/A	Manual-Trizol	RMA normalisation (Bioconductor R affy package) + ComBat (R sva package )
GSM972275	6.02574	CIT319	RNA	GPL570	Homo sapiens	Frozen tissue of primary colorectal Adenocarcinoma (discovery)	54675	GSM972275-tbl-1.txt	1,ID_REF,	2,VALUE,log2 normalized intensity signal	Homo sapiens	discovery	Male	76	2	T4	N0	M0	proximal	N	N/A	1	3	1	4	dMMR	+	-	N/A	N/A	N/A	N/A	WT	N/A	N/A	N/A	M	N/A	N/A	N/A	C4	N/A	Manual-Trizol	RMA normalisation (Bioconductor R affy package) + ComBat (R sva package )
GSM972352	6.02444	CIT396	RNA	GPL570	Homo sapiens	Frozen tissue of primary colorectal Adenocarcinoma (discovery)	54675	GSM972352-tbl-1.txt	1,ID_REF,	2,VALUE,log2 normalized intensity signal	Homo sapiens	discovery	Male	66	3	T3	N2	M0	distal	Y	FUFOL	1	74	0	139	pMMR	-	+	M	N/A	N/A	N/A	WT	N/A	N/A	N/A	WT	N/A	N/A	N/A	C5	N/A	Manual-Rneasy Mini (Qiagen)	RMA normalisation (Bioconductor R affy package) + ComBat (R sva package )
GSM972098	6.01954	CIT142	RNA	GPL570	Homo sapiens	Frozen tissue of primary colorectal Adenocarcinoma (discovery)	54675	GSM972098-tbl-1.txt	1,ID_REF,	2,VALUE,log2 normalized intensity signal	Homo sapiens	discovery	Male	66	3	T4	N2	M0	distal	Y	5FU	0	15	1	15	pMMR	+	+	N/A	N/A	N/A	N/A	M	c.35G>A	c.35G>A	N/A	WT	N/A	N/A	N/A	C3	N/A	Manual-Rneasy Mini (Qiagen)	RMA normalisation (Bioconductor R affy package) + ComBat (R sva package )
GSM971965	6.01784	CIT009	RNA	GPL570	Homo sapiens	Frozen tissue of primary colorectal Adenocarcinoma (discovery)	54675	GSM971965-tbl-1.txt	1,ID_REF,	2,VALUE,log2 normalized intensity signal	Homo sapiens	discovery	Female	37.5	2	T3	N0	M0	distal	N	N/A	0	33	0	33	pMMR	-	+	WT	N/A	N/A	N/A	M	c.35G>A	c.35G>A	p.G12D	WT	N/A	N/A	N/A	C1	N/A	Manual-Trizol	RMA normalisation (Bioconductor R affy package) + ComBat (R sva package )
GSM972171	6.01746	CIT215	RNA	GPL570	Homo sapiens	Frozen tissue of primary colorectal Adenocarcinoma (discovery)	54675	GSM972171-tbl-1.txt	1,ID_REF,	2,VALUE,log2 normalized intensity signal	Homo sapiens	discovery	Female	70	3	T4	N1	M0	proximal	N	N/A	0	130	0	130	pMMR	N/A	N/A	WT	N/A	N/A	N/A	WT	N/A	N/A	N/A	N/A	N/A	N/A	N/A	C2	N/A	TriReagent & Manual-Rneasy Mini (Qiagen)	RMA normalisation (Bioconductor R affy package) + ComBat (R sva package )
GSM971978	6.01559	CIT022	RNA	GPL570	Homo sapiens	Frozen tissue of primary colorectal Adenocarcinoma (discovery)	54675	GSM971978-tbl-1.txt	1,ID_REF,	2,VALUE,log2 normalized intensity signal	Homo sapiens	discovery	Female	71.4	1	T2	N0	M0	proximal	N	N/A	0	109	0	109	dMMR	N/A	-	M	N/A	N/A	N/A	M	c.38G>A	c.38G>A	p.G13D	WT	N/A	N/A	N/A	C2	N/A	Manual-Trizol	RMA normalisation (Bioconductor R affy package) + ComBat (R sva package )
GSM972278	6.00834	CIT322	RNA	GPL570	Homo sapiens	Frozen tissue of primary colorectal Adenocarcinoma (discovery)	54675	GSM972278-tbl-1.txt	1,ID_REF,	2,VALUE,log2 normalized intensity signal	Homo sapiens	discovery	Female	72	1	T2	N0	M0	proximal	N	N/A	0	45	0	45	dMMR	+	-	N/A	N/A	N/A	N/A	WT	N/A	N/A	N/A	M	N/A	N/A	N/A	C2	N/A	Manual-Trizol	RMA normalisation (Bioconductor R affy package) + ComBat (R sva package )
GSM972188	6.00727	CIT232	RNA	GPL570	Homo sapiens	Frozen tissue of primary colorectal Adenocarcinoma (discovery)	54675	GSM972188-tbl-1.txt	1,ID_REF,	2,VALUE,log2 normalized intensity signal	Homo sapiens	discovery	Female	58	3	T3	N2	M0	distal	Y	N/A	1	11	0	22	pMMR	-	+	WT	N/A	N/A	N/A	M	c.182A>T	c.182A>T	p.Q61L	WT	N/A	N/A	N/A	C1	N/A	TriReagent & Manual-Rneasy Mini (Qiagen)	RMA normalisation (Bioconductor R affy package) + ComBat (R sva package )
GSM972208	6.00684	CIT252	RNA	GPL570	Homo sapiens	Frozen tissue of primary colorectal Adenocarcinoma (discovery)	54675	GSM972208-tbl-1.txt	1,ID_REF,	2,VALUE,log2 normalized intensity signal	Homo sapiens	discovery	Male	63	4	T4	N2	M1	distal	N/A	N/A	1	0	1	25	pMMR	-	+	M	c.434T>C	c.434T>C	p.L145P	WT	N/A	N/A	N/A	WT	N/A	N/A	N/A	C5	N/A	TriReagent & Manual-Rneasy Mini (Qiagen)	RMA normalisation (Bioconductor R affy package) + ComBat (R sva package )
GSM972094	6.00618	CIT138	RNA	GPL570	Homo sapiens	Frozen tissue of primary colorectal Adenocarcinoma (discovery)	54675	GSM972094-tbl-1.txt	1,ID_REF,	2,VALUE,log2 normalized intensity signal	Homo sapiens	discovery	Female	67	2	T3	N0	M0	proximal	N	N/A	0	61	0	61	pMMR	-	-	N/A	N/A	N/A	N/A	M	c.35G>A	c.35G>A	N/A	WT	N/A	N/A	N/A	C5	N/A	Manual-Rneasy Mini (Qiagen)	RMA normalisation (Bioconductor R affy package) + ComBat (R sva package )
GSM972259	6.00184	CIT303	RNA	GPL570	Homo sapiens	Frozen tissue of primary colorectal Adenocarcinoma (discovery)	54675	GSM972259-tbl-1.txt	1,ID_REF,	2,VALUE,log2 normalized intensity signal	Homo sapiens	discovery	Female	72	2	T4	N0	M0	distal	Y	5FU	0	29	0	29	pMMR	-	+	N/A	N/A	N/A	N/A	M	g.35G>T	g.35G>T	p.G12V	WT	N/A	N/A	N/A	C3	N/A	Manual-Trizol	RMA normalisation (Bioconductor R affy package) + ComBat (R sva package )
GSM972346	6.00142	CIT390	RNA	GPL570	Homo sapiens	Frozen tissue of primary colorectal Adenocarcinoma (discovery)	54675	GSM972346-tbl-1.txt	1,ID_REF,	2,VALUE,log2 normalized intensity signal	Homo sapiens	discovery	Female	82	3	T3	N1	M0	distal	N	N/A	0	72	1	72	dMMR	+	-	M	N/A	N/A	N/A	WT	N/A	N/A	N/A	M	c.1799T>A	c.1799T>A	p.V600E	C2	N/A	Manual-Rneasy Micro (Qiagen)	RMA normalisation (Bioconductor R affy package) + ComBat (R sva package )
GSM972191	6.00142	CIT235	RNA	GPL570	Homo sapiens	Frozen tissue of primary colorectal Adenocarcinoma (discovery)	54675	GSM972191-tbl-1.txt	1,ID_REF,	2,VALUE,log2 normalized intensity signal	Homo sapiens	discovery	Male	49	3	T3	N1	M0	distal	Y	5FU	0	122	0	122	pMMR	-	+	WT	N/A	N/A	N/A	M	c.35G>T	c.35G>T	p.G12V	WT	N/A	N/A	N/A	C3	N/A	TriReagent & Manual-Rneasy Mini (Qiagen)	RMA normalisation (Bioconductor R affy package) + ComBat (R sva package )
GSM972204	5.99987	CIT248	RNA	GPL570	Homo sapiens	Frozen tissue of primary colorectal Adenocarcinoma (discovery)	54675	GSM972204-tbl-1.txt	1,ID_REF,	2,VALUE,log2 normalized intensity signal	Homo sapiens	discovery	Male	78	2	N/A	N/A	N/A	distal	Y	N/A	1	4	0	44	pMMR	-	N/A	M	c.817C>A	c.817C>A	p.R273S	WT	N/A	N/A	N/A	WT	N/A	N/A	N/A	C5	N/A	TriReagent & Manual-Rneasy Mini (Qiagen)	RMA normalisation (Bioconductor R affy package) + ComBat (R sva package )
GSM971995	5.99954	CIT039	RNA	GPL570	Homo sapiens	Frozen tissue of primary colorectal Adenocarcinoma (discovery)	54675	GSM971995-tbl-1.txt	1,ID_REF,	2,VALUE,log2 normalized intensity signal	Homo sapiens	discovery	Female	61.8	2	T4	N0	M0	distal	N	N/A	0	25	0	25	pMMR	-	-	WT	N/A	N/A	N/A	WT	N/A	N/A	N/A	WT	N/A	N/A	N/A	C6	N/A	Manual-Trizol	RMA normalisation (Bioconductor R affy package) + ComBat (R sva package )
GSM971963	5.99314	CIT007	RNA	GPL570	Homo sapiens	Frozen tissue of primary colorectal Adenocarcinoma (discovery)	54675	GSM971963-tbl-1.txt	1,ID_REF,	2,VALUE,log2 normalized intensity signal	Homo sapiens	discovery	Male	78.2	2	T3	N0	M0	proximal	Y	N/A	1	17	1	20	dMMR	-	N/A	WT	N/A	N/A	N/A	WT	N/A	N/A	N/A	WT	N/A	N/A	N/A	C2	N/A	Manual-Trizol	RMA normalisation (Bioconductor R affy package) + ComBat (R sva package )
GSM972335	5.98974	CIT379	RNA	GPL570	Homo sapiens	Frozen tissue of primary colorectal Adenocarcinoma (discovery)	54675	GSM972335-tbl-1.txt	1,ID_REF,	2,VALUE,log2 normalized intensity signal	Homo sapiens	discovery	Male	73	1	T2	N0	M0	distal	N	N/A	0	46	1	46	pMMR	-	+	M	N/A	N/A	N/A	WT	N/A	N/A	N/A	WT	N/A	N/A	N/A	C1	N/A	Manual-Rneasy Micro (Qiagen)	RMA normalisation (Bioconductor R affy package) + ComBat (R sva package )
GSM972211	5.98761	CIT255	RNA	GPL570	Homo sapiens	Frozen tissue of primary colorectal Adenocarcinoma (discovery)	54675	GSM972211-tbl-1.txt	1,ID_REF,	2,VALUE,log2 normalized intensity signal	Homo sapiens	discovery	Male	65	3	T3	N1	M0	distal	Y	N/A	0	57	0	57	pMMR	-	+	M	c.526T>A	c.526T>A	p.C176S	WT	N/A	N/A	N/A	WT	N/A	N/A	N/A	C5	N/A	TriReagent & Manual-Rneasy Mini (Qiagen)	RMA normalisation (Bioconductor R affy package) + ComBat (R sva package )
GSM972220	5.98616	CIT264	RNA	GPL570	Homo sapiens	Frozen tissue of primary colorectal Adenocarcinoma (discovery)	54675	GSM972220-tbl-1.txt	1,ID_REF,	2,VALUE,log2 normalized intensity signal	Homo sapiens	discovery	Male	81	3	T3	N1	M0	proximal	N	N/A	0	1	0	1	dMMR	+	-	N/A	N/A	N/A	N/A	WT	N/A	N/A	N/A	M	N/A	N/A	N/A	C2	N/A	Manual-Trizol	RMA normalisation (Bioconductor R affy package) + ComBat (R sva package )
GSM972399	5.98433	CIT443	RNA	GPL570	Homo sapiens	Frozen tissue of primary colorectal Adenocarcinoma (discovery)	54675	GSM972399-tbl-1.txt	1,ID_REF,	2,VALUE,log2 normalized intensity signal	Homo sapiens	discovery	Female	54	3	T4	N1	M0	distal	N	N/A	0	90	0	90	pMMR	N/A	+	M	c.524G>A	c.524G>A	p.R175H	WT	N/A	N/A	N/A	WT	N/A	N/A	N/A	C5	N/A	TriReagent & Manual-Rneasy Mini (Qiagen)	RMA normalisation (Bioconductor R affy package) + ComBat (R sva package )
GSM972260	5.98055	CIT304	RNA	GPL570	Homo sapiens	Frozen tissue of primary colorectal Adenocarcinoma (discovery)	54675	GSM972260-tbl-1.txt	1,ID_REF,	2,VALUE,log2 normalized intensity signal	Homo sapiens	discovery	Male	70	4	T3	N2	M1	distal	Y	FOLFOX	0	13	0	13	pMMR	-	+	N/A	N/A	N/A	N/A	M	g.35G>T	g.35G>T	p.G12V	WT	N/A	N/A	N/A	C1	N/A	Manual-Trizol	RMA normalisation (Bioconductor R affy package) + ComBat (R sva package )
GSM972284	5.97883	CIT328	RNA	GPL570	Homo sapiens	Frozen tissue of primary colorectal Adenocarcinoma (discovery)	54675	GSM972284-tbl-1.txt	1,ID_REF,	2,VALUE,log2 normalized intensity signal	Homo sapiens	discovery	Female	63	4	T4	N2	M1	distal	Y	FOLFIRI	0	27	1	27	pMMR	-	+	N/A	N/A	N/A	N/A	M	g.34G>A	g.34G>A	p.G12S	WT	N/A	N/A	N/A	C5	N/A	Manual-Trizol	RMA normalisation (Bioconductor R affy package) + ComBat (R sva package )
GSM972305	5.97586	CIT349	RNA	GPL570	Homo sapiens	Frozen tissue of primary colorectal Adenocarcinoma (discovery)	54675	GSM972305-tbl-1.txt	1,ID_REF,	2,VALUE,log2 normalized intensity signal	Homo sapiens	discovery	Female	82	3	T4	N2	M0	proximal	N	N/A	0	31	0	31	dMMR	+	-	WT	N/A	N/A	N/A	WT	N/A	N/A	N/A	M	c.1799T>A	c.1799T>A	p.V600E	C2	N/A	Manual-Rneasy Micro (Qiagen)	RMA normalisation (Bioconductor R affy package) + ComBat (R sva package )
GSM972007	5.97502	CIT051	RNA	GPL570	Homo sapiens	Frozen tissue of primary colorectal Adenocarcinoma (discovery)	54675	GSM972007-tbl-1.txt	1,ID_REF,	2,VALUE,log2 normalized intensity signal	Homo sapiens	discovery	Male	71	4	T4	N2	M1	proximal	N	N/A	0	2	1	2	pMMR	+	+	WT	N/A	N/A	N/A	WT	N/A	N/A	N/A	M	N/A	N/A	N/A	C4	N/A	Manual-Trizol	RMA normalisation (Bioconductor R affy package) + ComBat (R sva package )
GSM972130	5.97341	CIT174	RNA	GPL570	Homo sapiens	Frozen tissue of primary colorectal Adenocarcinoma (discovery)	54675	GSM972130-tbl-1.txt	1,ID_REF,	2,VALUE,log2 normalized intensity signal	Homo sapiens	discovery	Male	76	2	T4	N0	M0	distal	N	N/A	0	55	0	55	pMMR	-	+	N/A	N/A	N/A	N/A	WT	N/A	N/A	N/A	WT	N/A	N/A	N/A	C5	N/A	Manual-Rneasy Mini (Qiagen)	RMA normalisation (Bioconductor R affy package) + ComBat (R sva package )
GSM972359	5.96943	CIT403	RNA	GPL570	Homo sapiens	Frozen tissue of primary colorectal Adenocarcinoma (discovery)	54675	GSM972359-tbl-1.txt	1,ID_REF,	2,VALUE,log2 normalized intensity signal	Homo sapiens	discovery	Female	56	2	T3	N0	M0	proximal	Y	FUFOL	1	12	1	30	pMMR	-	-	WT	N/A	N/A	N/A	WT	N/A	N/A	N/A	WT	N/A	N/A	N/A	C6	N/A	Manual-Rneasy Mini (Qiagen)	RMA normalisation (Bioconductor R affy package) + ComBat (R sva package )
GSM972036	5.96851	CIT080	RNA	GPL570	Homo sapiens	Frozen tissue of primary colorectal Adenocarcinoma (discovery)	54675	GSM972036-tbl-1.txt	1,ID_REF,	2,VALUE,log2 normalized intensity signal	Homo sapiens	discovery	Female	47	2	T4	N0	M0	proximal	N	N/A	0	50	0	50	pMMR	N/A	N/A	N/A	N/A	N/A	N/A	N/A	N/A	N/A	N/A	N/A	N/A	N/A	N/A	C3	N/A	Manual-Rneasy Mini (Qiagen)	RMA normalisation (Bioconductor R affy package) + ComBat (R sva package )
GSM971969	5.96685	CIT013	RNA	GPL570	Homo sapiens	Frozen tissue of primary colorectal Adenocarcinoma (discovery)	54675	GSM971969-tbl-1.txt	1,ID_REF,	2,VALUE,log2 normalized intensity signal	Homo sapiens	discovery	Male	30.2	1	T1	N0	M0	distal	N	N/A	0	63	0	63	dMMR	-	N/A	WT	N/A	N/A	N/A	WT	N/A	N/A	N/A	WT	N/A	N/A	N/A	C2	N/A	Manual-Trizol	RMA normalisation (Bioconductor R affy package) + ComBat (R sva package )
GSM972126	5.96379	CIT170	RNA	GPL570	Homo sapiens	Frozen tissue of primary colorectal Adenocarcinoma (discovery)	54675	GSM972126-tbl-1.txt	1,ID_REF,	2,VALUE,log2 normalized intensity signal	Homo sapiens	discovery	Male	61	2	T3	N0	M0	distal	N	N/A	0	63	0	63	pMMR	N/A	N/A	N/A	N/A	N/A	N/A	N/A	N/A	N/A	N/A	N/A	N/A	N/A	N/A	C5	N/A	Manual-Rneasy Mini (Qiagen)	RMA normalisation (Bioconductor R affy package) + ComBat (R sva package )
GSM972082	5.96369	CIT126	RNA	GPL570	Homo sapiens	Frozen tissue of primary colorectal Adenocarcinoma (discovery)	54675	GSM972082-tbl-1.txt	1,ID_REF,	2,VALUE,log2 normalized intensity signal	Homo sapiens	discovery	Male	75	2	T3	N0	M0	distal	Y	other	1	119	1	132	N/A	-	+	N/A	N/A	N/A	N/A	M	c.38G>A	c.38G>A	N/A	WT	N/A	N/A	N/A	C2	N/A	Manual-Rneasy Mini (Qiagen)	RMA normalisation (Bioconductor R affy package) + ComBat (R sva package )
GSM972075	5.96082	CIT119	RNA	GPL570	Homo sapiens	Frozen tissue of primary colorectal Adenocarcinoma (discovery)	54675	GSM972075-tbl-1.txt	1,ID_REF,	2,VALUE,log2 normalized intensity signal	Homo sapiens	discovery	Male	42	2	T4	N0	M0	distal	N	N/A	0	44	1	44	N/A	-	+	N/A	N/A	N/A	N/A	WT	N/A	N/A	N/A	WT	N/A	N/A	N/A	C2	N/A	Manual-Rneasy Mini (Qiagen)	RMA normalisation (Bioconductor R affy package) + ComBat (R sva package )
GSM972249	5.96073	CIT293	RNA	GPL570	Homo sapiens	Frozen tissue of primary colorectal Adenocarcinoma (discovery)	54675	GSM972249-tbl-1.txt	1,ID_REF,	2,VALUE,log2 normalized intensity signal	Homo sapiens	discovery	Female	74	1	T1	N0	M0	proximal	N	N/A	0	14	0	14	pMMR	+	+	N/A	N/A	N/A	N/A	M	g.38G>A	g.38G>A	p.G13D	WT	N/A	N/A	N/A	C1	N/A	Manual-Trizol	RMA normalisation (Bioconductor R affy package) + ComBat (R sva package )
GSM972272	5.95996	CIT316	RNA	GPL570	Homo sapiens	Frozen tissue of primary colorectal Adenocarcinoma (discovery)	54675	GSM972272-tbl-1.txt	1,ID_REF,	2,VALUE,log2 normalized intensity signal	Homo sapiens	discovery	Female	47	4	T3	N1	M1	proximal	Y	FOLFIRI	0	15	1	15	pMMR	+	+	N/A	N/A	N/A	N/A	M	g.35G>A	g.35G>A	p.G12D	WT	N/A	N/A	N/A	C1	N/A	Manual-Trizol	RMA normalisation (Bioconductor R affy package) + ComBat (R sva package )
GSM972331	5.95692	CIT375	RNA	GPL570	Homo sapiens	Frozen tissue of primary colorectal Adenocarcinoma (discovery)	54675	GSM972331-tbl-1.txt	1,ID_REF,	2,VALUE,log2 normalized intensity signal	Homo sapiens	discovery	Male	79	2	T3	N0	M0	distal	N	N/A	0	75	1	75	pMMR	-	+	WT	N/A	N/A	N/A	WT	N/A	N/A	N/A	WT	N/A	N/A	N/A	C5	N/A	Manual-Rneasy Micro (Qiagen)	RMA normalisation (Bioconductor R affy package) + ComBat (R sva package )
GSM972213	5.95287	CIT257	RNA	GPL570	Homo sapiens	Frozen tissue of primary colorectal Adenocarcinoma (discovery)	54675	GSM972213-tbl-1.txt	1,ID_REF,	2,VALUE,log2 normalized intensity signal	Homo sapiens	discovery	Female	71	4	T3	N0	M1	distal	N/A	N/A	1	0	1	1	pMMR	-	N/A	M	EX5.c.-1G>T'+' EX6.c.574C>T	EX5.c.-1G>T'+' EX6.c.574C>T	EX5'+' EX6.p.Q192X	M	c.437C>T	c.437C>T	p.A146V	WT	N/A	N/A	N/A	C5	N/A	TriReagent & Manual-Rneasy Mini (Qiagen)	RMA normalisation (Bioconductor R affy package) + ComBat (R sva package )
GSM972238	5.94296	CIT282	RNA	GPL570	Homo sapiens	Frozen tissue of primary colorectal Adenocarcinoma (discovery)	54675	GSM972238-tbl-1.txt	1,ID_REF,	2,VALUE,log2 normalized intensity signal	Homo sapiens	discovery	Female	53	3	T2	N1	M0	distal	Y	FOLFOX	0	19	0	19	pMMR	-	+	N/A	N/A	N/A	N/A	WT	N/A	N/A	N/A	WT	N/A	N/A	N/A	C5	N/A	Manual-Trizol	RMA normalisation (Bioconductor R affy package) + ComBat (R sva package )
GSM972258	5.94175	CIT302	RNA	GPL570	Homo sapiens	Frozen tissue of primary colorectal Adenocarcinoma (discovery)	54675	GSM972258-tbl-1.txt	1,ID_REF,	2,VALUE,log2 normalized intensity signal	Homo sapiens	discovery	Female	77	2	T4	N0	M0	distal	N	N/A	0	0	1	0	pMMR	-	+	N/A	N/A	N/A	N/A	WT	N/A	N/A	N/A	WT	N/A	N/A	N/A	C1	N/A	Manual-Trizol	RMA normalisation (Bioconductor R affy package) + ComBat (R sva package )
GSM972087	5.94131	CIT131	RNA	GPL570	Homo sapiens	Frozen tissue of primary colorectal Adenocarcinoma (discovery)	54675	GSM972087-tbl-1.txt	1,ID_REF,	2,VALUE,log2 normalized intensity signal	Homo sapiens	discovery	Female	84	2	T3	N0	M0	proximal	N	N/A	1	8	1	32	pMMR	-	+	N/A	N/A	N/A	N/A	WT	N/A	N/A	N/A	WT	N/A	N/A	N/A	C1	N/A	Manual-Rneasy Mini (Qiagen)	RMA normalisation (Bioconductor R affy package) + ComBat (R sva package )
GSM972326	5.94116	CIT370	RNA	GPL570	Homo sapiens	Frozen tissue of primary colorectal Adenocarcinoma (discovery)	54675	GSM972326-tbl-1.txt	1,ID_REF,	2,VALUE,log2 normalized intensity signal	Homo sapiens	discovery	Female	71	2	T3	N0	M0	distal	Y	FUFOL	0	85	0	85	pMMR	-	+	M	N/A	N/A	N/A	M	EX2.codon13	EX2.codon13	N/A	WT	N/A	N/A	N/A	C3	N/A	Manual-Rneasy Micro (Qiagen)	RMA normalisation (Bioconductor R affy package) + ComBat (R sva package )
GSM972041	5.9399	CIT085	RNA	GPL570	Homo sapiens	Frozen tissue of primary colorectal Adenocarcinoma (discovery)	54675	GSM972041-tbl-1.txt	1,ID_REF,	2,VALUE,log2 normalized intensity signal	Homo sapiens	discovery	Male	78	2	T3	N0	M0	distal	N	N/A	0	55	0	55	pMMR	-	+	N/A	N/A	N/A	N/A	M	c.35G>A	c.35G>A	N/A	WT	N/A	N/A	N/A	C5	N/A	Manual-Rneasy Mini (Qiagen)	RMA normalisation (Bioconductor R affy package) + ComBat (R sva package )
GSM972181	5.93754	CIT225	RNA	GPL570	Homo sapiens	Frozen tissue of primary colorectal Adenocarcinoma (discovery)	54675	GSM972181-tbl-1.txt	1,ID_REF,	2,VALUE,log2 normalized intensity signal	Homo sapiens	discovery	Male	69	3	N/A	N/A	N/A	proximal	Y	N/A	1	13	1	34	pMMR	N/A	N/A	WT	N/A	N/A	N/A	M	c.35G>A	c.35G>A	p.G12D	WT	N/A	N/A	N/A	C4	N/A	TriReagent & Manual-Rneasy Mini (Qiagen)	RMA normalisation (Bioconductor R affy package) + ComBat (R sva package )
GSM972110	5.93317	CIT154	RNA	GPL570	Homo sapiens	Frozen tissue of primary colorectal Adenocarcinoma (discovery)	54675	GSM972110-tbl-1.txt	1,ID_REF,	2,VALUE,log2 normalized intensity signal	Homo sapiens	discovery	Male	76	3	T4	N2	M0	proximal	Y	5FU	1	4	1	7	pMMR	N/A	N/A	N/A	N/A	N/A	N/A	N/A	N/A	N/A	N/A	N/A	N/A	N/A	N/A	C3	N/A	Manual-Rneasy Mini (Qiagen)	RMA normalisation (Bioconductor R affy package) + ComBat (R sva package )
GSM972071	5.93316	CIT115	RNA	GPL570	Homo sapiens	Frozen tissue of primary colorectal Adenocarcinoma (discovery)	54675	GSM972071-tbl-1.txt	1,ID_REF,	2,VALUE,log2 normalized intensity signal	Homo sapiens	discovery	Female	68	2	T3	N0	M0	distal	N	N/A	0	183	0	183	N/A	-	+	N/A	N/A	N/A	N/A	WT	N/A	N/A	N/A	WT	N/A	N/A	N/A	C5	N/A	Manual-Rneasy Mini (Qiagen)	RMA normalisation (Bioconductor R affy package) + ComBat (R sva package )
GSM972209	5.9316	CIT253	RNA	GPL570	Homo sapiens	Frozen tissue of primary colorectal Adenocarcinoma (discovery)	54675	GSM972209-tbl-1.txt	1,ID_REF,	2,VALUE,log2 normalized intensity signal	Homo sapiens	discovery	Male	54	4	T3	N2	M1	proximal	N/A	N/A	1	0	1	13	pMMR	+	N/A	M	c.584T>A	c.584T>A	p.I195N	WT	N/A	N/A	N/A	M	c.1799T>A	c.1799T>A	p.V600E	C5	N/A	TriReagent & Manual-Rneasy Mini (Qiagen)	RMA normalisation (Bioconductor R affy package) + ComBat (R sva package )
GSM972023	5.93101	CIT067	RNA	GPL570	Homo sapiens	Frozen tissue of primary colorectal Adenocarcinoma (discovery)	54675	GSM972023-tbl-1.txt	1,ID_REF,	2,VALUE,log2 normalized intensity signal	Homo sapiens	discovery	Female	59	3	T3	N1	M0	distal	Y	5FU	1	6	0	16	pMMR	-	+	N/A	N/A	N/A	N/A	M	c.35G>C	c.35G>C	N/A	WT	N/A	N/A	N/A	C3	N/A	Manual-Cesium Chloride	RMA normalisation (Bioconductor R affy package) + ComBat (R sva package )
GSM972120	5.92786	CIT164	RNA	GPL570	Homo sapiens	Frozen tissue of primary colorectal Adenocarcinoma (discovery)	54675	GSM972120-tbl-1.txt	1,ID_REF,	2,VALUE,log2 normalized intensity signal	Homo sapiens	discovery	Female	96	3	T3	N1	M0	proximal	Y	5FU	0	36	0	36	pMMR	N/A	N/A	N/A	N/A	N/A	N/A	N/A	N/A	N/A	N/A	N/A	N/A	N/A	N/A	C5	N/A	Manual-Rneasy Mini (Qiagen)	RMA normalisation (Bioconductor R affy package) + ComBat (R sva package )
GSM972267	5.92627	CIT311	RNA	GPL570	Homo sapiens	Frozen tissue of primary colorectal Adenocarcinoma (discovery)	54675	GSM972267-tbl-1.txt	1,ID_REF,	2,VALUE,log2 normalized intensity signal	Homo sapiens	discovery	Male	82	2	T3	N0	M0	distal	N	N/A	0	67	1	67	pMMR	-	+	N/A	N/A	N/A	N/A	WT	N/A	N/A	N/A	WT	N/A	N/A	N/A	C1	N/A	Manual-Trizol	RMA normalisation (Bioconductor R affy package) + ComBat (R sva package )
GSM972076	5.92122	CIT120	RNA	GPL570	Homo sapiens	Frozen tissue of primary colorectal Adenocarcinoma (discovery)	54675	GSM972076-tbl-1.txt	1,ID_REF,	2,VALUE,log2 normalized intensity signal	Homo sapiens	discovery	Male	48	2	T3	N0	M0	proximal	N	N/A	0	153	0	153	N/A	-	-	N/A	N/A	N/A	N/A	WT	N/A	N/A	N/A	WT	N/A	N/A	N/A	C2	N/A	Manual-Rneasy Mini (Qiagen)	RMA normalisation (Bioconductor R affy package) + ComBat (R sva package )
GSM971971	5.9207	CIT015	RNA	GPL570	Homo sapiens	Frozen tissue of primary colorectal Adenocarcinoma (discovery)	54675	GSM971971-tbl-1.txt	1,ID_REF,	2,VALUE,log2 normalized intensity signal	Homo sapiens	discovery	Female	34.7	4	T4	N2	M1	proximal	N	N/A	0	65	0	65	dMMR	-	+	WT	N/A	N/A	N/A	M	c.38G>A	c.38G>A	p.G13D	WT	N/A	N/A	N/A	C2	N/A	Manual-Trizol	RMA normalisation (Bioconductor R affy package) + ComBat (R sva package )
GSM972273	5.91742	CIT317	RNA	GPL570	Homo sapiens	Frozen tissue of primary colorectal Adenocarcinoma (discovery)	54675	GSM972273-tbl-1.txt	1,ID_REF,	2,VALUE,log2 normalized intensity signal	Homo sapiens	discovery	Male	84	0	Tis	N0	M0	distal	N	N/A	0	16	1	16	pMMR	-	+	N/A	N/A	N/A	N/A	M	g.38G>A	g.38G>A	p.G13D	WT	N/A	N/A	N/A	C3	N/A	Manual-Trizol	RMA normalisation (Bioconductor R affy package) + ComBat (R sva package )
GSM971994	5.91691	CIT038	RNA	GPL570	Homo sapiens	Frozen tissue of primary colorectal Adenocarcinoma (discovery)	54675	GSM971994-tbl-1.txt	1,ID_REF,	2,VALUE,log2 normalized intensity signal	Homo sapiens	discovery	Male	80.9	2	T3	N0	M0	proximal	N	N/A	0	43	0	43	pMMR	-	+	M	N/A	N/A	N/A	WT	N/A	N/A	N/A	WT	N/A	N/A	N/A	C5	N/A	Manual-Trizol	RMA normalisation (Bioconductor R affy package) + ComBat (R sva package )
GSM971973	5.9154	CIT017	RNA	GPL570	Homo sapiens	Frozen tissue of primary colorectal Adenocarcinoma (discovery)	54675	GSM971973-tbl-1.txt	1,ID_REF,	2,VALUE,log2 normalized intensity signal	Homo sapiens	discovery	Male	24.9	2	T3	N0	M0	distal	N	N/A	0	46	0	46	pMMR	-	+	WT	N/A	N/A	N/A	WT	N/A	N/A	N/A	WT	N/A	N/A	N/A	C5	N/A	Manual-Trizol	RMA normalisation (Bioconductor R affy package) + ComBat (R sva package )
GSM972052	5.91366	CIT096	RNA	GPL570	Homo sapiens	Frozen tissue of primary colorectal Adenocarcinoma (discovery)	54675	GSM972052-tbl-1.txt	1,ID_REF,	2,VALUE,log2 normalized intensity signal	Homo sapiens	discovery	Male	68	2	T2	N0	M0	distal	N	N/A	0	15	0	15	pMMR	N/A	+	N/A	N/A	N/A	N/A	M	c.34G>T	c.34G>T	N/A	WT	N/A	N/A	N/A	C5	N/A	Manual-Rneasy Mini (Qiagen)	RMA normalisation (Bioconductor R affy package) + ComBat (R sva package )
GSM972254	5.90885	CIT298	RNA	GPL570	Homo sapiens	Frozen tissue of primary colorectal Adenocarcinoma (discovery)	54675	GSM972254-tbl-1.txt	1,ID_REF,	2,VALUE,log2 normalized intensity signal	Homo sapiens	discovery	Female	77	4	T3	N0	M1	distal	Y	5FU	1	9	0	14	pMMR	-	+	N/A	N/A	N/A	N/A	WT	N/A	N/A	N/A	WT	N/A	N/A	N/A	C5	N/A	Manual-Trizol	RMA normalisation (Bioconductor R affy package) + ComBat (R sva package )
GSM971962	5.90804	CIT006	RNA	GPL570	Homo sapiens	Frozen tissue of primary colorectal Adenocarcinoma (discovery)	54675	GSM971962-tbl-1.txt	1,ID_REF,	2,VALUE,log2 normalized intensity signal	Homo sapiens	discovery	Male	60.9	3	T4	N2	M0	proximal	Y	N/A	0	73	0	73	dMMR	-	+	WT	N/A	N/A	N/A	WT	N/A	N/A	N/A	WT	N/A	N/A	N/A	C4	N/A	Manual-Trizol	RMA normalisation (Bioconductor R affy package) + ComBat (R sva package )
GSM971980	5.90507	CIT024	RNA	GPL570	Homo sapiens	Frozen tissue of primary colorectal Adenocarcinoma (discovery)	54675	GSM971980-tbl-1.txt	1,ID_REF,	2,VALUE,log2 normalized intensity signal	Homo sapiens	discovery	Male	76.9	3	T4	N1	M0	proximal	N	N/A	0	59	0	59	dMMR	+	N/A	WT	N/A	N/A	N/A	WT	N/A	N/A	N/A	M	c.1799T>A	c.1799T>A	p.V600E	C2	N/A	Manual-Trizol	RMA normalisation (Bioconductor R affy package) + ComBat (R sva package )
GSM971997	5.9044	CIT041	RNA	GPL570	Homo sapiens	Frozen tissue of primary colorectal Adenocarcinoma (discovery)	54675	GSM971997-tbl-1.txt	1,ID_REF,	2,VALUE,log2 normalized intensity signal	Homo sapiens	discovery	Male	72	3	T3	N2	M0	proximal	N	N/A	0	89	0	89	pMMR	+	+	M	N/A	N/A	N/A	WT	N/A	N/A	N/A	M	c.1799T>A	c.1799T>A	p.V600E	C2	N/A	Manual-Trizol	RMA normalisation (Bioconductor R affy package) + ComBat (R sva package )
GSM972338	5.90334	CIT382	RNA	GPL570	Homo sapiens	Frozen tissue of primary colorectal Adenocarcinoma (discovery)	54675	GSM972338-tbl-1.txt	1,ID_REF,	2,VALUE,log2 normalized intensity signal	Homo sapiens	discovery	Male	69	2	T3	N0	M0	distal	Y	FUFOL	0	74	0	74	pMMR	-	+	M	N/A	N/A	N/A	WT	N/A	N/A	N/A	WT	N/A	N/A	N/A	C6	N/A	Manual-Rneasy Micro (Qiagen)	RMA normalisation (Bioconductor R affy package) + ComBat (R sva package )
GSM972097	5.89778	CIT141	RNA	GPL570	Homo sapiens	Frozen tissue of primary colorectal Adenocarcinoma (discovery)	54675	GSM972097-tbl-1.txt	1,ID_REF,	2,VALUE,log2 normalized intensity signal	Homo sapiens	discovery	Male	64	3	T4	N1	M0	proximal	Y	5FU	1	12	1	12	pMMR	-	+	N/A	N/A	N/A	N/A	M	c.35G>A	c.35G>A	N/A	WT	N/A	N/A	N/A	C4	N/A	Manual-Rneasy Mini (Qiagen)	RMA normalisation (Bioconductor R affy package) + ComBat (R sva package )
GSM972218	5.89666	CIT262	RNA	GPL570	Homo sapiens	Frozen tissue of primary colorectal Adenocarcinoma (discovery)	54675	GSM972218-tbl-1.txt	1,ID_REF,	2,VALUE,log2 normalized intensity signal	Homo sapiens	discovery	Female	75	4	T4	N3	M1	proximal	N/A	N/A	1	0	1	7	pMMR	-	N/A	WT	N/A	N/A	N/A	M	c.40G>A'+' c.176C>G	c.40G>A'+' c.176C>G	p.V14I'+' p.A59G	WT	N/A	N/A	N/A	C3	N/A	TriReagent & Manual-Rneasy Mini (Qiagen)	RMA normalisation (Bioconductor R affy package) + ComBat (R sva package )
GSM972034	5.89601	CIT078	RNA	GPL570	Homo sapiens	Frozen tissue of primary colorectal Adenocarcinoma (discovery)	54675	GSM972034-tbl-1.txt	1,ID_REF,	2,VALUE,log2 normalized intensity signal	Homo sapiens	discovery	Male	77	2	T3	N0	M0	proximal	N	N/A	0	50	0	50	pMMR	-	N/A	N/A	N/A	N/A	N/A	M	c.38G>A	c.38G>A	N/A	WT	N/A	N/A	N/A	C1	N/A	Manual-Rneasy Mini (Qiagen)	RMA normalisation (Bioconductor R affy package) + ComBat (R sva package )
GSM972147	5.88936	CIT191	RNA	GPL570	Homo sapiens	Frozen tissue of primary colorectal Adenocarcinoma (discovery)	54675	GSM972147-tbl-1.txt	1,ID_REF,	2,VALUE,log2 normalized intensity signal	Homo sapiens	discovery	Male	79	2	T3	N0	M0	distal	N	N/A	0	140	0	140	pMMR	-	+	M	FS	FS	FS	WT	N/A	N/A	N/A	WT	N/A	N/A	N/A	C5	N/A	TriReagent & Manual-Rneasy Mini (Qiagen)	RMA normalisation (Bioconductor R affy package) + ComBat (R sva package )
GSM971959	5.88822	CIT003	RNA	GPL570	Homo sapiens	Frozen tissue of primary colorectal Adenocarcinoma (discovery)	54675	GSM971959-tbl-1.txt	1,ID_REF,	2,VALUE,log2 normalized intensity signal	Homo sapiens	discovery	Male	36.9	2	T4	N0	M0	proximal	N	N/A	1	4	0	52	pMMR	-	-	M	N/A	N/A	N/A	WT	N/A	N/A	N/A	WT	N/A	N/A	N/A	C3	N/A	Manual-Trizol	RMA normalisation (Bioconductor R affy package) + ComBat (R sva package )
GSM971982	5.88523	CIT026	RNA	GPL570	Homo sapiens	Frozen tissue of primary colorectal Adenocarcinoma (discovery)	54675	GSM971982-tbl-1.txt	1,ID_REF,	2,VALUE,log2 normalized intensity signal	Homo sapiens	discovery	Male	79.3	3	T4	N2	M0	proximal	N	N/A	0	42	1	42	dMMR	+	+	M	N/A	N/A	N/A	M	c.38G>A	c.38G>A	p.G13D	WT	N/A	N/A	N/A	C2	N/A	Manual-Trizol	RMA normalisation (Bioconductor R affy package) + ComBat (R sva package )
GSM972166	5.88358	CIT210	RNA	GPL570	Homo sapiens	Frozen tissue of primary colorectal Adenocarcinoma (discovery)	54675	GSM972166-tbl-1.txt	1,ID_REF,	2,VALUE,log2 normalized intensity signal	Homo sapiens	discovery	Female	42	3	T3	N+	M0	distal	Y	5FU	1	3	1	12	pMMR	N/A	N/A	WT	N/A	N/A	N/A	M	c.34G>A	c.34G>A	p.G12S	N/A	N/A	N/A	N/A	C1	N/A	TriReagent & Manual-Rneasy Mini (Qiagen)	RMA normalisation (Bioconductor R affy package) + ComBat (R sva package )
GSM972348	5.88133	CIT392	RNA	GPL570	Homo sapiens	Frozen tissue of primary colorectal Adenocarcinoma (discovery)	54675	GSM972348-tbl-1.txt	1,ID_REF,	2,VALUE,log2 normalized intensity signal	Homo sapiens	discovery	Male	60	2	T3	N0	M0	distal	Y	FUFOL	0	62	0	62	pMMR	-	N/A	WT	N/A	N/A	N/A	M	EX2.codon12	EX2.codon12	N/A	WT	N/A	N/A	N/A	C1	N/A	Manual-Rneasy Micro (Qiagen)	RMA normalisation (Bioconductor R affy package) + ComBat (R sva package )
GSM972039	5.88021	CIT083	RNA	GPL570	Homo sapiens	Frozen tissue of primary colorectal Adenocarcinoma (discovery)	54675	GSM972039-tbl-1.txt	1,ID_REF,	2,VALUE,log2 normalized intensity signal	Homo sapiens	discovery	Male	65	4	T4	N0	M1	distal	Y	FOLFOX	1	0	1	52	pMMR	-	-	N/A	N/A	N/A	N/A	WT	N/A	N/A	N/A	WT	N/A	N/A	N/A	C4	N/A	Manual-Rneasy Mini (Qiagen)	RMA normalisation (Bioconductor R affy package) + ComBat (R sva package )
GSM972176	5.8759	CIT220	RNA	GPL570	Homo sapiens	Frozen tissue of primary colorectal Adenocarcinoma (discovery)	54675	GSM972176-tbl-1.txt	1,ID_REF,	2,VALUE,log2 normalized intensity signal	Homo sapiens	discovery	Female	85	3	T4	N2	M0	proximal	N	N/A	1	35	1	36	pMMR	-	+	M	c.451C>T	c.451C>T	p.P151S	WT	N/A	N/A	N/A	WT	N/A	N/A	N/A	C5	N/A	TriReagent & Manual-Rneasy Mini (Qiagen)	RMA normalisation (Bioconductor R affy package) + ComBat (R sva package )
GSM972370	5.87546	CIT414	RNA	GPL570	Homo sapiens	Frozen tissue of primary colorectal Adenocarcinoma (discovery)	54675	GSM972370-tbl-1.txt	1,ID_REF,	2,VALUE,log2 normalized intensity signal	Homo sapiens	discovery	Female	73	3	T3	N1	M0	distal	Y	FUFOL	1	32	1	71	pMMR	-	+	M	N/A	N/A	N/A	WT	N/A	N/A	N/A	WT	N/A	N/A	N/A	C1	N/A	Manual-Rneasy Mini (Qiagen)	RMA normalisation (Bioconductor R affy package) + ComBat (R sva package )
GSM972113	5.87437	CIT157	RNA	GPL570	Homo sapiens	Frozen tissue of primary colorectal Adenocarcinoma (discovery)	54675	GSM972113-tbl-1.txt	1,ID_REF,	2,VALUE,log2 normalized intensity signal	Homo sapiens	discovery	Female	63	3	T3	N1	M0	proximal	Y	5FU	1	18	0	27	pMMR	N/A	N/A	N/A	N/A	N/A	N/A	N/A	N/A	N/A	N/A	N/A	N/A	N/A	N/A	C4	N/A	Manual-Rneasy Mini (Qiagen)	RMA normalisation (Bioconductor R affy package) + ComBat (R sva package )
GSM971972	5.87225	CIT016	RNA	GPL570	Homo sapiens	Frozen tissue of primary colorectal Adenocarcinoma (discovery)	54675	GSM971972-tbl-1.txt	1,ID_REF,	2,VALUE,log2 normalized intensity signal	Homo sapiens	discovery	Male	40.2	1	T2	N0	M0	distal	N	N/A	0	75	0	75	dMMR	-	+	WT	N/A	N/A	N/A	WT	N/A	N/A	N/A	WT	N/A	N/A	N/A	C1	N/A	Manual-Trizol	RMA normalisation (Bioconductor R affy package) + ComBat (R sva package )
GSM972043	5.87037	CIT087	RNA	GPL570	Homo sapiens	Frozen tissue of primary colorectal Adenocarcinoma (discovery)	54675	GSM972043-tbl-1.txt	1,ID_REF,	2,VALUE,log2 normalized intensity signal	Homo sapiens	discovery	Male	56	4	T3	N0	M1	distal	Y	other	1	0	1	27	pMMR	-	+	N/A	N/A	N/A	N/A	WT	N/A	N/A	N/A	WT	N/A	N/A	N/A	C1	N/A	Manual-Rneasy Mini (Qiagen)	RMA normalisation (Bioconductor R affy package) + ComBat (R sva package )
GSM972006	5.86943	CIT050	RNA	GPL570	Homo sapiens	Frozen tissue of primary colorectal Adenocarcinoma (discovery)	54675	GSM972006-tbl-1.txt	1,ID_REF,	2,VALUE,log2 normalized intensity signal	Homo sapiens	discovery	Female	67.5	4	T3	N0	M1	distal	Y	N/A	1	0	1	23	pMMR	-	+	WT	N/A	N/A	N/A	WT	N/A	N/A	N/A	WT	N/A	N/A	N/A	C5	N/A	Manual-Trizol	RMA normalisation (Bioconductor R affy package) + ComBat (R sva package )
GSM972360	5.86883	CIT404	RNA	GPL570	Homo sapiens	Frozen tissue of primary colorectal Adenocarcinoma (discovery)	54675	GSM972360-tbl-1.txt	1,ID_REF,	2,VALUE,log2 normalized intensity signal	Homo sapiens	discovery	Female	54	3	T3	N1	M0	distal	Y	FUFOL	0	141	0	141	pMMR	-	+	M	N/A	N/A	N/A	WT	N/A	N/A	N/A	WT	N/A	N/A	N/A	C5	N/A	Manual-Rneasy Mini (Qiagen)	RMA normalisation (Bioconductor R affy package) + ComBat (R sva package )
GSM972004	5.86712	CIT048	RNA	GPL570	Homo sapiens	Frozen tissue of primary colorectal Adenocarcinoma (discovery)	54675	GSM972004-tbl-1.txt	1,ID_REF,	2,VALUE,log2 normalized intensity signal	Homo sapiens	discovery	Female	62.9	4	T3	N1	M1	proximal	N	N/A	0	89	0	89	pMMR	-	+	M	N/A	N/A	N/A	M	c.35G>A	c.35G>A	p.G12D	WT	N/A	N/A	N/A	C1	N/A	Manual-Trizol	RMA normalisation (Bioconductor R affy package) + ComBat (R sva package )
GSM972226	5.86229	CIT270	RNA	GPL570	Homo sapiens	Frozen tissue of primary colorectal Adenocarcinoma (discovery)	54675	GSM972226-tbl-1.txt	1,ID_REF,	2,VALUE,log2 normalized intensity signal	Homo sapiens	discovery	Male	57	2	T4	N0	M0	proximal	N	N/A	0	20	0	20	dMMR	+	-	N/A	N/A	N/A	N/A	M	c.35G>A	c.35G>A	p.G12D	WT	N/A	N/A	N/A	C3	N/A	Manual-Trizol	RMA normalisation (Bioconductor R affy package) + ComBat (R sva package )
GSM971999	5.8593	CIT043	RNA	GPL570	Homo sapiens	Frozen tissue of primary colorectal Adenocarcinoma (discovery)	54675	GSM971999-tbl-1.txt	1,ID_REF,	2,VALUE,log2 normalized intensity signal	Homo sapiens	discovery	Male	61.5	3	T3	N1	M0	distal	N	N/A	0	1	0	1	pMMR	-	+	M	N/A	N/A	N/A	WT	N/A	N/A	N/A	WT	N/A	N/A	N/A	C6	N/A	Manual-Trizol	RMA normalisation (Bioconductor R affy package) + ComBat (R sva package )
GSM972057	5.8542	CIT101	RNA	GPL570	Homo sapiens	Frozen tissue of primary colorectal Adenocarcinoma (discovery)	54675	GSM972057-tbl-1.txt	1,ID_REF,	2,VALUE,log2 normalized intensity signal	Homo sapiens	discovery	Male	70	2	T3	N0	M0	distal	N	N/A	0	26	1	26	N/A	-	+	N/A	N/A	N/A	N/A	WT	N/A	N/A	N/A	WT	N/A	N/A	N/A	C1	N/A	Manual-Rneasy Mini (Qiagen)	RMA normalisation (Bioconductor R affy package) + ComBat (R sva package )
GSM972231	5.85363	CIT275	RNA	GPL570	Homo sapiens	Frozen tissue of primary colorectal Adenocarcinoma (discovery)	54675	GSM972231-tbl-1.txt	1,ID_REF,	2,VALUE,log2 normalized intensity signal	Homo sapiens	discovery	Male	54	4	T3	N1	M1	distal	Y	FOLFOX	0	14	0	14	pMMR	-	+	N/A	N/A	N/A	N/A	WT	N/A	N/A	N/A	WT	N/A	N/A	N/A	C4	N/A	Manual-Trizol	RMA normalisation (Bioconductor R affy package) + ComBat (R sva package )
GSM972357	5.85118	CIT401	RNA	GPL570	Homo sapiens	Frozen tissue of primary colorectal Adenocarcinoma (discovery)	54675	GSM972357-tbl-1.txt	1,ID_REF,	2,VALUE,log2 normalized intensity signal	Homo sapiens	discovery	Female	88	2	T3	N0	M0	distal	N	N/A	0	42	1	42	pMMR	-	-	WT	N/A	N/A	N/A	WT	N/A	N/A	N/A	WT	N/A	N/A	N/A	C6	N/A	Manual-Rneasy Mini (Qiagen)	RMA normalisation (Bioconductor R affy package) + ComBat (R sva package )
GSM972141	5.84416	CIT185	RNA	GPL570	Homo sapiens	Frozen tissue of primary colorectal Adenocarcinoma (discovery)	54675	GSM972141-tbl-1.txt	1,ID_REF,	2,VALUE,log2 normalized intensity signal	Homo sapiens	discovery	Male	58	3	T3	N2	M0	distal	Y	N/A	1	15	0	84	pMMR	N/A	N/A	M	N/A	N/A	N/A	WT	N/A	N/A	N/A	N/A	N/A	N/A	N/A	C5	N/A	TriReagent & Manual-Rneasy Mini (Qiagen)	RMA normalisation (Bioconductor R affy package) + ComBat (R sva package )
GSM972378	5.84083	CIT422	RNA	GPL570	Homo sapiens	Frozen tissue of primary colorectal Adenocarcinoma (discovery)	54675	GSM972378-tbl-1.txt	1,ID_REF,	2,VALUE,log2 normalized intensity signal	Homo sapiens	discovery	Male	78	3	T3	N2	M0	proximal	Y	FUFOL	0	86	0	86	pMMR	-	+	WT	N/A	N/A	N/A	WT	N/A	N/A	N/A	WT	N/A	N/A	N/A	C5	N/A	Manual-Rneasy Mini (Qiagen)	RMA normalisation (Bioconductor R affy package) + ComBat (R sva package )
GSM972005	5.84016	CIT049	RNA	GPL570	Homo sapiens	Frozen tissue of primary colorectal Adenocarcinoma (discovery)	54675	GSM972005-tbl-1.txt	1,ID_REF,	2,VALUE,log2 normalized intensity signal	Homo sapiens	discovery	Male	66.1	4	T4	N1	M1	proximal	N	N/A	1	0	0	44	pMMR	-	+	M	N/A	N/A	N/A	M	c.38G>A	c.38G>A	p.G13D	WT	N/A	N/A	N/A	C3	N/A	Manual-Trizol	RMA normalisation (Bioconductor R affy package) + ComBat (R sva package )
GSM972165	5.83766	CIT209	RNA	GPL570	Homo sapiens	Frozen tissue of primary colorectal Adenocarcinoma (discovery)	54675	GSM972165-tbl-1.txt	1,ID_REF,	2,VALUE,log2 normalized intensity signal	Homo sapiens	discovery	Male	67	2	T4	N0	M0	proximal	N	N/A	1	36	1	87	pMMR	N/A	N/A	M	N/A	N/A	N/A	WT	N/A	N/A	N/A	N/A	N/A	N/A	N/A	C6	N/A	TriReagent & Manual-Rneasy Mini (Qiagen)	RMA normalisation (Bioconductor R affy package) + ComBat (R sva package )
GSM972031	5.83293	CIT075	RNA	GPL570	Homo sapiens	Frozen tissue of primary colorectal Adenocarcinoma (discovery)	54675	GSM972031-tbl-1.txt	1,ID_REF,	2,VALUE,log2 normalized intensity signal	Homo sapiens	discovery	Male	81	2	T3	N0	M0	distal	N	N/A	0	55	0	55	pMMR	N/A	N/A	N/A	N/A	N/A	N/A	N/A	N/A	N/A	N/A	N/A	N/A	N/A	N/A	C5	N/A	Manual-Rneasy Mini (Qiagen)	RMA normalisation (Bioconductor R affy package) + ComBat (R sva package )
GSM972102	5.83146	CIT146	RNA	GPL570	Homo sapiens	Frozen tissue of primary colorectal Adenocarcinoma (discovery)	54675	GSM972102-tbl-1.txt	1,ID_REF,	2,VALUE,log2 normalized intensity signal	Homo sapiens	discovery	Male	22	3	T3	N1	M0	distal	Y	5FU	0	46	0	46	pMMR	N/A	N/A	N/A	N/A	N/A	N/A	N/A	N/A	N/A	N/A	N/A	N/A	N/A	N/A	C6	N/A	Manual-Rneasy Mini (Qiagen)	RMA normalisation (Bioconductor R affy package) + ComBat (R sva package )
GSM972045	5.83022	CIT089	RNA	GPL570	Homo sapiens	Frozen tissue of primary colorectal Adenocarcinoma (discovery)	54675	GSM972045-tbl-1.txt	1,ID_REF,	2,VALUE,log2 normalized intensity signal	Homo sapiens	discovery	Male	71	4	T3	N0	M1	proximal	Y	FOLFIRI	1	0	1	11	pMMR	-	-	N/A	N/A	N/A	N/A	M	c.35G>C	c.35G>C	N/A	WT	N/A	N/A	N/A	C3	N/A	Manual-Rneasy Mini (Qiagen)	RMA normalisation (Bioconductor R affy package) + ComBat (R sva package )
GSM972337	5.82635	CIT381	RNA	GPL570	Homo sapiens	Frozen tissue of primary colorectal Adenocarcinoma (discovery)	54675	GSM972337-tbl-1.txt	1,ID_REF,	2,VALUE,log2 normalized intensity signal	Homo sapiens	discovery	Female	80	3	T3	N1	M0	proximal	N	N/A	0	41	1	41	dMMR	+	-	WT	N/A	N/A	N/A	WT	N/A	N/A	N/A	M	c.1799T>A	c.1799T>A	p.V600E	C2	N/A	Manual-Rneasy Micro (Qiagen)	RMA normalisation (Bioconductor R affy package) + ComBat (R sva package )
GSM972151	5.82458	CIT195	RNA	GPL570	Homo sapiens	Frozen tissue of primary colorectal Adenocarcinoma (discovery)	54675	GSM972151-tbl-1.txt	1,ID_REF,	2,VALUE,log2 normalized intensity signal	Homo sapiens	discovery	Female	75	3	T3	N1	M0	distal	Y	N/A	0	77	0	77	pMMR	N/A	N/A	WT	N/A	N/A	N/A	M	c.34G>A	c.34G>A	p.G12S	N/A	N/A	N/A	N/A	C3	N/A	TriReagent & Manual-Rneasy Mini (Qiagen)	RMA normalisation (Bioconductor R affy package) + ComBat (R sva package )
GSM972133	5.82241	CIT177	RNA	GPL570	Homo sapiens	Frozen tissue of primary colorectal Adenocarcinoma (discovery)	54675	GSM972133-tbl-1.txt	1,ID_REF,	2,VALUE,log2 normalized intensity signal	Homo sapiens	discovery	Male	64	3	T3	N+	M0	distal	Y	N/A	1	27	1	53	pMMR	N/A	N/A	M	N/A	N/A	N/A	WT	N/A	N/A	N/A	N/A	N/A	N/A	N/A	C6	N/A	TriReagent & Manual-Rneasy Mini (Qiagen)	RMA normalisation (Bioconductor R affy package) + ComBat (R sva package )
GSM972067	5.82111	CIT111	RNA	GPL570	Homo sapiens	Frozen tissue of primary colorectal Adenocarcinoma (discovery)	54675	GSM972067-tbl-1.txt	1,ID_REF,	2,VALUE,log2 normalized intensity signal	Homo sapiens	discovery	Female	83	2	T3	N0	M0	distal	N	N/A	0	183	1	183	N/A	-	+	N/A	N/A	N/A	N/A	WT	N/A	N/A	N/A	WT	N/A	N/A	N/A	C5	N/A	Manual-Rneasy Mini (Qiagen)	RMA normalisation (Bioconductor R affy package) + ComBat (R sva package )
GSM972074	5.82039	CIT118	RNA	GPL570	Homo sapiens	Frozen tissue of primary colorectal Adenocarcinoma (discovery)	54675	GSM972074-tbl-1.txt	1,ID_REF,	2,VALUE,log2 normalized intensity signal	Homo sapiens	discovery	Female	70	2	T4	N0	M0	distal	Y	FUFOL	1	1	1	75	N/A	-	N/A	N/A	N/A	N/A	N/A	WT	N/A	N/A	N/A	WT	N/A	N/A	N/A	C1	N/A	Manual-Rneasy Mini (Qiagen)	RMA normalisation (Bioconductor R affy package) + ComBat (R sva package )
GSM972072	5.81699	CIT116	RNA	GPL570	Homo sapiens	Frozen tissue of primary colorectal Adenocarcinoma (discovery)	54675	GSM972072-tbl-1.txt	1,ID_REF,	2,VALUE,log2 normalized intensity signal	Homo sapiens	discovery	Female	70	2	T4	N0	M0	proximal	N	N/A	0	172	0	172	N/A	+	+	N/A	N/A	N/A	N/A	WT	N/A	N/A	N/A	M	N/A	N/A	N/A	C4	N/A	Manual-Rneasy Mini (Qiagen)	RMA normalisation (Bioconductor R affy package) + ComBat (R sva package )
GSM972380	5.81619	CIT424	RNA	GPL570	Homo sapiens	Frozen tissue of primary colorectal Adenocarcinoma (discovery)	54675	GSM972380-tbl-1.txt	1,ID_REF,	2,VALUE,log2 normalized intensity signal	Homo sapiens	discovery	Female	64	3	T3	N2	M0	proximal	Y	5FU	1	6	1	15	pMMR	-	+	M	N/A	N/A	N/A	M	EX2.codon12	EX2.codon12	N/A	WT	N/A	N/A	N/A	C4	N/A	Manual-Rneasy Mini (Qiagen)	RMA normalisation (Bioconductor R affy package) + ComBat (R sva package )
GSM972078	5.81543	CIT122	RNA	GPL570	Homo sapiens	Frozen tissue of primary colorectal Adenocarcinoma (discovery)	54675	GSM972078-tbl-1.txt	1,ID_REF,	2,VALUE,log2 normalized intensity signal	Homo sapiens	discovery	Male	63	2	T3	N0	M0	distal	Y	FOLFOX	1	54	1	145	N/A	-	+	N/A	N/A	N/A	N/A	WT	N/A	N/A	N/A	WT	N/A	N/A	N/A	C5	N/A	Manual-Rneasy Mini (Qiagen)	RMA normalisation (Bioconductor R affy package) + ComBat (R sva package )
GSM972234	5.81534	CIT278	RNA	GPL570	Homo sapiens	Frozen tissue of primary colorectal Adenocarcinoma (discovery)	54675	GSM972234-tbl-1.txt	1,ID_REF,	2,VALUE,log2 normalized intensity signal	Homo sapiens	discovery	Male	79	4	T3	N1	M1	proximal	Y	5FU	0	10	1	10	pMMR	-	+	N/A	N/A	N/A	N/A	WT	N/A	N/A	N/A	WT	N/A	N/A	N/A	C4	N/A	Manual-Trizol	RMA normalisation (Bioconductor R affy package) + ComBat (R sva package )
GSM972207	5.81478	CIT251	RNA	GPL570	Homo sapiens	Frozen tissue of primary colorectal Adenocarcinoma (discovery)	54675	GSM972207-tbl-1.txt	1,ID_REF,	2,VALUE,log2 normalized intensity signal	Homo sapiens	discovery	Male	65	3	T3	N1	M0	distal	Y	N/A	1	34	0	82	pMMR	-	+	M	c.818G>A	c.818G>A	p.R273H	WT	N/A	N/A	N/A	WT	N/A	N/A	N/A	C5	N/A	TriReagent & Manual-Rneasy Mini (Qiagen)	RMA normalisation (Bioconductor R affy package) + ComBat (R sva package )
GSM972201	5.81001	CIT245	RNA	GPL570	Homo sapiens	Frozen tissue of primary colorectal Adenocarcinoma (discovery)	54675	GSM972201-tbl-1.txt	1,ID_REF,	2,VALUE,log2 normalized intensity signal	Homo sapiens	discovery	Male	78	3	T3	N2	M0	proximal	Y	N/A	0	67	0	67	pMMR	-	+	WT	N/A	N/A	N/A	WT	N/A	N/A	N/A	WT	N/A	N/A	N/A	C5	N/A	TriReagent & Manual-Rneasy Mini (Qiagen)	RMA normalisation (Bioconductor R affy package) + ComBat (R sva package )
GSM971979	5.80776	CIT023	RNA	GPL570	Homo sapiens	Frozen tissue of primary colorectal Adenocarcinoma (discovery)	54675	GSM971979-tbl-1.txt	1,ID_REF,	2,VALUE,log2 normalized intensity signal	Homo sapiens	discovery	Female	66.4	2	T3	N0	M0	proximal	N	N/A	0	53	0	53	dMMR	+	+	WT	N/A	N/A	N/A	WT	N/A	N/A	N/A	WT	N/A	N/A	N/A	C2	N/A	Manual-Trizol	RMA normalisation (Bioconductor R affy package) + ComBat (R sva package )
GSM972389	5.80703	CIT433	RNA	GPL570	Homo sapiens	Frozen tissue of primary colorectal Adenocarcinoma (discovery)	54675	GSM972389-tbl-1.txt	1,ID_REF,	2,VALUE,log2 normalized intensity signal	Homo sapiens	discovery	Male	77	2	T4	N0	M0	proximal	N	N/A	0	93	0	93	pMMR	-	+	WT	N/A	N/A	N/A	M	EX2.codon12	EX2.codon12	N/A	WT	N/A	N/A	N/A	C3	N/A	RNA NOW	RMA normalisation (Bioconductor R affy package) + ComBat (R sva package )
GSM972140	5.80346	CIT184	RNA	GPL570	Homo sapiens	Frozen tissue of primary colorectal Adenocarcinoma (discovery)	54675	GSM972140-tbl-1.txt	1,ID_REF,	2,VALUE,log2 normalized intensity signal	Homo sapiens	discovery	Male	64	2	T4	N0	M0	distal	N	N/A	1	56	0	172	pMMR	N/A	N/A	WT	N/A	N/A	N/A	M	c.35G>T	c.35G>T	p.G12V	N/A	N/A	N/A	N/A	C4	N/A	TriReagent & Manual-Rneasy Mini (Qiagen)	RMA normalisation (Bioconductor R affy package) + ComBat (R sva package )
GSM972144	5.80191	CIT188	RNA	GPL570	Homo sapiens	Frozen tissue of primary colorectal Adenocarcinoma (discovery)	54675	GSM972144-tbl-1.txt	1,ID_REF,	2,VALUE,log2 normalized intensity signal	Homo sapiens	discovery	Female	63	2	T3	N0	M0	distal	N	N/A	0	121	0	121	pMMR	-	+	M	c.524G>A	c.524G>A	p.R175H	WT	N/A	N/A	N/A	WT	N/A	N/A	N/A	C1	N/A	TriReagent & Manual-Rneasy Mini (Qiagen)	RMA normalisation (Bioconductor R affy package) + ComBat (R sva package )
GSM972256	5.79879	CIT300	RNA	GPL570	Homo sapiens	Frozen tissue of primary colorectal Adenocarcinoma (discovery)	54675	GSM972256-tbl-1.txt	1,ID_REF,	2,VALUE,log2 normalized intensity signal	Homo sapiens	discovery	Female	63	4	T4	N1	M1	distal	Y	FOLFOX	1	13	0	19	pMMR	-	+	N/A	N/A	N/A	N/A	WT	N/A	N/A	N/A	WT	N/A	N/A	N/A	C1	N/A	Manual-Trizol	RMA normalisation (Bioconductor R affy package) + ComBat (R sva package )
GSM972084	5.79798	CIT128	RNA	GPL570	Homo sapiens	Frozen tissue of primary colorectal Adenocarcinoma (discovery)	54675	GSM972084-tbl-1.txt	1,ID_REF,	2,VALUE,log2 normalized intensity signal	Homo sapiens	discovery	Female	73	2	T3	N0	M0	distal	N	N/A	0	129	0	129	N/A	-	-	N/A	N/A	N/A	N/A	WT	N/A	N/A	N/A	WT	N/A	N/A	N/A	C6	N/A	Manual-Rneasy Mini (Qiagen)	RMA normalisation (Bioconductor R affy package) + ComBat (R sva package )
GSM972345	5.79795	CIT389	RNA	GPL570	Homo sapiens	Frozen tissue of primary colorectal Adenocarcinoma (discovery)	54675	GSM972345-tbl-1.txt	1,ID_REF,	2,VALUE,log2 normalized intensity signal	Homo sapiens	discovery	Male	83	3	T3	N2	M0	proximal	N	N/A	1	41	1	42	pMMR	-	+	WT	N/A	N/A	N/A	M	EX2.codon12	EX2.codon12	N/A	WT	N/A	N/A	N/A	C4	N/A	Manual-Rneasy Micro (Qiagen)	RMA normalisation (Bioconductor R affy package) + ComBat (R sva package )
GSM972349	5.78887	CIT393	RNA	GPL570	Homo sapiens	Frozen tissue of primary colorectal Adenocarcinoma (discovery)	54675	GSM972349-tbl-1.txt	1,ID_REF,	2,VALUE,log2 normalized intensity signal	Homo sapiens	discovery	Female	79	3	T4	N1	M0	proximal	Y	FUFOL	0	5	1	5	pMMR	-	-	WT	N/A	N/A	N/A	M	EX2.codon12	EX2.codon12	N/A	WT	N/A	N/A	N/A	C4	N/A	Manual-Rneasy Micro (Qiagen)	RMA normalisation (Bioconductor R affy package) + ComBat (R sva package )
GSM972122	5.78766	CIT166	RNA	GPL570	Homo sapiens	Frozen tissue of primary colorectal Adenocarcinoma (discovery)	54675	GSM972122-tbl-1.txt	1,ID_REF,	2,VALUE,log2 normalized intensity signal	Homo sapiens	discovery	Female	97	3	T4	N1	M0	proximal	Y	5FU	1	19	1	19	pMMR	N/A	N/A	N/A	N/A	N/A	N/A	N/A	N/A	N/A	N/A	N/A	N/A	N/A	N/A	C5	N/A	Manual-Rneasy Mini (Qiagen)	RMA normalisation (Bioconductor R affy package) + ComBat (R sva package )
GSM972217	5.78518	CIT261	RNA	GPL570	Homo sapiens	Frozen tissue of primary colorectal Adenocarcinoma (discovery)	54675	GSM972217-tbl-1.txt	1,ID_REF,	2,VALUE,log2 normalized intensity signal	Homo sapiens	discovery	Male	73	4	T3	N1	M1	distal	N/A	N/A	1	0	0	70	pMMR	-	N/A	M	c.587C>T	c.587C>T	p.R196X	M	c.35G>A	c.35G>A	p.G12D	WT	N/A	N/A	N/A	C5	N/A	TriReagent & Manual-Rneasy Mini (Qiagen)	RMA normalisation (Bioconductor R affy package) + ComBat (R sva package )
GSM972241	5.78351	CIT285	RNA	GPL570	Homo sapiens	Frozen tissue of primary colorectal Adenocarcinoma (discovery)	54675	GSM972241-tbl-1.txt	1,ID_REF,	2,VALUE,log2 normalized intensity signal	Homo sapiens	discovery	Male	61	2	T3	N0	M0	distal	N	N/A	0	17	1	17	dMMR	-	-	N/A	N/A	N/A	N/A	WT	N/A	N/A	N/A	WT	N/A	N/A	N/A	C2	N/A	Manual-Trizol	RMA normalisation (Bioconductor R affy package) + ComBat (R sva package )
GSM971968	5.78115	CIT012	RNA	GPL570	Homo sapiens	Frozen tissue of primary colorectal Adenocarcinoma (discovery)	54675	GSM971968-tbl-1.txt	1,ID_REF,	2,VALUE,log2 normalized intensity signal	Homo sapiens	discovery	Female	44.9	2	T4	N0	M0	proximal	N	N/A	1	93	0	112	pMMR	-	+	M	N/A	N/A	N/A	M	c.35G>A	c.35G>A	p.G12D	WT	N/A	N/A	N/A	C4	N/A	Manual-Trizol	RMA normalisation (Bioconductor R affy package) + ComBat (R sva package )
GSM972138	5.78059	CIT182	RNA	GPL570	Homo sapiens	Frozen tissue of primary colorectal Adenocarcinoma (discovery)	54675	GSM972138-tbl-1.txt	1,ID_REF,	2,VALUE,log2 normalized intensity signal	Homo sapiens	discovery	Male	77	2	T3	N0	M0	distal	N	N/A	1	45	1	53	pMMR	N/A	N/A	WT	N/A	N/A	N/A	WT	N/A	N/A	N/A	N/A	N/A	N/A	N/A	C1	N/A	TriReagent & Manual-Rneasy Mini (Qiagen)	RMA normalisation (Bioconductor R affy package) + ComBat (R sva package )
GSM972316	5.77963	CIT360	RNA	GPL570	Homo sapiens	Frozen tissue of primary colorectal Adenocarcinoma (discovery)	54675	GSM972316-tbl-1.txt	1,ID_REF,	2,VALUE,log2 normalized intensity signal	Homo sapiens	discovery	Female	77	2	T3	N0	M0	proximal	N	N/A	0	83	0	83	dMMR	+	+	WT	N/A	N/A	N/A	WT	N/A	N/A	N/A	M	c.1799T>A	c.1799T>A	p.V600E	C2	N/A	Manual-Rneasy Micro (Qiagen)	RMA normalisation (Bioconductor R affy package) + ComBat (R sva package )
GSM972219	5.77955	CIT263	RNA	GPL570	Homo sapiens	Frozen tissue of primary colorectal Adenocarcinoma (discovery)	54675	GSM972219-tbl-1.txt	1,ID_REF,	2,VALUE,log2 normalized intensity signal	Homo sapiens	discovery	Male	60	4	T3	N2	M1	distal	N/A	N/A	1	0	0	53	pMMR	-	N/A	M	c.818G>A	c.818G>A	p.R273H	M	c.35G>T	c.35G>T	p.G12V	WT	N/A	N/A	N/A	C5	N/A	TriReagent & Manual-Rneasy Mini (Qiagen)	RMA normalisation (Bioconductor R affy package) + ComBat (R sva package )
GSM972099	5.77909	CIT143	RNA	GPL570	Homo sapiens	Frozen tissue of primary colorectal Adenocarcinoma (discovery)	54675	GSM972099-tbl-1.txt	1,ID_REF,	2,VALUE,log2 normalized intensity signal	Homo sapiens	discovery	Male	78	3	T3	N1	M0	distal	Y	5FU	0	15	0	15	pMMR	-	N/A	N/A	N/A	N/A	N/A	WT	N/A	N/A	N/A	WT	N/A	N/A	N/A	C5	N/A	Manual-Rneasy Mini (Qiagen)	RMA normalisation (Bioconductor R affy package) + ComBat (R sva package )
GSM972081	5.77702	CIT125	RNA	GPL570	Homo sapiens	Frozen tissue of primary colorectal Adenocarcinoma (discovery)	54675	GSM972081-tbl-1.txt	1,ID_REF,	2,VALUE,log2 normalized intensity signal	Homo sapiens	discovery	Female	68	2	T3	N0	M0	distal	N	N/A	0	26	0	26	N/A	-	+	N/A	N/A	N/A	N/A	M	c.35G>C	c.35G>C	N/A	WT	N/A	N/A	N/A	C1	N/A	Manual-Rneasy Mini (Qiagen)	RMA normalisation (Bioconductor R affy package) + ComBat (R sva package )
GSM972163	5.77298	CIT207	RNA	GPL570	Homo sapiens	Frozen tissue of primary colorectal Adenocarcinoma (discovery)	54675	GSM972163-tbl-1.txt	1,ID_REF,	2,VALUE,log2 normalized intensity signal	Homo sapiens	discovery	Male	71	2	T4	N0	M0	distal	Y	N/A	0	41	0	41	pMMR	N/A	N/A	M	N/A	N/A	N/A	WT	N/A	N/A	N/A	N/A	N/A	N/A	N/A	C6	N/A	TriReagent & Manual-Rneasy Mini (Qiagen)	RMA normalisation (Bioconductor R affy package) + ComBat (R sva package )
GSM972309	5.76572	CIT353	RNA	GPL570	Homo sapiens	Frozen tissue of primary colorectal Adenocarcinoma (discovery)	54675	GSM972309-tbl-1.txt	1,ID_REF,	2,VALUE,log2 normalized intensity signal	Homo sapiens	discovery	Male	78	2	T3	N0	M0	proximal	Y	FUFOL	0	95	0	95	pMMR	-	+	WT	N/A	N/A	N/A	WT	N/A	N/A	N/A	WT	N/A	N/A	N/A	C1	N/A	Manual-Rneasy Micro (Qiagen)	RMA normalisation (Bioconductor R affy package) + ComBat (R sva package )
GSM972160	5.76568	CIT204	RNA	GPL570	Homo sapiens	Frozen tissue of primary colorectal Adenocarcinoma (discovery)	54675	GSM972160-tbl-1.txt	1,ID_REF,	2,VALUE,log2 normalized intensity signal	Homo sapiens	discovery	Male	73	2	T3	N0	M0	distal	N	N/A	1	39	0	77	pMMR	N/A	N/A	M	N/A	N/A	N/A	WT	N/A	N/A	N/A	N/A	N/A	N/A	N/A	C5	N/A	TriReagent & Manual-Rneasy Mini (Qiagen)	RMA normalisation (Bioconductor R affy package) + ComBat (R sva package )
GSM972301	5.76034	CIT345	RNA	GPL570	Homo sapiens	Frozen tissue of primary colorectal Adenocarcinoma (discovery)	54675	GSM972301-tbl-1.txt	1,ID_REF,	2,VALUE,log2 normalized intensity signal	Homo sapiens	discovery	Male	74	3	T3	N2	M0	distal	N	N/A	0	105	1	105	pMMR	-	+	M	N/A	N/A	N/A	WT	N/A	N/A	N/A	WT	N/A	N/A	N/A	C6	N/A	Manual-Rneasy Micro (Qiagen)	RMA normalisation (Bioconductor R affy package) + ComBat (R sva package )
GSM972293	5.76011	CIT337	RNA	GPL570	Homo sapiens	Frozen tissue of primary colorectal Adenocarcinoma (discovery)	54675	GSM972293-tbl-1.txt	1,ID_REF,	2,VALUE,log2 normalized intensity signal	Homo sapiens	discovery	Male	N/A	1	T2	N0	M0	proximal	N	N/A	0	50	0	50	pMMR	-	+	N/A	N/A	N/A	N/A	M	g.35G>T	g.35G>T	p.G12V	WT	N/A	N/A	N/A	C2	N/A	Manual-Trizol	RMA normalisation (Bioconductor R affy package) + ComBat (R sva package )
GSM972022	5.75926	CIT066	RNA	GPL570	Homo sapiens	Frozen tissue of primary colorectal Adenocarcinoma (discovery)	54675	GSM972022-tbl-1.txt	1,ID_REF,	2,VALUE,log2 normalized intensity signal	Homo sapiens	discovery	Female	76	3	T3	N2	M0	proximal	Y	5FU	0	82	0	82	pMMR	-	+	N/A	N/A	N/A	N/A	M	c.34G>T	c.34G>T	N/A	WT	N/A	N/A	N/A	C1	N/A	Manual-Cesium Chloride	RMA normalisation (Bioconductor R affy package) + ComBat (R sva package )
GSM972068	5.75612	CIT112	RNA	GPL570	Homo sapiens	Frozen tissue of primary colorectal Adenocarcinoma (discovery)	54675	GSM972068-tbl-1.txt	1,ID_REF,	2,VALUE,log2 normalized intensity signal	Homo sapiens	discovery	Male	44	2	T4	N0	M0	distal	Y	FUFOL	1	3	1	22	N/A	-	+	N/A	N/A	N/A	N/A	M	c.35G>A	c.35G>A	N/A	WT	N/A	N/A	N/A	C4	N/A	Manual-Rneasy Mini (Qiagen)	RMA normalisation (Bioconductor R affy package) + ComBat (R sva package )
GSM972252	5.75602	CIT296	RNA	GPL570	Homo sapiens	Frozen tissue of primary colorectal Adenocarcinoma (discovery)	54675	GSM972252-tbl-1.txt	1,ID_REF,	2,VALUE,log2 normalized intensity signal	Homo sapiens	discovery	Female	37	4	T3	N1	M1	proximal	Y	FOLFIRI	0	16	0	16	pMMR	-	+	N/A	N/A	N/A	N/A	M	g.34G>T	g.34G>T	p.G12C	WT	N/A	N/A	N/A	C5	N/A	Manual-Trizol	RMA normalisation (Bioconductor R affy package) + ComBat (R sva package )
GSM972026	5.74608	CIT070	RNA	GPL570	Homo sapiens	Frozen tissue of primary colorectal Adenocarcinoma (discovery)	54675	GSM972026-tbl-1.txt	1,ID_REF,	2,VALUE,log2 normalized intensity signal	Homo sapiens	discovery	Male	75	3	T3	N2	M0	distal	Y	5FU	1	32	1	34	pMMR	-	+	N/A	N/A	N/A	N/A	WT	N/A	N/A	N/A	N/A	N/A	N/A	N/A	C4	N/A	Manual-Cesium Chloride	RMA normalisation (Bioconductor R affy package) + ComBat (R sva package )
GSM972042	5.74137	CIT086	RNA	GPL570	Homo sapiens	Frozen tissue of primary colorectal Adenocarcinoma (discovery)	54675	GSM972042-tbl-1.txt	1,ID_REF,	2,VALUE,log2 normalized intensity signal	Homo sapiens	discovery	Male	83	2	T3	N0	M0	proximal	N	N/A	0	51	0	51	pMMR	-	-	N/A	N/A	N/A	N/A	M	c.35G>A	c.35G>A	N/A	WT	N/A	N/A	N/A	C3	N/A	Manual-Rneasy Mini (Qiagen)	RMA normalisation (Bioconductor R affy package) + ComBat (R sva package )
GSM972001	5.74042	CIT045	RNA	GPL570	Homo sapiens	Frozen tissue of primary colorectal Adenocarcinoma (discovery)	54675	GSM972001-tbl-1.txt	1,ID_REF,	2,VALUE,log2 normalized intensity signal	Homo sapiens	discovery	Male	71.5	3	T2	N1	M0	distal	N	N/A	0	73	0	73	pMMR	-	-	M	N/A	N/A	N/A	WT	N/A	N/A	N/A	WT	N/A	N/A	N/A	C1	N/A	Manual-Trizol	RMA normalisation (Bioconductor R affy package) + ComBat (R sva package )
GSM972000	5.73981	CIT044	RNA	GPL570	Homo sapiens	Frozen tissue of primary colorectal Adenocarcinoma (discovery)	54675	GSM972000-tbl-1.txt	1,ID_REF,	2,VALUE,log2 normalized intensity signal	Homo sapiens	discovery	Female	76.4	3	T3	N2	M0	distal	Y	N/A	1	9	0	9	pMMR	-	+	WT	N/A	N/A	N/A	WT	N/A	N/A	N/A	WT	N/A	N/A	N/A	C5	N/A	Manual-Trizol	RMA normalisation (Bioconductor R affy package) + ComBat (R sva package )
GSM972297	5.7382	CIT341	RNA	GPL570	Homo sapiens	Frozen tissue of primary colorectal Adenocarcinoma (discovery)	54675	GSM972297-tbl-1.txt	1,ID_REF,	2,VALUE,log2 normalized intensity signal	Homo sapiens	discovery	Male	77	1	T1	N0	M0	proximal	N	N/A	0	46	1	46	pMMR	+	-	N/A	N/A	N/A	N/A	M	g.35G>A	g.35G>A	p.G12D	WT	N/A	N/A	N/A	C2	N/A	Manual-Trizol	RMA normalisation (Bioconductor R affy package) + ComBat (R sva package )
GSM972173	5.73817	CIT217	RNA	GPL570	Homo sapiens	Frozen tissue of primary colorectal Adenocarcinoma (discovery)	54675	GSM972173-tbl-1.txt	1,ID_REF,	2,VALUE,log2 normalized intensity signal	Homo sapiens	discovery	Female	59	2	T4	N0	M0	distal	Y	N/A	1	15	1	26	pMMR	-	N/A	WT	N/A	N/A	N/A	M	c.183A>C	c.183A>C	p.Q61H	WT	N/A	N/A	N/A	C1	N/A	TriReagent & Manual-Rneasy Mini (Qiagen)	RMA normalisation (Bioconductor R affy package) + ComBat (R sva package )
GSM972106	5.73684	CIT150	RNA	GPL570	Homo sapiens	Frozen tissue of primary colorectal Adenocarcinoma (discovery)	54675	GSM972106-tbl-1.txt	1,ID_REF,	2,VALUE,log2 normalized intensity signal	Homo sapiens	discovery	Female	96	3	T3	N1	M0	distal	Y	5FU	1	9	0	72	pMMR	N/A	N/A	N/A	N/A	N/A	N/A	N/A	N/A	N/A	N/A	N/A	N/A	N/A	N/A	C5	N/A	Manual-Rneasy Mini (Qiagen)	RMA normalisation (Bioconductor R affy package) + ComBat (R sva package )
GSM972224	5.7367	CIT268	RNA	GPL570	Homo sapiens	Frozen tissue of primary colorectal Adenocarcinoma (discovery)	54675	GSM972224-tbl-1.txt	1,ID_REF,	2,VALUE,log2 normalized intensity signal	Homo sapiens	discovery	Male	74	3	T4	N2	M0	proximal	Y	5FU	1	20	1	25	dMMR	N/A	-	N/A	N/A	N/A	N/A	N/A	N/A	N/A	N/A	N/A	N/A	N/A	N/A	C2	N/A	Manual-Trizol	RMA normalisation (Bioconductor R affy package) + ComBat (R sva package )
GSM972090	5.73478	CIT134	RNA	GPL570	Homo sapiens	Frozen tissue of primary colorectal Adenocarcinoma (discovery)	54675	GSM972090-tbl-1.txt	1,ID_REF,	2,VALUE,log2 normalized intensity signal	Homo sapiens	discovery	Female	72	2	T3	N0	M0	distal	N	N/A	0	69	0	69	pMMR	-	+	N/A	N/A	N/A	N/A	WT	N/A	N/A	N/A	WT	N/A	N/A	N/A	C1	N/A	Manual-Rneasy Mini (Qiagen)	RMA normalisation (Bioconductor R affy package) + ComBat (R sva package )
GSM972131	5.73289	CIT175	RNA	GPL570	Homo sapiens	Frozen tissue of primary colorectal Adenocarcinoma (discovery)	54675	GSM972131-tbl-1.txt	1,ID_REF,	2,VALUE,log2 normalized intensity signal	Homo sapiens	discovery	Female	78	2	T3	N0	M0	proximal	N	N/A	0	86	0	86	pMMR	-	+	N/A	N/A	N/A	N/A	M	c.35G>A	c.35G>A	N/A	WT	N/A	N/A	N/A	C4	N/A	Manual-Rneasy Mini (Qiagen)	RMA normalisation (Bioconductor R affy package) + ComBat (R sva package )
GSM972255	5.72742	CIT299	RNA	GPL570	Homo sapiens	Frozen tissue of primary colorectal Adenocarcinoma (discovery)	54675	GSM972255-tbl-1.txt	1,ID_REF,	2,VALUE,log2 normalized intensity signal	Homo sapiens	discovery	Female	81	2	T3	N0	M0	proximal	N	N/A	0	5	0	5	pMMR	-	+	N/A	N/A	N/A	N/A	WT	N/A	N/A	N/A	WT	N/A	N/A	N/A	C5	N/A	Manual-Trizol	RMA normalisation (Bioconductor R affy package) + ComBat (R sva package )
GSM972232	5.72444	CIT276	RNA	GPL570	Homo sapiens	Frozen tissue of primary colorectal Adenocarcinoma (discovery)	54675	GSM972232-tbl-1.txt	1,ID_REF,	2,VALUE,log2 normalized intensity signal	Homo sapiens	discovery	Male	69	4	T4	N2	M1	distal	Y	FOLFOX	0	21	0	21	pMMR	-	+	N/A	N/A	N/A	N/A	M	g.38G>A	g.38G>A	p.G13D	WT	N/A	N/A	N/A	C4	N/A	Manual-Trizol	RMA normalisation (Bioconductor R affy package) + ComBat (R sva package )
GSM972280	5.72261	CIT324	RNA	GPL570	Homo sapiens	Frozen tissue of primary colorectal Adenocarcinoma (discovery)	54675	GSM972280-tbl-1.txt	1,ID_REF,	2,VALUE,log2 normalized intensity signal	Homo sapiens	discovery	Female	79	2	T4	N0	M0	proximal	N	N/A	0	46	1	46	dMMR	+	+	N/A	N/A	N/A	N/A	M	c.39C>T	c.39C>T	p.G13D	WT	N/A	N/A	N/A	C2	N/A	Manual-Trizol	RMA normalisation (Bioconductor R affy package) + ComBat (R sva package )
GSM972064	5.71709	CIT108	RNA	GPL570	Homo sapiens	Frozen tissue of primary colorectal Adenocarcinoma (discovery)	54675	GSM972064-tbl-1.txt	1,ID_REF,	2,VALUE,log2 normalized intensity signal	Homo sapiens	discovery	Male	60	4	T4	N0	M1	distal	Y	FOLFIRI	1	0	1	22	N/A	-	+	N/A	N/A	N/A	N/A	M	c.35G>A	c.35G>A	N/A	WT	N/A	N/A	N/A	C4	N/A	Manual-Rneasy Mini (Qiagen)	RMA normalisation (Bioconductor R affy package) + ComBat (R sva package )
GSM971967	5.71699	CIT011	RNA	GPL570	Homo sapiens	Frozen tissue of primary colorectal Adenocarcinoma (discovery)	54675	GSM971967-tbl-1.txt	1,ID_REF,	2,VALUE,log2 normalized intensity signal	Homo sapiens	discovery	Male	42.6	2	T3	N0	M0	proximal	N	N/A	N/A	31	1	31	pMMR	-	-	WT	N/A	N/A	N/A	M	c.35G>A	c.35G>A	p.G12D	WT	N/A	N/A	N/A	C3	N/A	Manual-Trizol	RMA normalisation (Bioconductor R affy package) + ComBat (R sva package )
GSM972382	5.70681	CIT426	RNA	GPL570	Homo sapiens	Frozen tissue of primary colorectal Adenocarcinoma (discovery)	54675	GSM972382-tbl-1.txt	1,ID_REF,	2,VALUE,log2 normalized intensity signal	Homo sapiens	discovery	Male	58	2	T3	N0	M0	proximal	N	N/A	1	37	1	38	pMMR	-	+	M	c.466C>T'+' c.524G>A	c.466C>T'+' c.524G>A	p.R156C'+' p.R175H	M	c.35G>A	c.35G>A	p.G12D	WT	N/A	N/A	N/A	C5	N/A	Manual-Rneasy Mini (Qiagen)	RMA normalisation (Bioconductor R affy package) + ComBat (R sva package )
GSM972109	5.70676	CIT153	RNA	GPL570	Homo sapiens	Frozen tissue of primary colorectal Adenocarcinoma (discovery)	54675	GSM972109-tbl-1.txt	1,ID_REF,	2,VALUE,log2 normalized intensity signal	Homo sapiens	discovery	Male	96	3	T3	N1	M0	proximal	Y	5FU	0	36	0	36	pMMR	-	+	N/A	N/A	N/A	N/A	WT	N/A	N/A	N/A	WT	N/A	N/A	N/A	C2	N/A	Manual-Rneasy Mini (Qiagen)	RMA normalisation (Bioconductor R affy package) + ComBat (R sva package )
GSM972020	5.70654	CIT064	RNA	GPL570	Homo sapiens	Frozen tissue of primary colorectal Adenocarcinoma (discovery)	54675	GSM972020-tbl-1.txt	1,ID_REF,	2,VALUE,log2 normalized intensity signal	Homo sapiens	discovery	Female	49	3	T3	N2	M0	distal	Y	5FU	1	9	0	78	pMMR	-	+	N/A	N/A	N/A	N/A	WT	N/A	N/A	N/A	WT	N/A	N/A	N/A	C6	N/A	Manual-Cesium Chloride	RMA normalisation (Bioconductor R affy package) + ComBat (R sva package )
GSM972154	5.70536	CIT198	RNA	GPL570	Homo sapiens	Frozen tissue of primary colorectal Adenocarcinoma (discovery)	54675	GSM972154-tbl-1.txt	1,ID_REF,	2,VALUE,log2 normalized intensity signal	Homo sapiens	discovery	Female	49	3	T4	N2	M0	distal	Y	N/A	1	3	1	44	pMMR	N/A	N/A	M	N/A	N/A	N/A	M	c.38G>A	c.38G>A	p.G13D	N/A	N/A	N/A	N/A	C1	N/A	TriReagent & Manual-Rneasy Mini (Qiagen)	RMA normalisation (Bioconductor R affy package) + ComBat (R sva package )
GSM972032	5.70425	CIT076	RNA	GPL570	Homo sapiens	Frozen tissue of primary colorectal Adenocarcinoma (discovery)	54675	GSM972032-tbl-1.txt	1,ID_REF,	2,VALUE,log2 normalized intensity signal	Homo sapiens	discovery	Female	64	2	T3	N0	M0	proximal	N	N/A	0	60	0	60	pMMR	-	+	N/A	N/A	N/A	N/A	WT	N/A	N/A	N/A	WT	N/A	N/A	N/A	C5	N/A	Manual-Rneasy Mini (Qiagen)	RMA normalisation (Bioconductor R affy package) + ComBat (R sva package )
GSM972347	5.70287	CIT391	RNA	GPL570	Homo sapiens	Frozen tissue of primary colorectal Adenocarcinoma (discovery)	54675	GSM972347-tbl-1.txt	1,ID_REF,	2,VALUE,log2 normalized intensity signal	Homo sapiens	discovery	Female	73	2	T3	N0	M0	distal	N	N/A	0	7	0	7	pMMR	-	+	M	N/A	N/A	N/A	WT	N/A	N/A	N/A	WT	N/A	N/A	N/A	C5	N/A	Manual-Rneasy Micro (Qiagen)	RMA normalisation (Bioconductor R affy package) + ComBat (R sva package )
GSM972253	5.70142	CIT297	RNA	GPL570	Homo sapiens	Frozen tissue of primary colorectal Adenocarcinoma (discovery)	54675	GSM972253-tbl-1.txt	1,ID_REF,	2,VALUE,log2 normalized intensity signal	Homo sapiens	discovery	Female	56	4	T3	N2	M1	proximal	Y	FOLFIRI	0	16	0	16	pMMR	-	+	N/A	N/A	N/A	N/A	WT	N/A	N/A	N/A	WT	N/A	N/A	N/A	C1	N/A	Manual-Trizol	RMA normalisation (Bioconductor R affy package) + ComBat (R sva package )
GSM972170	5.7012	CIT214	RNA	GPL570	Homo sapiens	Frozen tissue of primary colorectal Adenocarcinoma (discovery)	54675	GSM972170-tbl-1.txt	1,ID_REF,	2,VALUE,log2 normalized intensity signal	Homo sapiens	discovery	Female	67	3	T2	N2	M0	distal	N	N/A	0	73	0	73	pMMR	N/A	N/A	WT	N/A	N/A	N/A	WT	N/A	N/A	N/A	N/A	N/A	N/A	N/A	C5	N/A	TriReagent & Manual-Rneasy Mini (Qiagen)	RMA normalisation (Bioconductor R affy package) + ComBat (R sva package )
GSM972186	5.69803	CIT230	RNA	GPL570	Homo sapiens	Frozen tissue of primary colorectal Adenocarcinoma (discovery)	54675	GSM972186-tbl-1.txt	1,ID_REF,	2,VALUE,log2 normalized intensity signal	Homo sapiens	discovery	Female	50	3	N/A	N/A	N/A	proximal	Y	N/A	1	14	1	47	pMMR	-	N/A	WT	N/A	N/A	N/A	M	c.35G>T	c.35G>T	p.G12V	WT	N/A	N/A	N/A	C4	N/A	TriReagent & Manual-Rneasy Mini (Qiagen)	RMA normalisation (Bioconductor R affy package) + ComBat (R sva package )
GSM972009	5.69469	CIT053	RNA	GPL570	Homo sapiens	Frozen tissue of primary colorectal Adenocarcinoma (discovery)	54675	GSM972009-tbl-1.txt	1,ID_REF,	2,VALUE,log2 normalized intensity signal	Homo sapiens	discovery	Male	68.1	4	T3	N2	M1	distal	N	N/A	1	0	1	10	pMMR	-	-	M	N/A	N/A	N/A	M	c.35G>A	c.35G>A	p.G12D	WT	N/A	N/A	N/A	C6	N/A	Manual-Trizol	RMA normalisation (Bioconductor R affy package) + ComBat (R sva package )
GSM972189	5.69318	CIT233	RNA	GPL570	Homo sapiens	Frozen tissue of primary colorectal Adenocarcinoma (discovery)	54675	GSM972189-tbl-1.txt	1,ID_REF,	2,VALUE,log2 normalized intensity signal	Homo sapiens	discovery	Male	63	3	T4	N+	M0	proximal	N	N/A	0	192	0	192	pMMR	-	+	M	c.844C>T	c.844C>T	p.R282W	WT	N/A	N/A	N/A	WT	N/A	N/A	N/A	C2	N/A	TriReagent & Manual-Rneasy Mini (Qiagen)	RMA normalisation (Bioconductor R affy package) + ComBat (R sva package )
GSM972251	5.6914	CIT295	RNA	GPL570	Homo sapiens	Frozen tissue of primary colorectal Adenocarcinoma (discovery)	54675	GSM972251-tbl-1.txt	1,ID_REF,	2,VALUE,log2 normalized intensity signal	Homo sapiens	discovery	Male	57	4	T4	N1	M1	distal	Y	N/A	0	7	1	7	pMMR	-	+	N/A	N/A	N/A	N/A	M	g.38G>A	g.38G>A	p.G13D	WT	N/A	N/A	N/A	C5	N/A	Manual-Trizol	RMA normalisation (Bioconductor R affy package) + ComBat (R sva package )
GSM971987	5.69027	CIT031	RNA	GPL570	Homo sapiens	Frozen tissue of primary colorectal Adenocarcinoma (discovery)	54675	GSM971987-tbl-1.txt	1,ID_REF,	2,VALUE,log2 normalized intensity signal	Homo sapiens	discovery	Male	66.7	2	T3	N0	M0	proximal	N	N/A	0	68	0	68	pMMR	-	+	WT	N/A	N/A	N/A	WT	N/A	N/A	N/A	WT	N/A	N/A	N/A	C6	N/A	Manual-Trizol	RMA normalisation (Bioconductor R affy package) + ComBat (R sva package )
GSM972104	5.6888	CIT148	RNA	GPL570	Homo sapiens	Frozen tissue of primary colorectal Adenocarcinoma (discovery)	54675	GSM972104-tbl-1.txt	1,ID_REF,	2,VALUE,log2 normalized intensity signal	Homo sapiens	discovery	Female	72	3	T3	N3	M0	proximal	Y	5FU	0	41	0	41	pMMR	-	+	N/A	N/A	N/A	N/A	M	c.35G>T	c.35G>T	N/A	WT	N/A	N/A	N/A	C4	N/A	Manual-Rneasy Mini (Qiagen)	RMA normalisation (Bioconductor R affy package) + ComBat (R sva package )
GSM972096	5.68563	CIT140	RNA	GPL570	Homo sapiens	Frozen tissue of primary colorectal Adenocarcinoma (discovery)	54675	GSM972096-tbl-1.txt	1,ID_REF,	2,VALUE,log2 normalized intensity signal	Homo sapiens	discovery	Female	63	3	T2	N1	M0	distal	Y	5FU	1	3	0	15	pMMR	-	-	N/A	N/A	N/A	N/A	WT	N/A	N/A	N/A	WT	N/A	N/A	N/A	C1	N/A	Manual-Rneasy Mini (Qiagen)	RMA normalisation (Bioconductor R affy package) + ComBat (R sva package )
GSM972145	5.68313	CIT189	RNA	GPL570	Homo sapiens	Frozen tissue of primary colorectal Adenocarcinoma (discovery)	54675	GSM972145-tbl-1.txt	1,ID_REF,	2,VALUE,log2 normalized intensity signal	Homo sapiens	discovery	Female	63	3	T3	N2	M0	distal	Y	N/A	0	135	0	135	pMMR	N/A	N/A	M	N/A	N/A	N/A	WT	N/A	N/A	N/A	N/A	N/A	N/A	N/A	C6	N/A	TriReagent & Manual-Rneasy Mini (Qiagen)	RMA normalisation (Bioconductor R affy package) + ComBat (R sva package )
GSM972279	5.68218	CIT323	RNA	GPL570	Homo sapiens	Frozen tissue of primary colorectal Adenocarcinoma (discovery)	54675	GSM972279-tbl-1.txt	1,ID_REF,	2,VALUE,log2 normalized intensity signal	Homo sapiens	discovery	Female	67	3	T3	N1	M0	proximal	Y	5FU	0	52	0	52	dMMR	+	+	N/A	N/A	N/A	N/A	WT	N/A	N/A	N/A	M	N/A	N/A	N/A	C4	N/A	Manual-Trizol	RMA normalisation (Bioconductor R affy package) + ComBat (R sva package )
GSM972028	5.67306	CIT072	RNA	GPL570	Homo sapiens	Frozen tissue of primary colorectal Adenocarcinoma (discovery)	54675	GSM972028-tbl-1.txt	1,ID_REF,	2,VALUE,log2 normalized intensity signal	Homo sapiens	discovery	Female	46	3	T3	N2	M0	proximal	Y	5FU	0	78	0	78	pMMR	+	+	N/A	N/A	N/A	N/A	M	c.35G>A	c.35G>A	N/A	WT	N/A	N/A	N/A	C6	N/A	Manual-Cesium Chloride	RMA normalisation (Bioconductor R affy package) + ComBat (R sva package )
GSM972375	5.67298	CIT419	RNA	GPL570	Homo sapiens	Frozen tissue of primary colorectal Adenocarcinoma (discovery)	54675	GSM972375-tbl-1.txt	1,ID_REF,	2,VALUE,log2 normalized intensity signal	Homo sapiens	discovery	Female	46	3	T3	N1	M0	proximal	Y	FUFOL	0	117	0	117	pMMR	+	+	WT	N/A	N/A	N/A	M	EX2.codon12	EX2.codon12	N/A	WT	N/A	N/A	N/A	C4	N/A	Manual-Rneasy Mini (Qiagen)	RMA normalisation (Bioconductor R affy package) + ComBat (R sva package )
GSM972290	5.66559	CIT334	RNA	GPL570	Homo sapiens	Frozen tissue of primary colorectal Adenocarcinoma (discovery)	54675	GSM972290-tbl-1.txt	1,ID_REF,	2,VALUE,log2 normalized intensity signal	Homo sapiens	discovery	Female	70	1	T2	N0	M0	distal	N	N/A	0	39	0	39	dMMR	-	+	N/A	N/A	N/A	N/A	WT	N/A	N/A	N/A	WT	N/A	N/A	N/A	C5	N/A	Manual-Trizol	RMA normalisation (Bioconductor R affy package) + ComBat (R sva package )
GSM971998	5.6652	CIT042	RNA	GPL570	Homo sapiens	Frozen tissue of primary colorectal Adenocarcinoma (discovery)	54675	GSM971998-tbl-1.txt	1,ID_REF,	2,VALUE,log2 normalized intensity signal	Homo sapiens	discovery	Male	74.8	3	T3	N1	M0	proximal	N	N/A	1	18	1	23	pMMR	-	+	WT	N/A	N/A	N/A	M	c.35G>A	c.35G>A	p.G12D	WT	N/A	N/A	N/A	C6	N/A	Manual-Trizol	RMA normalisation (Bioconductor R affy package) + ComBat (R sva package )
GSM972322	5.65792	CIT366	RNA	GPL570	Homo sapiens	Frozen tissue of primary colorectal Adenocarcinoma (discovery)	54675	GSM972322-tbl-1.txt	1,ID_REF,	2,VALUE,log2 normalized intensity signal	Homo sapiens	discovery	Male	46	2	T3	N0	M0	distal	Y	FUFOL	1	66	1	86	pMMR	-	+	WT	N/A	N/A	N/A	M	EX2.codon12	EX2.codon12	N/A	WT	N/A	N/A	N/A	C1	N/A	Manual-Rneasy Micro (Qiagen)	RMA normalisation (Bioconductor R affy package) + ComBat (R sva package )
GSM972261	5.65561	CIT305	RNA	GPL570	Homo sapiens	Frozen tissue of primary colorectal Adenocarcinoma (discovery)	54675	GSM972261-tbl-1.txt	1,ID_REF,	2,VALUE,log2 normalized intensity signal	Homo sapiens	discovery	Female	79	3	T4	N1	M0	proximal	N	N/A	0	7	1	7	dMMR	+	+	N/A	N/A	N/A	N/A	WT	N/A	N/A	N/A	M	N/A	N/A	N/A	C2	N/A	Manual-Trizol	RMA normalisation (Bioconductor R affy package) + ComBat (R sva package )
GSM972089	5.65545	CIT133	RNA	GPL570	Homo sapiens	Frozen tissue of primary colorectal Adenocarcinoma (discovery)	54675	GSM972089-tbl-1.txt	1,ID_REF,	2,VALUE,log2 normalized intensity signal	Homo sapiens	discovery	Female	68	2	T3	N0	M0	proximal	N	N/A	0	87	0	87	pMMR	+	-	N/A	N/A	N/A	N/A	WT	N/A	N/A	N/A	WT	N/A	N/A	N/A	C4	N/A	Manual-Rneasy Mini (Qiagen)	RMA normalisation (Bioconductor R affy package) + ComBat (R sva package )
GSM972227	5.65379	CIT271	RNA	GPL570	Homo sapiens	Frozen tissue of primary colorectal Adenocarcinoma (discovery)	54675	GSM972227-tbl-1.txt	1,ID_REF,	2,VALUE,log2 normalized intensity signal	Homo sapiens	discovery	Male	61	4	T3	N2	M1	proximal	Y	FOLFOX	0	20	1	20	pMMR	-	-	N/A	N/A	N/A	N/A	M	g.35G>T	g.35G>T	p.G12V	WT	N/A	N/A	N/A	C3	N/A	Manual-Trizol	RMA normalisation (Bioconductor R affy package) + ComBat (R sva package )
GSM972002	5.65104	CIT046	RNA	GPL570	Homo sapiens	Frozen tissue of primary colorectal Adenocarcinoma (discovery)	54675	GSM972002-tbl-1.txt	1,ID_REF,	2,VALUE,log2 normalized intensity signal	Homo sapiens	discovery	Male	77.8	3	T4	N1	M0	distal	N	N/A	1	25	0	26	pMMR	-	+	M	N/A	N/A	N/A	M	c.35G>A	c.35G>A	p.G12D	WT	N/A	N/A	N/A	C3	N/A	Manual-Trizol	RMA normalisation (Bioconductor R affy package) + ComBat (R sva package )
GSM972019	5.63875	CIT063	RNA	GPL570	Homo sapiens	Frozen tissue of primary colorectal Adenocarcinoma (discovery)	54675	GSM972019-tbl-1.txt	1,ID_REF,	2,VALUE,log2 normalized intensity signal	Homo sapiens	discovery	Male	54	3	T3	N3	M0	proximal	Y	5FU	1	21	1	25	pMMR	+	+	N/A	N/A	N/A	N/A	WT	N/A	N/A	N/A	M	N/A	N/A	N/A	C4	N/A	Manual-Cesium Chloride	RMA normalisation (Bioconductor R affy package) + ComBat (R sva package )
GSM972062	5.63789	CIT106	RNA	GPL570	Homo sapiens	Frozen tissue of primary colorectal Adenocarcinoma (discovery)	54675	GSM972062-tbl-1.txt	1,ID_REF,	2,VALUE,log2 normalized intensity signal	Homo sapiens	discovery	Female	43	2	T4	N0	M0	distal	Y	FOLFOX	1	0	1	23	pMMR	-	+	N/A	N/A	N/A	N/A	M	c.35G>T	c.35G>T	N/A	WT	N/A	N/A	N/A	C6	N/A	Manual-Rneasy Mini (Qiagen)	RMA normalisation (Bioconductor R affy package) + ComBat (R sva package )
GSM972246	5.63457	CIT290	RNA	GPL570	Homo sapiens	Frozen tissue of primary colorectal Adenocarcinoma (discovery)	54675	GSM972246-tbl-1.txt	1,ID_REF,	2,VALUE,log2 normalized intensity signal	Homo sapiens	discovery	Female	92	3	T3	N1	M0	distal	N	N/A	0	0	0	0	pMMR	-	+	N/A	N/A	N/A	N/A	WT	N/A	N/A	N/A	WT	N/A	N/A	N/A	C5	N/A	Manual-Trizol	RMA normalisation (Bioconductor R affy package) + ComBat (R sva package )
GSM972329	5.62346	CIT373	RNA	GPL570	Homo sapiens	Frozen tissue of primary colorectal Adenocarcinoma (discovery)	54675	GSM972329-tbl-1.txt	1,ID_REF,	2,VALUE,log2 normalized intensity signal	Homo sapiens	discovery	Male	61	2	T3	N0	M0	distal	N	N/A	0	78	0	78	pMMR	-	+	WT	N/A	N/A	N/A	WT	N/A	N/A	N/A	WT	N/A	N/A	N/A	C6	N/A	Manual-Rneasy Micro (Qiagen)	RMA normalisation (Bioconductor R affy package) + ComBat (R sva package )
GSM972350	5.62332	CIT394	RNA	GPL570	Homo sapiens	Frozen tissue of primary colorectal Adenocarcinoma (discovery)	54675	GSM972350-tbl-1.txt	1,ID_REF,	2,VALUE,log2 normalized intensity signal	Homo sapiens	discovery	Female	84	3	T3	N1	M0	distal	N	N/A	N/A	9	1	9	pMMR	-	-	WT	N/A	N/A	N/A	WT	N/A	N/A	N/A	WT	N/A	N/A	N/A	C3	N/A	Manual-Rneasy Mini (Qiagen)	RMA normalisation (Bioconductor R affy package) + ComBat (R sva package )
GSM972051	5.62068	CIT095	RNA	GPL570	Homo sapiens	Frozen tissue of primary colorectal Adenocarcinoma (discovery)	54675	GSM972051-tbl-1.txt	1,ID_REF,	2,VALUE,log2 normalized intensity signal	Homo sapiens	discovery	Female	34	4	T3	N0	M1	distal	Y	FOLFOX	1	0	1	28	pMMR	-	+	N/A	N/A	N/A	N/A	M	c.35G>A	c.35G>A	N/A	WT	N/A	N/A	N/A	C4	N/A	Manual-Rneasy Mini (Qiagen)	RMA normalisation (Bioconductor R affy package) + ComBat (R sva package )
GSM972167	5.61849	CIT211	RNA	GPL570	Homo sapiens	Frozen tissue of primary colorectal Adenocarcinoma (discovery)	54675	GSM972167-tbl-1.txt	1,ID_REF,	2,VALUE,log2 normalized intensity signal	Homo sapiens	discovery	Male	47	2	T3	N0	M0	distal	N	N/A	1	36	1	45	pMMR	-	+	WT	N/A	N/A	N/A	WT	N/A	N/A	N/A	WT	N/A	N/A	N/A	C5	N/A	TriReagent & Manual-Rneasy Mini (Qiagen)	RMA normalisation (Bioconductor R affy package) + ComBat (R sva package )
GSM972377	5.61714	CIT421	RNA	GPL570	Homo sapiens	Frozen tissue of primary colorectal Adenocarcinoma (discovery)	54675	GSM972377-tbl-1.txt	1,ID_REF,	2,VALUE,log2 normalized intensity signal	Homo sapiens	discovery	Female	59	3	T3	N1	M0	distal	Y	5FU	0	82	0	82	pMMR	-	+	WT	N/A	N/A	N/A	WT	N/A	N/A	N/A	WT	N/A	N/A	N/A	C5	N/A	Manual-Rneasy Mini (Qiagen)	RMA normalisation (Bioconductor R affy package) + ComBat (R sva package )
GSM972116	5.61545	CIT160	RNA	GPL570	Homo sapiens	Frozen tissue of primary colorectal Adenocarcinoma (discovery)	54675	GSM972116-tbl-1.txt	1,ID_REF,	2,VALUE,log2 normalized intensity signal	Homo sapiens	discovery	Female	79	3	T3	N2	M0	distal	Y	5FU	1	2	1	29	pMMR	-	+	N/A	N/A	N/A	N/A	WT	N/A	N/A	N/A	WT	N/A	N/A	N/A	C6	N/A	Manual-Rneasy Mini (Qiagen)	RMA normalisation (Bioconductor R affy package) + ComBat (R sva package )
GSM972355	5.61024	CIT399	RNA	GPL570	Homo sapiens	Frozen tissue of primary colorectal Adenocarcinoma (discovery)	54675	GSM972355-tbl-1.txt	1,ID_REF,	2,VALUE,log2 normalized intensity signal	Homo sapiens	discovery	Male	72	2	T3	N0	M0	distal	Y	FUFOL	1	17	1	34	pMMR	-	+	M	N/A	N/A	N/A	M	EX2.codon12	EX2.codon12	N/A	WT	N/A	N/A	N/A	C5	N/A	Manual-Rneasy Mini (Qiagen)	RMA normalisation (Bioconductor R affy package) + ComBat (R sva package )
GSM972125	5.60593	CIT169	RNA	GPL570	Homo sapiens	Frozen tissue of primary colorectal Adenocarcinoma (discovery)	54675	GSM972125-tbl-1.txt	1,ID_REF,	2,VALUE,log2 normalized intensity signal	Homo sapiens	discovery	Female	64	2	T3	N0	M0	distal	Y	FUFOL	1	14	0	68	pMMR	-	+	N/A	N/A	N/A	N/A	WT	N/A	N/A	N/A	WT	N/A	N/A	N/A	C6	N/A	Manual-Rneasy Mini (Qiagen)	RMA normalisation (Bioconductor R affy package) + ComBat (R sva package )
GSM972373	5.60371	CIT417	RNA	GPL570	Homo sapiens	Frozen tissue of primary colorectal Adenocarcinoma (discovery)	54675	GSM972373-tbl-1.txt	1,ID_REF,	2,VALUE,log2 normalized intensity signal	Homo sapiens	discovery	Male	66	3	T3	N1	M0	proximal	Y	FUFOL	1	37	0	79	pMMR	-	+	M	N/A	N/A	N/A	WT	N/A	N/A	N/A	WT	N/A	N/A	N/A	C5	N/A	Manual-Rneasy Mini (Qiagen)	RMA normalisation (Bioconductor R affy package) + ComBat (R sva package )
GSM972070	5.60334	CIT114	RNA	GPL570	Homo sapiens	Frozen tissue of primary colorectal Adenocarcinoma (discovery)	54675	GSM972070-tbl-1.txt	1,ID_REF,	2,VALUE,log2 normalized intensity signal	Homo sapiens	discovery	Female	64	2	T4	N0	M0	distal	Y	FUFOL	0	68	1	68	N/A	-	+	N/A	N/A	N/A	N/A	M	c.35G>T	c.35G>T	N/A	WT	N/A	N/A	N/A	C6	N/A	Manual-Rneasy Mini (Qiagen)	RMA normalisation (Bioconductor R affy package) + ComBat (R sva package )
GSM972270	5.60028	CIT314	RNA	GPL570	Homo sapiens	Frozen tissue of primary colorectal Adenocarcinoma (discovery)	54675	GSM972270-tbl-1.txt	1,ID_REF,	2,VALUE,log2 normalized intensity signal	Homo sapiens	discovery	Female	75	2	T4	N0	M0	proximal	N	N/A	0	65	0	65	dMMR	+	-	N/A	N/A	N/A	N/A	WT	N/A	N/A	N/A	M	N/A	N/A	N/A	C2	N/A	Manual-Trizol	RMA normalisation (Bioconductor R affy package) + ComBat (R sva package )
GSM972361	5.59874	CIT405	RNA	GPL570	Homo sapiens	Frozen tissue of primary colorectal Adenocarcinoma (discovery)	54675	GSM972361-tbl-1.txt	1,ID_REF,	2,VALUE,log2 normalized intensity signal	Homo sapiens	discovery	Female	72	3	T4	N2	M0	distal	Y	5FU	1	18	1	19	pMMR	+	+	M	N/A	N/A	N/A	M	EX2.codon12	EX2.codon12	N/A	WT	N/A	N/A	N/A	C4	N/A	Manual-Rneasy Mini (Qiagen)	RMA normalisation (Bioconductor R affy package) + ComBat (R sva package )
GSM972340	5.59567	CIT384	RNA	GPL570	Homo sapiens	Frozen tissue of primary colorectal Adenocarcinoma (discovery)	54675	GSM972340-tbl-1.txt	1,ID_REF,	2,VALUE,log2 normalized intensity signal	Homo sapiens	discovery	Male	75	2	T3	N0	M0	distal	N	N/A	1	48	0	84	pMMR	-	+	WT	N/A	N/A	N/A	WT	N/A	N/A	N/A	WT	N/A	N/A	N/A	C5	N/A	Manual-Rneasy Micro (Qiagen)	RMA normalisation (Bioconductor R affy package) + ComBat (R sva package )
GSM972296	5.57774	CIT340	RNA	GPL570	Homo sapiens	Frozen tissue of primary colorectal Adenocarcinoma (discovery)	54675	GSM972296-tbl-1.txt	1,ID_REF,	2,VALUE,log2 normalized intensity signal	Homo sapiens	discovery	Female	77	0	Tis	N0	M0	distal	N	N/A	0	22	0	22	dMMR	N/A	-	N/A	N/A	N/A	N/A	M	codon 13 : GGC>GAC	codon 13 : GGC>GAC	N/A	WT	N/A	N/A	N/A	C3	N/A	Manual-Trizol	RMA normalisation (Bioconductor R affy package) + ComBat (R sva package )
GSM972302	5.57758	CIT346	RNA	GPL570	Homo sapiens	Frozen tissue of primary colorectal Adenocarcinoma (discovery)	54675	GSM972302-tbl-1.txt	1,ID_REF,	2,VALUE,log2 normalized intensity signal	Homo sapiens	discovery	Male	79	3	T4	N1	M0	proximal	N	N/A	0	27	1	27	pMMR	-	+	WT	N/A	N/A	N/A	M	EX2.codon12	EX2.codon12	N/A	WT	N/A	N/A	N/A	C1	N/A	Manual-Rneasy Micro (Qiagen)	RMA normalisation (Bioconductor R affy package) + ComBat (R sva package )
GSM971983	5.57563	CIT027	RNA	GPL570	Homo sapiens	Frozen tissue of primary colorectal Adenocarcinoma (discovery)	54675	GSM971983-tbl-1.txt	1,ID_REF,	2,VALUE,log2 normalized intensity signal	Homo sapiens	discovery	Male	75.3	3	T3	N1	M0	proximal	N	N/A	0	87	0	87	dMMR	+	+	M	N/A	N/A	N/A	WT	N/A	N/A	N/A	M	c.1799T>A	c.1799T>A	p.V600E	C2	N/A	Manual-Trizol	RMA normalisation (Bioconductor R affy package) + ComBat (R sva package )
GSM972029	5.56921	CIT073	RNA	GPL570	Homo sapiens	Frozen tissue of primary colorectal Adenocarcinoma (discovery)	54675	GSM972029-tbl-1.txt	1,ID_REF,	2,VALUE,log2 normalized intensity signal	Homo sapiens	discovery	Male	58	3	T4	N2	M0	distal	Y	5FU	0	36	0	36	pMMR	-	+	N/A	N/A	N/A	N/A	WT	N/A	N/A	N/A	WT	N/A	N/A	N/A	C6	N/A	Manual-Cesium Chloride	RMA normalisation (Bioconductor R affy package) + ComBat (R sva package )
GSM972313	5.56559	CIT357	RNA	GPL570	Homo sapiens	Frozen tissue of primary colorectal Adenocarcinoma (discovery)	54675	GSM972313-tbl-1.txt	1,ID_REF,	2,VALUE,log2 normalized intensity signal	Homo sapiens	discovery	Female	83	1	T2	N0	M0	distal	N	N/A	0	91	1	91	pMMR	-	+	M	N/A	N/A	N/A	WT	N/A	N/A	N/A	WT	N/A	N/A	N/A	C5	N/A	Manual-Rneasy Micro (Qiagen)	RMA normalisation (Bioconductor R affy package) + ComBat (R sva package )
GSM972050	5.56533	CIT094	RNA	GPL570	Homo sapiens	Frozen tissue of primary colorectal Adenocarcinoma (discovery)	54675	GSM972050-tbl-1.txt	1,ID_REF,	2,VALUE,log2 normalized intensity signal	Homo sapiens	discovery	Female	75	2	T3	N0	M0	distal	N	N/A	0	19	0	19	pMMR	-	+	N/A	N/A	N/A	N/A	M	N/A	N/A	N/A	WT	N/A	N/A	N/A	C3	N/A	Manual-Rneasy Mini (Qiagen)	RMA normalisation (Bioconductor R affy package) + ComBat (R sva package )
GSM972011	5.56427	CIT055	RNA	GPL570	Homo sapiens	Frozen tissue of primary colorectal Adenocarcinoma (discovery)	54675	GSM972011-tbl-1.txt	1,ID_REF,	2,VALUE,log2 normalized intensity signal	Homo sapiens	discovery	Female	75.3	4	T4	N1	M1	distal	N	N/A	1	18	1	20	pMMR	+	-	WT	N/A	N/A	N/A	WT	N/A	N/A	N/A	M	c.1799T>A	c.1799T>A	p.V600E	C4	N/A	Manual-Trizol	RMA normalisation (Bioconductor R affy package) + ComBat (R sva package )
GSM972063	5.56221	CIT107	RNA	GPL570	Homo sapiens	Frozen tissue of primary colorectal Adenocarcinoma (discovery)	54675	GSM972063-tbl-1.txt	1,ID_REF,	2,VALUE,log2 normalized intensity signal	Homo sapiens	discovery	Male	54	2	T3	N0	M0	distal	N	N/A	0	70	0	70	N/A	-	+	N/A	N/A	N/A	N/A	M	c.38G>A	c.38G>A	N/A	WT	N/A	N/A	N/A	C1	N/A	Manual-Rneasy Mini (Qiagen)	RMA normalisation (Bioconductor R affy package) + ComBat (R sva package )
GSM972366	5.55862	CIT410	RNA	GPL570	Homo sapiens	Frozen tissue of primary colorectal Adenocarcinoma (discovery)	54675	GSM972366-tbl-1.txt	1,ID_REF,	2,VALUE,log2 normalized intensity signal	Homo sapiens	discovery	Male	50	3	T3	N2	M0	proximal	Y	FOLFOX	1	14	1	24	pMMR	-	+	WT	N/A	N/A	N/A	M	EX2.codon12	EX2.codon12	N/A	WT	N/A	N/A	N/A	C6	N/A	Manual-Rneasy Mini (Qiagen)	RMA normalisation (Bioconductor R affy package) + ComBat (R sva package )
GSM972262	5.55778	CIT306	RNA	GPL570	Homo sapiens	Frozen tissue of primary colorectal Adenocarcinoma (discovery)	54675	GSM972262-tbl-1.txt	1,ID_REF,	2,VALUE,log2 normalized intensity signal	Homo sapiens	discovery	Female	88	2	T4	N0	MX	distal	N/A	N/A	0	5	0	5	dMMR	+	-	N/A	N/A	N/A	N/A	WT	N/A	N/A	N/A	M	N/A	N/A	N/A	C4	N/A	Manual-Trizol	RMA normalisation (Bioconductor R affy package) + ComBat (R sva package )
GSM972156	5.55541	CIT200	RNA	GPL570	Homo sapiens	Frozen tissue of primary colorectal Adenocarcinoma (discovery)	54675	GSM972156-tbl-1.txt	1,ID_REF,	2,VALUE,log2 normalized intensity signal	Homo sapiens	discovery	Male	67	3	T3	N1	M0	distal	Y	N/A	0	112	1	112	pMMR	N/A	N/A	WT	N/A	N/A	N/A	WT	N/A	N/A	N/A	N/A	N/A	N/A	N/A	C6	N/A	TriReagent & Manual-Rneasy Mini (Qiagen)	RMA normalisation (Bioconductor R affy package) + ComBat (R sva package )
GSM971961	5.55301	CIT005	RNA	GPL570	Homo sapiens	Frozen tissue of primary colorectal Adenocarcinoma (discovery)	54675	GSM971961-tbl-1.txt	1,ID_REF,	2,VALUE,log2 normalized intensity signal	Homo sapiens	discovery	Female	39.2	4	T3	N1	M1	distal	Y	N/A	1	1	1	32	pMMR	-	N/A	M	N/A	N/A	N/A	WT	N/A	N/A	N/A	WT	N/A	N/A	N/A	C4	N/A	Manual-Trizol	RMA normalisation (Bioconductor R affy package) + ComBat (R sva package )
GSM972115	5.55095	CIT159	RNA	GPL570	Homo sapiens	Frozen tissue of primary colorectal Adenocarcinoma (discovery)	54675	GSM972115-tbl-1.txt	1,ID_REF,	2,VALUE,log2 normalized intensity signal	Homo sapiens	discovery	Female	59	3	T3	N3	M0	distal	Y	5FU	1	11	1	75	pMMR	-	+	N/A	N/A	N/A	N/A	WT	N/A	N/A	N/A	WT	N/A	N/A	N/A	C6	N/A	Manual-Rneasy Mini (Qiagen)	RMA normalisation (Bioconductor R affy package) + ComBat (R sva package )
GSM972149	5.54889	CIT193	RNA	GPL570	Homo sapiens	Frozen tissue of primary colorectal Adenocarcinoma (discovery)	54675	GSM972149-tbl-1.txt	1,ID_REF,	2,VALUE,log2 normalized intensity signal	Homo sapiens	discovery	Male	64	2	T3	N0	M0	distal	N	N/A	0	132	0	132	pMMR	N/A	N/A	WT	N/A	N/A	N/A	WT	N/A	N/A	N/A	N/A	N/A	N/A	N/A	C1	N/A	TriReagent & Manual-Rneasy Mini (Qiagen)	RMA normalisation (Bioconductor R affy package) + ComBat (R sva package )
GSM972142	5.5477	CIT186	RNA	GPL570	Homo sapiens	Frozen tissue of primary colorectal Adenocarcinoma (discovery)	54675	GSM972142-tbl-1.txt	1,ID_REF,	2,VALUE,log2 normalized intensity signal	Homo sapiens	discovery	Female	86	3	T3	N2	M0	proximal	N	N/A	1	2	1	35	pMMR	-	+	M	c.610G>T	c.610G>T	p.E204X	M	c.35G>A	c.35G>A	p.G12D	WT	N/A	N/A	N/A	C5	N/A	TriReagent & Manual-Rneasy Mini (Qiagen)	RMA normalisation (Bioconductor R affy package) + ComBat (R sva package )
GSM972162	5.54638	CIT206	RNA	GPL570	Homo sapiens	Frozen tissue of primary colorectal Adenocarcinoma (discovery)	54675	GSM972162-tbl-1.txt	1,ID_REF,	2,VALUE,log2 normalized intensity signal	Homo sapiens	discovery	Female	73	3	T3	N1	M0	distal	Y	N/A	0	77	0	77	pMMR	N/A	N/A	M	N/A	N/A	N/A	WT	N/A	N/A	N/A	N/A	N/A	N/A	N/A	C5	N/A	TriReagent & Manual-Rneasy Mini (Qiagen)	RMA normalisation (Bioconductor R affy package) + ComBat (R sva package )
GSM972212	5.5415	CIT256	RNA	GPL570	Homo sapiens	Frozen tissue of primary colorectal Adenocarcinoma (discovery)	54675	GSM972212-tbl-1.txt	1,ID_REF,	2,VALUE,log2 normalized intensity signal	Homo sapiens	discovery	Female	54	4	T3	N1	M1	distal	N/A	N/A	1	0	1	18	pMMR	-	N/A	M	FS	FS	FS	M	c.35G>T	c.35G>T	p.G12V	WT	N/A	N/A	N/A	C3	N/A	TriReagent & Manual-Rneasy Mini (Qiagen)	RMA normalisation (Bioconductor R affy package) + ComBat (R sva package )
GSM972206	5.5405	CIT250	RNA	GPL570	Homo sapiens	Frozen tissue of primary colorectal Adenocarcinoma (discovery)	54675	GSM972206-tbl-1.txt	1,ID_REF,	2,VALUE,log2 normalized intensity signal	Homo sapiens	discovery	Male	74	2	N/A	N/A	N/A	distal	N	N/A	1	0	0	42	pMMR	-	+	WT	N/A	N/A	N/A	M	c.35G>A	c.35G>A	p.G12D	WT	N/A	N/A	N/A	C6	N/A	TriReagent & Manual-Rneasy Mini (Qiagen)	RMA normalisation (Bioconductor R affy package) + ComBat (R sva package )
GSM972146	5.53254	CIT190	RNA	GPL570	Homo sapiens	Frozen tissue of primary colorectal Adenocarcinoma (discovery)	54675	GSM972146-tbl-1.txt	1,ID_REF,	2,VALUE,log2 normalized intensity signal	Homo sapiens	discovery	Male	60	3	T3	N2	M0	distal	Y	N/A	0	66	0	66	pMMR	N/A	N/A	M	N/A	N/A	N/A	M	c.35G>A	c.35G>A	p.G12D	N/A	N/A	N/A	N/A	C2	N/A	TriReagent & Manual-Rneasy Mini (Qiagen)	RMA normalisation (Bioconductor R affy package) + ComBat (R sva package )
GSM972143	5.52494	CIT187	RNA	GPL570	Homo sapiens	Frozen tissue of primary colorectal Adenocarcinoma (discovery)	54675	GSM972143-tbl-1.txt	1,ID_REF,	2,VALUE,log2 normalized intensity signal	Homo sapiens	discovery	Male	57	2	T4	N0	M0	distal	N	N/A	0	154	0	154	pMMR	N/A	N/A	WT	N/A	N/A	N/A	WT	N/A	N/A	N/A	WT	N/A	N/A	N/A	C5	N/A	TriReagent & Manual-Rneasy Mini (Qiagen)	RMA normalisation (Bioconductor R affy package) + ComBat (R sva package )
GSM972119	5.52125	CIT163	RNA	GPL570	Homo sapiens	Frozen tissue of primary colorectal Adenocarcinoma (discovery)	54675	GSM972119-tbl-1.txt	1,ID_REF,	2,VALUE,log2 normalized intensity signal	Homo sapiens	discovery	Male	96	3	T4	N1	M0	distal	Y	5FU	1	25	0	37	pMMR	N/A	N/A	N/A	N/A	N/A	N/A	N/A	N/A	N/A	N/A	N/A	N/A	N/A	N/A	C5	N/A	Manual-Rneasy Mini (Qiagen)	RMA normalisation (Bioconductor R affy package) + ComBat (R sva package )
GSM972266	5.51926	CIT310	RNA	GPL570	Homo sapiens	Frozen tissue of primary colorectal Adenocarcinoma (discovery)	54675	GSM972266-tbl-1.txt	1,ID_REF,	2,VALUE,log2 normalized intensity signal	Homo sapiens	discovery	Male	56	4	T4	N2	M1	distal	Y	FOLFOX	0	20	1	20	dMMR	-	-	N/A	N/A	N/A	N/A	WT	N/A	N/A	N/A	WT	N/A	N/A	N/A	C2	N/A	Manual-Trizol	RMA normalisation (Bioconductor R affy package) + ComBat (R sva package )
GSM972364	5.51788	CIT408	RNA	GPL570	Homo sapiens	Frozen tissue of primary colorectal Adenocarcinoma (discovery)	54675	GSM972364-tbl-1.txt	1,ID_REF,	2,VALUE,log2 normalized intensity signal	Homo sapiens	discovery	Female	71	3	T3	N1	M0	proximal	Y	FUFOL	0	103	0	103	pMMR	+	+	M	N/A	N/A	N/A	M	EX2.codon13	EX2.codon13	N/A	WT	N/A	N/A	N/A	C3	N/A	Manual-Rneasy Mini (Qiagen)	RMA normalisation (Bioconductor R affy package) + ComBat (R sva package )
GSM972132	5.51502	CIT176	RNA	GPL570	Homo sapiens	Frozen tissue of primary colorectal Adenocarcinoma (discovery)	54675	GSM972132-tbl-1.txt	1,ID_REF,	2,VALUE,log2 normalized intensity signal	Homo sapiens	discovery	Female	87	2	T3	N0	M0	distal	N	N/A	0	61	1	61	pMMR	-	+	N/A	N/A	N/A	N/A	M	c.34G>T	c.34G>T	N/A	WT	N/A	N/A	N/A	C5	N/A	Manual-Rneasy Mini (Qiagen)	RMA normalisation (Bioconductor R affy package) + ComBat (R sva package )
GSM972164	5.51311	CIT208	RNA	GPL570	Homo sapiens	Frozen tissue of primary colorectal Adenocarcinoma (discovery)	54675	GSM972164-tbl-1.txt	1,ID_REF,	2,VALUE,log2 normalized intensity signal	Homo sapiens	discovery	Male	70	3	T3	N+	M0	distal	Y	5FU	1	3	1	69	pMMR	N/A	N/A	WT	N/A	N/A	N/A	WT	N/A	N/A	N/A	N/A	N/A	N/A	N/A	C5	N/A	TriReagent & Manual-Rneasy Mini (Qiagen)	RMA normalisation (Bioconductor R affy package) + ComBat (R sva package )
GSM972155	5.51069	CIT199	RNA	GPL570	Homo sapiens	Frozen tissue of primary colorectal Adenocarcinoma (discovery)	54675	GSM972155-tbl-1.txt	1,ID_REF,	2,VALUE,log2 normalized intensity signal	Homo sapiens	discovery	Male	42	3	T3	N2	M0	distal	Y	N/A	1	6	1	24	pMMR	N/A	N/A	M	N/A	N/A	N/A	M	c.35G>A	c.35G>A	p.G12D	N/A	N/A	N/A	N/A	C1	N/A	TriReagent & Manual-Rneasy Mini (Qiagen)	RMA normalisation (Bioconductor R affy package) + ComBat (R sva package )
GSM971977	5.50569	CIT021	RNA	GPL570	Homo sapiens	Frozen tissue of primary colorectal Adenocarcinoma (discovery)	54675	GSM971977-tbl-1.txt	1,ID_REF,	2,VALUE,log2 normalized intensity signal	Homo sapiens	discovery	Female	40.8	3	T4	N1	M0	proximal	N	N/A	0	49	0	49	dMMR	-	+	WT	N/A	N/A	N/A	M	c.38G>A	c.38G>A	p.G13D	WT	N/A	N/A	N/A	C2	N/A	Manual-Trizol	RMA normalisation (Bioconductor R affy package) + ComBat (R sva package )
GSM972327	5.49736	CIT371	RNA	GPL570	Homo sapiens	Frozen tissue of primary colorectal Adenocarcinoma (discovery)	54675	GSM972327-tbl-1.txt	1,ID_REF,	2,VALUE,log2 normalized intensity signal	Homo sapiens	discovery	Male	60	2	T3	N0	M0	proximal	N	N/A	0	83	0	83	pMMR	-	+	WT	N/A	N/A	N/A	WT	N/A	N/A	N/A	WT	N/A	N/A	N/A	C2	N/A	Manual-Rneasy Micro (Qiagen)	RMA normalisation (Bioconductor R affy package) + ComBat (R sva package )
GSM972315	5.49557	CIT359	RNA	GPL570	Homo sapiens	Frozen tissue of primary colorectal Adenocarcinoma (discovery)	54675	GSM972315-tbl-1.txt	1,ID_REF,	2,VALUE,log2 normalized intensity signal	Homo sapiens	discovery	Female	60	1	T1	N0	M0	distal	N	N/A	0	84	0	84	pMMR	-	+	WT	N/A	N/A	N/A	M	EX2.codon12	EX2.codon12	N/A	WT	N/A	N/A	N/A	C3	N/A	Manual-Rneasy Micro (Qiagen)	RMA normalisation (Bioconductor R affy package) + ComBat (R sva package )
GSM972161	5.48915	CIT205	RNA	GPL570	Homo sapiens	Frozen tissue of primary colorectal Adenocarcinoma (discovery)	54675	GSM972161-tbl-1.txt	1,ID_REF,	2,VALUE,log2 normalized intensity signal	Homo sapiens	discovery	Female	91	2	T3	N0	M0	distal	N	N/A	1	9	1	11	pMMR	N/A	N/A	WT	N/A	N/A	N/A	M	c.35G>A	c.35G>A	p.G12D	N/A	N/A	N/A	N/A	C1	N/A	TriReagent & Manual-Rneasy Mini (Qiagen)	RMA normalisation (Bioconductor R affy package) + ComBat (R sva package )
GSM972088	5.48805	CIT132	RNA	GPL570	Homo sapiens	Frozen tissue of primary colorectal Adenocarcinoma (discovery)	54675	GSM972088-tbl-1.txt	1,ID_REF,	2,VALUE,log2 normalized intensity signal	Homo sapiens	discovery	Female	73	2	T4	N0	M0	distal	N	N/A	0	79	0	79	pMMR	-	-	N/A	N/A	N/A	N/A	WT	N/A	N/A	N/A	WT	N/A	N/A	N/A	C6	N/A	Manual-Rneasy Mini (Qiagen)	RMA normalisation (Bioconductor R affy package) + ComBat (R sva package )
GSM972240	5.47957	CIT284	RNA	GPL570	Homo sapiens	Frozen tissue of primary colorectal Adenocarcinoma (discovery)	54675	GSM972240-tbl-1.txt	1,ID_REF,	2,VALUE,log2 normalized intensity signal	Homo sapiens	discovery	Female	67	4	T3	N1	M1	distal	Y	FOLFOX	0	14	0	14	pMMR	-	+	N/A	N/A	N/A	N/A	WT	N/A	N/A	N/A	WT	N/A	N/A	N/A	C4	N/A	Manual-Trizol	RMA normalisation (Bioconductor R affy package) + ComBat (R sva package )
GSM971958	5.4681	CIT002	RNA	GPL570	Homo sapiens	Frozen tissue of primary colorectal Adenocarcinoma (discovery)	54675	GSM971958-tbl-1.txt	1,ID_REF,	2,VALUE,log2 normalized intensity signal	Homo sapiens	discovery	Female	36.4	4	T3	N2	M1	distal	N	N/A	1	0	1	9	pMMR	-	-	WT	N/A	N/A	N/A	WT	N/A	N/A	N/A	WT	N/A	N/A	N/A	C4	N/A	Manual-Trizol	RMA normalisation (Bioconductor R affy package) + ComBat (R sva package )
GSM972108	5.45409	CIT152	RNA	GPL570	Homo sapiens	Frozen tissue of primary colorectal Adenocarcinoma (discovery)	54675	GSM972108-tbl-1.txt	1,ID_REF,	2,VALUE,log2 normalized intensity signal	Homo sapiens	discovery	Male	64	3	T4	N1	M0	distal	Y	5FU	0	103	0	103	pMMR	N/A	N/A	N/A	N/A	N/A	N/A	N/A	N/A	N/A	N/A	N/A	N/A	N/A	N/A	C5	N/A	Manual-Rneasy Mini (Qiagen)	RMA normalisation (Bioconductor R affy package) + ComBat (R sva package )
GSM972150	5.44945	CIT194	RNA	GPL570	Homo sapiens	Frozen tissue of primary colorectal Adenocarcinoma (discovery)	54675	GSM972150-tbl-1.txt	1,ID_REF,	2,VALUE,log2 normalized intensity signal	Homo sapiens	discovery	Female	55	3	T3	N1	M0	distal	Y	N/A	0	109	0	109	pMMR	N/A	N/A	M	N/A	N/A	N/A	WT	N/A	N/A	N/A	N/A	N/A	N/A	N/A	C6	N/A	TriReagent & Manual-Rneasy Mini (Qiagen)	RMA normalisation (Bioconductor R affy package) + ComBat (R sva package )
GSM972117	5.44805	CIT161	RNA	GPL570	Homo sapiens	Frozen tissue of primary colorectal Adenocarcinoma (discovery)	54675	GSM972117-tbl-1.txt	1,ID_REF,	2,VALUE,log2 normalized intensity signal	Homo sapiens	discovery	Female	78	3	T3	N1	M0	proximal	Y	5FU	1	11	0	32	N/A	+	-	N/A	N/A	N/A	N/A	WT	N/A	N/A	N/A	M	N/A	N/A	N/A	C2	N/A	Manual-Rneasy Mini (Qiagen)	RMA normalisation (Bioconductor R affy package) + ComBat (R sva package )
GSM972333	5.44741	CIT377	RNA	GPL570	Homo sapiens	Frozen tissue of primary colorectal Adenocarcinoma (discovery)	54675	GSM972333-tbl-1.txt	1,ID_REF,	2,VALUE,log2 normalized intensity signal	Homo sapiens	discovery	Male	49	2	T3	N0	M0	distal	Y	FUFOL	0	80	0	80	pMMR	-	+	M	N/A	N/A	N/A	WT	N/A	N/A	N/A	WT	N/A	N/A	N/A	C1	N/A	Manual-Rneasy Micro (Qiagen)	RMA normalisation (Bioconductor R affy package) + ComBat (R sva package )
GSM972093	5.44518	CIT137	RNA	GPL570	Homo sapiens	Frozen tissue of primary colorectal Adenocarcinoma (discovery)	54675	GSM972093-tbl-1.txt	1,ID_REF,	2,VALUE,log2 normalized intensity signal	Homo sapiens	discovery	Female	55	2	T4	N0	M0	distal	Y	FUFOL	0	74	0	74	pMMR	-	+	N/A	N/A	N/A	N/A	WT	N/A	N/A	N/A	WT	N/A	N/A	N/A	C5	N/A	Manual-Rneasy Mini (Qiagen)	RMA normalisation (Bioconductor R affy package) + ComBat (R sva package )
GSM972169	5.42558	CIT213	RNA	GPL570	Homo sapiens	Frozen tissue of primary colorectal Adenocarcinoma (discovery)	54675	GSM972169-tbl-1.txt	1,ID_REF,	2,VALUE,log2 normalized intensity signal	Homo sapiens	discovery	Male	50	2	T4	N0	M0	distal	N	N/A	0	164	0	164	pMMR	N/A	N/A	WT	N/A	N/A	N/A	WT	N/A	N/A	N/A	N/A	N/A	N/A	N/A	C1	N/A	TriReagent & Manual-Rneasy Mini (Qiagen)	RMA normalisation (Bioconductor R affy package) + ComBat (R sva package )
GSM971964	5.41406	CIT008	RNA	GPL570	Homo sapiens	Frozen tissue of primary colorectal Adenocarcinoma (discovery)	54675	GSM971964-tbl-1.txt	1,ID_REF,	2,VALUE,log2 normalized intensity signal	Homo sapiens	discovery	Female	35.4	3	T2	N2	M0	distal	N	N/A	0	35	0	35	pMMR	-	-	M	N/A	N/A	N/A	WT	N/A	N/A	N/A	WT	N/A	N/A	N/A	C1	N/A	Manual-Trizol	RMA normalisation (Bioconductor R affy package) + ComBat (R sva package )
GSM972229	5.40835	CIT273	RNA	GPL570	Homo sapiens	Frozen tissue of primary colorectal Adenocarcinoma (discovery)	54675	GSM972229-tbl-1.txt	1,ID_REF,	2,VALUE,log2 normalized intensity signal	Homo sapiens	discovery	Female	81	2	T3	N0	M0	distal	N	N/A	0	0	0	0	dMMR	-	+	N/A	N/A	N/A	N/A	M	c.35G>A	c.35G>A	p.G12D	WT	N/A	N/A	N/A	C2	N/A	Manual-Trizol	RMA normalisation (Bioconductor R affy package) + ComBat (R sva package )
GSM972398	5.3877	CIT442	RNA	GPL570	Homo sapiens	Frozen tissue of primary colorectal Adenocarcinoma (discovery)	54675	GSM972398-tbl-1.txt	1,ID_REF,	2,VALUE,log2 normalized intensity signal	Homo sapiens	discovery	Male	65	2	T3	N0	M0	distal	N	N/A	0	64	1	64	pMMR	-	+	M	c.524G>A	c.524G>A	p.R175H	WT	N/A	N/A	N/A	WT	N/A	N/A	N/A	C1	N/A	TriReagent & Manual-Rneasy Mini (Qiagen)	RMA normalisation (Bioconductor R affy package) + ComBat (R sva package )
GSM972387	5.38276	CIT431	RNA	GPL570	Homo sapiens	Frozen tissue of primary colorectal Adenocarcinoma (discovery)	54675	GSM972387-tbl-1.txt	1,ID_REF,	2,VALUE,log2 normalized intensity signal	Homo sapiens	discovery	Male	62	2	T3	N0	M0	distal	N	N/A	1	24	0	123	pMMR	-	+	M	N/A	N/A	N/A	WT	N/A	N/A	N/A	WT	N/A	N/A	N/A	C1	N/A	Manual-Rneasy Mini (Qiagen)	RMA normalisation (Bioconductor R affy package) + ComBat (R sva package )
GSM972250	5.37841	CIT294	RNA	GPL570	Homo sapiens	Frozen tissue of primary colorectal Adenocarcinoma (discovery)	54675	GSM972250-tbl-1.txt	1,ID_REF,	2,VALUE,log2 normalized intensity signal	Homo sapiens	discovery	Male	52	3	T3	N1	M0	distal	Y	FOLFOX	0	12	0	12	pMMR	-	+	N/A	N/A	N/A	N/A	M	g.35G>T	g.35G>T	p.G12V	WT	N/A	N/A	N/A	C5	N/A	Manual-Trizol	RMA normalisation (Bioconductor R affy package) + ComBat (R sva package )
GSM972054	5.37622	CIT098	RNA	GPL570	Homo sapiens	Frozen tissue of primary colorectal Adenocarcinoma (discovery)	54675	GSM972054-tbl-1.txt	1,ID_REF,	2,VALUE,log2 normalized intensity signal	Homo sapiens	discovery	Male	82	2	T3	N0	M0	proximal	N	N/A	0	26	0	26	pMMR	-	+	N/A	N/A	N/A	N/A	M	c.34.35delinsAT	c.34.35delinsAT	N/A	WT	N/A	N/A	N/A	C4	N/A	Manual-Rneasy Mini (Qiagen)	RMA normalisation (Bioconductor R affy package) + ComBat (R sva package )
GSM972242	5.37261	CIT286	RNA	GPL570	Homo sapiens	Frozen tissue of primary colorectal Adenocarcinoma (discovery)	54675	GSM972242-tbl-1.txt	1,ID_REF,	2,VALUE,log2 normalized intensity signal	Homo sapiens	discovery	Male	69	1	T2	N0	M0	proximal	N	N/A	0	17	0	17	pMMR	-	-	N/A	N/A	N/A	N/A	M	g.35G>T	g.35G>T	p.G12V	WT	N/A	N/A	N/A	C5	N/A	Manual-Trizol	RMA normalisation (Bioconductor R affy package) + ComBat (R sva package )
GSM971957	5.36873	CIT001	RNA	GPL570	Homo sapiens	Frozen tissue of primary colorectal Adenocarcinoma (discovery)	54675	GSM971957-tbl-1.txt	1,ID_REF,	2,VALUE,log2 normalized intensity signal	Homo sapiens	discovery	Male	34.5	4	T4	N2	M1	distal	N	N/A	1	0	1	10	pMMR	-	+	M	N/A	N/A	N/A	M	c.35G>A	c.35G>A	p.G12D	WT	N/A	N/A	N/A	C5	N/A	Manual-Trizol	RMA normalisation (Bioconductor R affy package) + ComBat (R sva package )
GSM972371	5.36788	CIT415	RNA	GPL570	Homo sapiens	Frozen tissue of primary colorectal Adenocarcinoma (discovery)	54675	GSM972371-tbl-1.txt	1,ID_REF,	2,VALUE,log2 normalized intensity signal	Homo sapiens	discovery	Male	47	3	T3	N1	M0	proximal	Y	FOLFIRI	0	81	0	81	pMMR	-	+	M	N/A	N/A	N/A	WT	N/A	N/A	N/A	WT	N/A	N/A	N/A	C5	N/A	Manual-Rneasy Mini (Qiagen)	RMA normalisation (Bioconductor R affy package) + ComBat (R sva package )
GSM972092	5.3631	CIT136	RNA	GPL570	Homo sapiens	Frozen tissue of primary colorectal Adenocarcinoma (discovery)	54675	GSM972092-tbl-1.txt	1,ID_REF,	2,VALUE,log2 normalized intensity signal	Homo sapiens	discovery	Female	76	2	T3	N0	M0	distal	N	N/A	0	47	0	47	pMMR	-	+	N/A	N/A	N/A	N/A	M	c.35G>T	c.35G>T	N/A	WT	N/A	N/A	N/A	C5	N/A	Manual-Rneasy Mini (Qiagen)	RMA normalisation (Bioconductor R affy package) + ComBat (R sva package )
GSM972324	5.36022	CIT368	RNA	GPL570	Homo sapiens	Frozen tissue of primary colorectal Adenocarcinoma (discovery)	54675	GSM972324-tbl-1.txt	1,ID_REF,	2,VALUE,log2 normalized intensity signal	Homo sapiens	discovery	Male	72	2	T3	N0	M0	distal	N	N/A	0	82	0	82	pMMR	-	+	WT	N/A	N/A	N/A	M	EX2.codon13	EX2.codon13	N/A	WT	N/A	N/A	N/A	C5	N/A	Manual-Rneasy Micro (Qiagen)	RMA normalisation (Bioconductor R affy package) + ComBat (R sva package )
GSM972289	5.35717	CIT333	RNA	GPL570	Homo sapiens	Frozen tissue of primary colorectal Adenocarcinoma (discovery)	54675	GSM972289-tbl-1.txt	1,ID_REF,	2,VALUE,log2 normalized intensity signal	Homo sapiens	discovery	Male	72	4	T4	N1	M1	proximal	Y	5FU	0	17	1	17	pMMR	-	+	N/A	N/A	N/A	N/A	M	g.38G>A	g.38G>A	p.G13D	WT	N/A	N/A	N/A	C1	N/A	Manual-Trizol	RMA normalisation (Bioconductor R affy package) + ComBat (R sva package )
GSM972395	5.34856	CIT439	RNA	GPL570	Homo sapiens	Frozen tissue of primary colorectal Adenocarcinoma (discovery)	54675	GSM972395-tbl-1.txt	1,ID_REF,	2,VALUE,log2 normalized intensity signal	Homo sapiens	discovery	Male	64	3	T4	N1	M0	distal	Y	FUFOL	0	147	0	147	pMMR	-	+	M	c.587C>T	c.587C>T	p.R196X	WT	N/A	N/A	N/A	WT	N/A	N/A	N/A	C5	N/A	TriReagent & Manual-Rneasy Mini (Qiagen)	RMA normalisation (Bioconductor R affy package) + ComBat (R sva package )
GSM972308	5.33033	CIT352	RNA	GPL570	Homo sapiens	Frozen tissue of primary colorectal Adenocarcinoma (discovery)	54675	GSM972308-tbl-1.txt	1,ID_REF,	2,VALUE,log2 normalized intensity signal	Homo sapiens	discovery	Female	79	3	T3	N1	M0	proximal	N	N/A	0	92	0	92	pMMR	+	+	WT	N/A	N/A	N/A	WT	N/A	N/A	N/A	WT	N/A	N/A	N/A	C2	N/A	Manual-Rneasy Micro (Qiagen)	RMA normalisation (Bioconductor R affy package) + ComBat (R sva package )
GSM972040	5.30306	CIT084	RNA	GPL570	Homo sapiens	Frozen tissue of primary colorectal Adenocarcinoma (discovery)	54675	GSM972040-tbl-1.txt	1,ID_REF,	2,VALUE,log2 normalized intensity signal	Homo sapiens	discovery	Male	81	2	T3	N0	M0	distal	N	N/A	0	63	0	63	pMMR	-	+	N/A	N/A	N/A	N/A	WT	N/A	N/A	N/A	WT	N/A	N/A	N/A	C5	N/A	Manual-Rneasy Mini (Qiagen)	RMA normalisation (Bioconductor R affy package) + ComBat (R sva package )
GSM972385	5.30305	CIT429	RNA	GPL570	Homo sapiens	Frozen tissue of primary colorectal Adenocarcinoma (discovery)	54675	GSM972385-tbl-1.txt	1,ID_REF,	2,VALUE,log2 normalized intensity signal	Homo sapiens	discovery	Male	70	2	T3	N0	M0	distal	N	N/A	0	63	0	63	pMMR	-	+	M	c.469G>T	c.469G>T	p.V157F	WT	N/A	N/A	N/A	WT	N/A	N/A	N/A	C4	N/A	Manual-Rneasy Mini (Qiagen)	RMA normalisation (Bioconductor R affy package) + ComBat (R sva package )
GSM972152	5.28201	CIT196	RNA	GPL570	Homo sapiens	Frozen tissue of primary colorectal Adenocarcinoma (discovery)	54675	GSM972152-tbl-1.txt	1,ID_REF,	2,VALUE,log2 normalized intensity signal	Homo sapiens	discovery	Female	70	3	T3	N1	M0	proximal	Y	N/A	0	56	0	56	pMMR	N/A	N/A	WT	N/A	N/A	N/A	M	c.35G>A	c.35G>A	p.G12D	N/A	N/A	N/A	N/A	C1	N/A	TriReagent & Manual-Rneasy Mini (Qiagen)	RMA normalisation (Bioconductor R affy package) + ComBat (R sva package )
GSM972285	5.23871	CIT329	RNA	GPL570	Homo sapiens	Frozen tissue of primary colorectal Adenocarcinoma (discovery)	54675	GSM972285-tbl-1.txt	1,ID_REF,	2,VALUE,log2 normalized intensity signal	Homo sapiens	discovery	Male	71	2	T2	N0	M0	distal	N	N/A	0	2	1	2	dMMR	+	-	N/A	N/A	N/A	N/A	WT	N/A	N/A	N/A	WT	N/A	N/A	N/A	C2	N/A	Manual-Trizol	RMA normalisation (Bioconductor R affy package) + ComBat (R sva package )
GSM972341	5.23432	CIT385	RNA	GPL570	Homo sapiens	Frozen tissue of primary colorectal Adenocarcinoma (discovery)	54675	GSM972341-tbl-1.txt	1,ID_REF,	2,VALUE,log2 normalized intensity signal	Homo sapiens	discovery	Female	89	3	T3	N1	M0	distal	N	N/A	0	69	0	69	pMMR	-	+	M	N/A	N/A	N/A	WT	N/A	N/A	N/A	WT	N/A	N/A	N/A	C5	N/A	Manual-Rneasy Micro (Qiagen)	RMA normalisation (Bioconductor R affy package) + ComBat (R sva package )
GSM972134	5.1677	CIT178	RNA	GPL570	Homo sapiens	Frozen tissue of primary colorectal Adenocarcinoma (discovery)	54675	GSM972134-tbl-1.txt	1,ID_REF,	2,VALUE,log2 normalized intensity signal	Homo sapiens	discovery	Male	74	3	T3	N2	M0	distal	N	N/A	1	7	1	14	pMMR	N/A	N/A	M	N/A	N/A	N/A	WT	N/A	N/A	N/A	N/A	N/A	N/A	N/A	C5	N/A	TriReagent & Manual-Rneasy Mini (Qiagen)	RMA normalisation (Bioconductor R affy package) + ComBat (R sva package )
GSM972321	5.08222	CIT365	RNA	GPL570	Homo sapiens	Frozen tissue of primary colorectal Adenocarcinoma (discovery)	54675	GSM972321-tbl-1.txt	1,ID_REF,	2,VALUE,log2 normalized intensity signal	Homo sapiens	discovery	Male	52	3	T3	N2	M0	distal	N	N/A	0	9	0	9	pMMR	-	+	M	N/A	N/A	N/A	WT	N/A	N/A	N/A	WT	N/A	N/A	N/A	C6	N/A	Manual-Rneasy Micro (Qiagen)	RMA normalisation (Bioconductor R affy package) + ComBat (R sva package )
GSM972448	6.8028	CIT492	RNA	GPL570	Homo sapiens	Frozen tissue of primary colorectal Adenocarcinoma (validation)	54675	GSM972448-tbl-1.txt	1,ID_REF,	2,VALUE,log2 normalized intensity signal	Homo sapiens	validation	Female	74	2	T3	N0	M0	proximal	N	N/A	N/A	N/A	N/A	N/A	dMMR	+	+	WT	N/A	N/A	N/A	WT	N/A	N/A	N/A	M	c.1799T>A	c.1799T>A	p.V600E	C2	N/A	Manual-Rneasy Micro (Qiagen)	RMA normalisation (Bioconductor R affy package) + ComBat (R sva package )
GSM972504	6.77574	CIT548	RNA	GPL570	Homo sapiens	Frozen tissue of primary colorectal Adenocarcinoma (validation)	54675	GSM972504-tbl-1.txt	1,ID_REF,	2,VALUE,log2 normalized intensity signal	Homo sapiens	validation	Male	80	3	T3	N2	M0	distal	N	N/A	1	24	1	30	pMMR	-	+	WT	N/A	N/A	N/A	M	EX2.codon12	EX2.codon12	N/A	WT	N/A	N/A	N/A	C1	N/A	RNA NOW	RMA normalisation (Bioconductor R affy package) + ComBat (R sva package )
GSM972445	6.68084	CIT489	RNA	GPL570	Homo sapiens	Frozen tissue of primary colorectal Adenocarcinoma (validation)	54675	GSM972445-tbl-1.txt	1,ID_REF,	2,VALUE,log2 normalized intensity signal	Homo sapiens	validation	Male	48	2	T4	N0	M0	proximal	N	N/A	0	35	0	35	dMMR	-	-	N/A	N/A	N/A	N/A	WT	N/A	N/A	N/A	WT	N/A	N/A	N/A	C2	N/A	Manual-Trizol	RMA normalisation (Bioconductor R affy package) + ComBat (R sva package )
GSM972502	6.66012	CIT546	RNA	GPL570	Homo sapiens	Frozen tissue of primary colorectal Adenocarcinoma (validation)	54675	GSM972502-tbl-1.txt	1,ID_REF,	2,VALUE,log2 normalized intensity signal	Homo sapiens	validation	Male	69	2	T3	N0	M0	distal	N	N/A	0	131	0	131	pMMR	-	+	WT	N/A	N/A	N/A	WT	N/A	N/A	N/A	WT	N/A	N/A	N/A	C3	N/A	RNA NOW	RMA normalisation (Bioconductor R affy package) + ComBat (R sva package )
GSM972506	6.59547	CIT550	RNA	GPL570	Homo sapiens	Frozen tissue of primary colorectal Adenocarcinoma (validation)	54675	GSM972506-tbl-1.txt	1,ID_REF,	2,VALUE,log2 normalized intensity signal	Homo sapiens	validation	Male	68	2	T3	N0	M0	distal	N	N/A	0	141	0	141	pMMR	-	N/A	M	N/A	N/A	N/A	WT	N/A	N/A	N/A	WT	N/A	N/A	N/A	C6	N/A	RNA NOW	RMA normalisation (Bioconductor R affy package) + ComBat (R sva package )
GSM972491	6.54757	CIT535	RNA	GPL570	Homo sapiens	Frozen tissue of primary colorectal Adenocarcinoma (validation)	54675	GSM972491-tbl-1.txt	1,ID_REF,	2,VALUE,log2 normalized intensity signal	Homo sapiens	validation	Male	74	2	T3	N0	M0	distal	N	N/A	0	70	0	70	pMMR	-	+	M	N/A	N/A	N/A	WT	N/A	N/A	N/A	WT	N/A	N/A	N/A	C5	N/A	Manual-Rneasy Micro (Qiagen)	RMA normalisation (Bioconductor R affy package) + ComBat (R sva package )
GSM972406	6.4952	CIT450	RNA	GPL570	Homo sapiens	Frozen tissue of primary colorectal Adenocarcinoma (validation)	54675	GSM972406-tbl-1.txt	1,ID_REF,	2,VALUE,log2 normalized intensity signal	Homo sapiens	validation	Female	66	2	T3	N0	M0	distal	N	N/A	0	106	0	106	N/A	-	+	N/A	N/A	N/A	N/A	WT	N/A	N/A	N/A	WT	N/A	N/A	N/A	C2	N/A	Manual-Rneasy Mini (Qiagen)	RMA normalisation (Bioconductor R affy package) + ComBat (R sva package )
GSM972476	6.49151	CIT520	RNA	GPL570	Homo sapiens	Frozen tissue of primary colorectal Adenocarcinoma (validation)	54675	GSM972476-tbl-1.txt	1,ID_REF,	2,VALUE,log2 normalized intensity signal	Homo sapiens	validation	Male	61	3	T4	N1	M0	distal	Y	5FU	0	64	0	64	pMMR	-	+	WT	N/A	N/A	N/A	WT	N/A	N/A	N/A	WT	N/A	N/A	N/A	C4	N/A	Manual-Rneasy Micro (Qiagen)	RMA normalisation (Bioconductor R affy package) + ComBat (R sva package )
GSM972425	6.47825	CIT469	RNA	GPL570	Homo sapiens	Frozen tissue of primary colorectal Adenocarcinoma (validation)	54675	GSM972425-tbl-1.txt	1,ID_REF,	2,VALUE,log2 normalized intensity signal	Homo sapiens	validation	Female	72	3	T3	N1	M0	proximal	Y	N/A	0	59	0	59	pMMR	-	N/A	WT	N/A	N/A	N/A	M	c.35G>A	c.35G>A	p.G12D	WT	N/A	N/A	N/A	C2	N/A	TriReagent & Manual-Rneasy Mini (Qiagen)	RMA normalisation (Bioconductor R affy package) + ComBat (R sva package )
GSM972465	6.47233	CIT509	RNA	GPL570	Homo sapiens	Frozen tissue of primary colorectal Adenocarcinoma (validation)	54675	GSM972465-tbl-1.txt	1,ID_REF,	2,VALUE,log2 normalized intensity signal	Homo sapiens	validation	Male	73	2	T3	N0	M0	proximal	N	N/A	0	84	1	84	N/A	-	+	N/A	N/A	N/A	N/A	WT	N/A	N/A	N/A	WT	N/A	N/A	N/A	C2	N/A	Manual-Rneasy Micro (Qiagen)	RMA normalisation (Bioconductor R affy package) + ComBat (R sva package )
GSM972499	6.46515	CIT543	RNA	GPL570	Homo sapiens	Frozen tissue of primary colorectal Adenocarcinoma (validation)	54675	GSM972499-tbl-1.txt	1,ID_REF,	2,VALUE,log2 normalized intensity signal	Homo sapiens	validation	Male	82	3	T4	N2	M0	proximal	Y	FUFOL	0	72	0	72	dMMR	+	-	WT	N/A	N/A	N/A	WT	N/A	N/A	N/A	WT	N/A	N/A	N/A	C2	N/A	Manual-Rneasy Mini (Qiagen)	RMA normalisation (Bioconductor R affy package) + ComBat (R sva package )
GSM972469	6.46216	CIT513	RNA	GPL570	Homo sapiens	Frozen tissue of primary colorectal Adenocarcinoma (validation)	54675	GSM972469-tbl-1.txt	1,ID_REF,	2,VALUE,log2 normalized intensity signal	Homo sapiens	validation	Male	69	1	T2	N0	M0	distal	N	N/A	0	86	0	86	pMMR	-	+	WT	N/A	N/A	N/A	M	EX2.codon12	EX2.codon12	N/A	WT	N/A	N/A	N/A	C5	N/A	Manual-Rneasy Micro (Qiagen)	RMA normalisation (Bioconductor R affy package) + ComBat (R sva package )
GSM972429	6.46139	CIT473	RNA	GPL570	Homo sapiens	Frozen tissue of primary colorectal Adenocarcinoma (validation)	54675	GSM972429-tbl-1.txt	1,ID_REF,	2,VALUE,log2 normalized intensity signal	Homo sapiens	validation	Male	64	3	T4	N2	M0	distal	Y	N/A	0	62	0	62	pMMR	-	+	M	c.517G>A	c.517G>A	p.V173M	M	c.35G>A	c.35G>A	p.G12D	WT	N/A	N/A	N/A	C3	N/A	TriReagent & Manual-Rneasy Mini (Qiagen)	RMA normalisation (Bioconductor R affy package) + ComBat (R sva package )
GSM972415	6.4391	CIT459	RNA	GPL570	Homo sapiens	Frozen tissue of primary colorectal Adenocarcinoma (validation)	54675	GSM972415-tbl-1.txt	1,ID_REF,	2,VALUE,log2 normalized intensity signal	Homo sapiens	validation	Male	69	3	T3	N1	M0	distal	Y	N/A	1	8	1	42	pMMR	N/A	N/A	M	N/A	N/A	N/A	M	c.35G>T	c.35G>T	p.G12V	N/A	N/A	N/A	N/A	C1	N/A	TriReagent & Manual-Rneasy Mini (Qiagen)	RMA normalisation (Bioconductor R affy package) + ComBat (R sva package )
GSM972458	6.41989	CIT502	RNA	GPL570	Homo sapiens	Frozen tissue of primary colorectal Adenocarcinoma (validation)	54675	GSM972458-tbl-1.txt	1,ID_REF,	2,VALUE,log2 normalized intensity signal	Homo sapiens	validation	Male	65	2	T3	N0	M0	proximal	N	N/A	0	17	1	17	dMMR	+	-	WT	N/A	N/A	N/A	M	EX2.codon12	EX2.codon12	N/A	WT	N/A	N/A	N/A	C2	N/A	Manual-Rneasy Micro (Qiagen)	RMA normalisation (Bioconductor R affy package) + ComBat (R sva package )
GSM972498	6.4131	CIT542	RNA	GPL570	Homo sapiens	Frozen tissue of primary colorectal Adenocarcinoma (validation)	54675	GSM972498-tbl-1.txt	1,ID_REF,	2,VALUE,log2 normalized intensity signal	Homo sapiens	validation	Female	50	3	T3	N1	M0	distal	N	N/A	1	19	1	59	pMMR	-	+	M	N/A	N/A	N/A	WT	N/A	N/A	N/A	WT	N/A	N/A	N/A	C1	N/A	Manual-Rneasy Mini (Qiagen)	RMA normalisation (Bioconductor R affy package) + ComBat (R sva package )
GSM972420	6.40562	CIT464	RNA	GPL570	Homo sapiens	Frozen tissue of primary colorectal Adenocarcinoma (validation)	54675	GSM972420-tbl-1.txt	1,ID_REF,	2,VALUE,log2 normalized intensity signal	Homo sapiens	validation	Male	83	3	T3	N2	M0	proximal	N	N/A	1	6	1	6	pMMR	+	-	WT	N/A	N/A	N/A	WT	N/A	N/A	N/A	M	c.1799T>A	c.1799T>A	p.V600E	C2	N/A	TriReagent & Manual-Rneasy Mini (Qiagen)	RMA normalisation (Bioconductor R affy package) + ComBat (R sva package )
GSM972459	6.39876	CIT503	RNA	GPL570	Homo sapiens	Frozen tissue of primary colorectal Adenocarcinoma (validation)	54675	GSM972459-tbl-1.txt	1,ID_REF,	2,VALUE,log2 normalized intensity signal	Homo sapiens	validation	Male	80	2	T3	N0	M0	proximal	N	N/A	0	12	0	12	pMMR	-	-	WT	N/A	N/A	N/A	WT	N/A	N/A	N/A	WT	N/A	N/A	N/A	C3	N/A	Manual-Rneasy Micro (Qiagen)	RMA normalisation (Bioconductor R affy package) + ComBat (R sva package )
GSM972443	6.38781	CIT487	RNA	GPL570	Homo sapiens	Frozen tissue of primary colorectal Adenocarcinoma (validation)	54675	GSM972443-tbl-1.txt	1,ID_REF,	2,VALUE,log2 normalized intensity signal	Homo sapiens	validation	Male	49	2	T3	N0	M0	distal	N	N/A	0	48	0	48	dMMR	+	-	N/A	N/A	N/A	N/A	WT	N/A	N/A	N/A	WT	N/A	N/A	N/A	C3	N/A	Manual-Trizol	RMA normalisation (Bioconductor R affy package) + ComBat (R sva package )
GSM972427	6.38636	CIT471	RNA	GPL570	Homo sapiens	Frozen tissue of primary colorectal Adenocarcinoma (validation)	54675	GSM972427-tbl-1.txt	1,ID_REF,	2,VALUE,log2 normalized intensity signal	Homo sapiens	validation	Male	63	2	T3	N0	M0	distal	N	N/A	0	53	0	53	pMMR	-	+	M	c.713G>C	c.713G>C	p.C238S	WT	N/A	N/A	N/A	WT	N/A	N/A	N/A	C5	N/A	TriReagent & Manual-Rneasy Mini (Qiagen)	RMA normalisation (Bioconductor R affy package) + ComBat (R sva package )
GSM972456	6.38203	CIT500	RNA	GPL570	Homo sapiens	Frozen tissue of primary colorectal Adenocarcinoma (validation)	54675	GSM972456-tbl-1.txt	1,ID_REF,	2,VALUE,log2 normalized intensity signal	Homo sapiens	validation	Female	82	2	T3	N0	M0	distal	N	N/A	0	0	1	0	pMMR	-	+	M	N/A	N/A	N/A	WT	N/A	N/A	N/A	WT	N/A	N/A	N/A	C5	N/A	Manual-Rneasy Micro (Qiagen)	RMA normalisation (Bioconductor R affy package) + ComBat (R sva package )
GSM972519	6.37355	CIT563	RNA	GPL570	Homo sapiens	Frozen tissue of primary colorectal Adenocarcinoma (validation)	54675	GSM972519-tbl-1.txt	1,ID_REF,	2,VALUE,log2 normalized intensity signal	Homo sapiens	validation	Male	58	2	T3	N0	M0	distal	N	N/A	1	11	1	14	pMMR	-	+	M	c.587C>T	c.587C>T	p.R196X	WT	N/A	N/A	N/A	WT	N/A	N/A	N/A	C6	N/A	TriReagent & Manual-Rneasy Mini (Qiagen)	RMA normalisation (Bioconductor R affy package) + ComBat (R sva package )
GSM972403	6.37325	CIT447	RNA	GPL570	Homo sapiens	Frozen tissue of primary colorectal Adenocarcinoma (validation)	54675	GSM972403-tbl-1.txt	1,ID_REF,	2,VALUE,log2 normalized intensity signal	Homo sapiens	validation	Female	70	2	T3	N0	M0	proximal	N	N/A	0	56	0	56	N/A	-	-	N/A	N/A	N/A	N/A	M	c.38G>A	c.38G>A	N/A	WT	N/A	N/A	N/A	C2	N/A	Manual-Rneasy Mini (Qiagen)	RMA normalisation (Bioconductor R affy package) + ComBat (R sva package )
GSM972477	6.3678	CIT521	RNA	GPL570	Homo sapiens	Frozen tissue of primary colorectal Adenocarcinoma (validation)	54675	GSM972477-tbl-1.txt	1,ID_REF,	2,VALUE,log2 normalized intensity signal	Homo sapiens	validation	Male	75	2	T3	N0	M0	proximal	N	N/A	0	81	0	81	pMMR	-	+	M	N/A	N/A	N/A	M	EX2.codon12	EX2.codon12	N/A	WT	N/A	N/A	N/A	C3	N/A	Manual-Rneasy Micro (Qiagen)	RMA normalisation (Bioconductor R affy package) + ComBat (R sva package )
GSM972475	6.35809	CIT519	RNA	GPL570	Homo sapiens	Frozen tissue of primary colorectal Adenocarcinoma (validation)	54675	GSM972475-tbl-1.txt	1,ID_REF,	2,VALUE,log2 normalized intensity signal	Homo sapiens	validation	Female	68	2	T3	N0	M0	distal	N	N/A	0	87	0	87	pMMR	-	+	WT	N/A	N/A	N/A	M	EX2.codon12	EX2.codon12	N/A	WT	N/A	N/A	N/A	C3	N/A	Manual-Rneasy Micro (Qiagen)	RMA normalisation (Bioconductor R affy package) + ComBat (R sva package )
GSM972426	6.35007	CIT470	RNA	GPL570	Homo sapiens	Frozen tissue of primary colorectal Adenocarcinoma (validation)	54675	GSM972426-tbl-1.txt	1,ID_REF,	2,VALUE,log2 normalized intensity signal	Homo sapiens	validation	Male	49	2	T3	N0	M0	proximal	Y	N/A	0	81	0	81	pMMR	-	+	M	c.517G>T	c.517G>T	p.V173L	WT	N/A	N/A	N/A	WT	N/A	N/A	N/A	C6	N/A	TriReagent & Manual-Rneasy Mini (Qiagen)	RMA normalisation (Bioconductor R affy package) + ComBat (R sva package )
GSM972492	6.30449	CIT536	RNA	GPL570	Homo sapiens	Frozen tissue of primary colorectal Adenocarcinoma (validation)	54675	GSM972492-tbl-1.txt	1,ID_REF,	2,VALUE,log2 normalized intensity signal	Homo sapiens	validation	Male	69	1	T2	N0	M0	proximal	N	N/A	0	68	0	68	pMMR	+	+	M	N/A	N/A	N/A	WT	N/A	N/A	N/A	WT	N/A	N/A	N/A	C5	N/A	Manual-Rneasy Micro (Qiagen)	RMA normalisation (Bioconductor R affy package) + ComBat (R sva package )
GSM972518	6.30419	CIT562	RNA	GPL570	Homo sapiens	Frozen tissue of primary colorectal Adenocarcinoma (validation)	54675	GSM972518-tbl-1.txt	1,ID_REF,	2,VALUE,log2 normalized intensity signal	Homo sapiens	validation	Female	82	3	T4	N1	M0	proximal	N	N/A	1	15	1	35	pMMR	-	+	M	c.916C>T	c.916C>T	p.R306X	M	c.35G>A	c.35G>A	p.G12D	WT	N/A	N/A	N/A	C6	N/A	TriReagent & Manual-Rneasy Mini (Qiagen)	RMA normalisation (Bioconductor R affy package) + ComBat (R sva package )
GSM972428	6.29471	CIT472	RNA	GPL570	Homo sapiens	Frozen tissue of primary colorectal Adenocarcinoma (validation)	54675	GSM972428-tbl-1.txt	1,ID_REF,	2,VALUE,log2 normalized intensity signal	Homo sapiens	validation	Male	62	3	T3	N2	M0	distal	Y	N/A	0	55	0	55	pMMR	-	+	M	c.853G>A	c.853G>A	p.E285K	WT	N/A	N/A	N/A	WT	N/A	N/A	N/A	C5	N/A	TriReagent & Manual-Rneasy Mini (Qiagen)	RMA normalisation (Bioconductor R affy package) + ComBat (R sva package )
GSM972419	6.28102	CIT463	RNA	GPL570	Homo sapiens	Frozen tissue of primary colorectal Adenocarcinoma (validation)	54675	GSM972419-tbl-1.txt	1,ID_REF,	2,VALUE,log2 normalized intensity signal	Homo sapiens	validation	Female	85	3	T3	N2	M0	distal	N	N/A	1	30	1	32	pMMR	-	+	M	c.524G>A	c.524G>A	p.R175H	WT	N/A	N/A	N/A	WT	N/A	N/A	N/A	C5	N/A	TriReagent & Manual-Rneasy Mini (Qiagen)	RMA normalisation (Bioconductor R affy package) + ComBat (R sva package )
GSM972405	6.2693	CIT449	RNA	GPL570	Homo sapiens	Frozen tissue of primary colorectal Adenocarcinoma (validation)	54675	GSM972405-tbl-1.txt	1,ID_REF,	2,VALUE,log2 normalized intensity signal	Homo sapiens	validation	Female	70	2	T4	N0	M0	distal	N	N/A	0	79	1	79	N/A	-	+	N/A	N/A	N/A	N/A	WT	N/A	N/A	N/A	WT	N/A	N/A	N/A	C5	N/A	Manual-Rneasy Mini (Qiagen)	RMA normalisation (Bioconductor R affy package) + ComBat (R sva package )
GSM972431	6.26148	CIT475	RNA	GPL570	Homo sapiens	Frozen tissue of primary colorectal Adenocarcinoma (validation)	54675	GSM972431-tbl-1.txt	1,ID_REF,	2,VALUE,log2 normalized intensity signal	Homo sapiens	validation	Male	59	3	T3	N1	M0	proximal	Y	N/A	0	54	0	54	pMMR	-	+	WT	N/A	N/A	N/A	M	c.38G>A	c.38G>A	p.G13D	WT	N/A	N/A	N/A	C5	N/A	TriReagent & Manual-Rneasy Mini (Qiagen)	RMA normalisation (Bioconductor R affy package) + ComBat (R sva package )
GSM972410	6.26102	CIT454	RNA	GPL570	Homo sapiens	Frozen tissue of primary colorectal Adenocarcinoma (validation)	54675	GSM972410-tbl-1.txt	1,ID_REF,	2,VALUE,log2 normalized intensity signal	Homo sapiens	validation	Female	68	2	T3	N0	M0	distal	N	N/A	0	91	0	91	N/A	-	+	N/A	N/A	N/A	N/A	WT	N/A	N/A	N/A	WT	N/A	N/A	N/A	C5	N/A	Manual-Rneasy Mini (Qiagen)	RMA normalisation (Bioconductor R affy package) + ComBat (R sva package )
GSM972472	6.248	CIT516	RNA	GPL570	Homo sapiens	Frozen tissue of primary colorectal Adenocarcinoma (validation)	54675	GSM972472-tbl-1.txt	1,ID_REF,	2,VALUE,log2 normalized intensity signal	Homo sapiens	validation	Male	58	2	T4	N0	M0	proximal	Y	5FU	0	80	0	80	pMMR	+	+	WT	N/A	N/A	N/A	WT	N/A	N/A	N/A	WT	N/A	N/A	N/A	C3	N/A	Manual-Rneasy Micro (Qiagen)	RMA normalisation (Bioconductor R affy package) + ComBat (R sva package )
GSM972416	6.23432	CIT460	RNA	GPL570	Homo sapiens	Frozen tissue of primary colorectal Adenocarcinoma (validation)	54675	GSM972416-tbl-1.txt	1,ID_REF,	2,VALUE,log2 normalized intensity signal	Homo sapiens	validation	Male	49	2	T4	N0	M0	distal	Y	N/A	1	5	1	8	pMMR	-	+	M	EX6'+' EX8.c.844C>T	EX6'+' EX8.c.844C>T	EX6'+' EX8.p.R282W	M	c.35G>A	c.35G>A	p.G12D	WT	N/A	N/A	N/A	C5	N/A	TriReagent & Manual-Rneasy Mini (Qiagen)	RMA normalisation (Bioconductor R affy package) + ComBat (R sva package )
GSM972435	6.22008	CIT479	RNA	GPL570	Homo sapiens	Frozen tissue of primary colorectal Adenocarcinoma (validation)	54675	GSM972435-tbl-1.txt	1,ID_REF,	2,VALUE,log2 normalized intensity signal	Homo sapiens	validation	Male	71	3	N/A	N/A	N/A	distal	Y	N/A	1	14	0	40	pMMR	-	+	M	c.844C>T	c.844C>T	p.R282W	WT	N/A	N/A	N/A	WT	N/A	N/A	N/A	C1	N/A	TriReagent & Manual-Rneasy Mini (Qiagen)	RMA normalisation (Bioconductor R affy package) + ComBat (R sva package )
GSM972436	6.2003	CIT480	RNA	GPL570	Homo sapiens	Frozen tissue of primary colorectal Adenocarcinoma (validation)	54675	GSM972436-tbl-1.txt	1,ID_REF,	2,VALUE,log2 normalized intensity signal	Homo sapiens	validation	Male	81	2	N/A	N/A	N/A	distal	N	N/A	1	2	1	18	pMMR	-	+	M	c.569C>T	c.569C>T	p.P190L	M	c.35G>T	c.35G>T	p.G12V	WT	N/A	N/A	N/A	C1	N/A	TriReagent & Manual-Rneasy Mini (Qiagen)	RMA normalisation (Bioconductor R affy package) + ComBat (R sva package )
GSM972464	6.19568	CIT508	RNA	GPL570	Homo sapiens	Frozen tissue of primary colorectal Adenocarcinoma (validation)	54675	GSM972464-tbl-1.txt	1,ID_REF,	2,VALUE,log2 normalized intensity signal	Homo sapiens	validation	Female	76	1	T2	N0	M0	distal	N	N/A	0	86	0	86	pMMR	-	+	M	N/A	N/A	N/A	WT	N/A	N/A	N/A	WT	N/A	N/A	N/A	C5	N/A	Manual-Rneasy Micro (Qiagen)	RMA normalisation (Bioconductor R affy package) + ComBat (R sva package )
GSM972414	6.19145	CIT458	RNA	GPL570	Homo sapiens	Frozen tissue of primary colorectal Adenocarcinoma (validation)	54675	GSM972414-tbl-1.txt	1,ID_REF,	2,VALUE,log2 normalized intensity signal	Homo sapiens	validation	Female	52	2	T3	N0	M0	distal	N	N/A	0	53	0	53	pMMR	-	+	WT	N/A	N/A	N/A	WT	N/A	N/A	N/A	WT	N/A	N/A	N/A	C1	N/A	TriReagent & Manual-Rneasy Mini (Qiagen)	RMA normalisation (Bioconductor R affy package) + ComBat (R sva package )
GSM972407	6.18087	CIT451	RNA	GPL570	Homo sapiens	Frozen tissue of primary colorectal Adenocarcinoma (validation)	54675	GSM972407-tbl-1.txt	1,ID_REF,	2,VALUE,log2 normalized intensity signal	Homo sapiens	validation	Female	42	2	T4	N0	M0	distal	Y	FUFOL	0	132	0	132	N/A	-	+	N/A	N/A	N/A	N/A	WT	N/A	N/A	N/A	WT	N/A	N/A	N/A	C5	N/A	Manual-Rneasy Mini (Qiagen)	RMA normalisation (Bioconductor R affy package) + ComBat (R sva package )
GSM972474	6.1744	CIT518	RNA	GPL570	Homo sapiens	Frozen tissue of primary colorectal Adenocarcinoma (validation)	54675	GSM972474-tbl-1.txt	1,ID_REF,	2,VALUE,log2 normalized intensity signal	Homo sapiens	validation	Female	49	3	T3	N1	M0	distal	Y	FOLFOX	1	9	0	119	pMMR	-	+	M	N/A	N/A	N/A	WT	N/A	N/A	N/A	WT	N/A	N/A	N/A	C6	N/A	Manual-Rneasy Micro (Qiagen)	RMA normalisation (Bioconductor R affy package) + ComBat (R sva package )
GSM972452	6.16947	CIT496	RNA	GPL570	Homo sapiens	Frozen tissue of primary colorectal Adenocarcinoma (validation)	54675	GSM972452-tbl-1.txt	1,ID_REF,	2,VALUE,log2 normalized intensity signal	Homo sapiens	validation	Female	75	3	T3	N2	M0	proximal	Y	FUFOL	0	99	0	99	N/A	+	-	WT	N/A	N/A	N/A	WT	N/A	N/A	N/A	M	c.1799T>A	c.1799T>A	p.V600E	C2	N/A	Manual-Rneasy Micro (Qiagen)	RMA normalisation (Bioconductor R affy package) + ComBat (R sva package )
GSM972501	6.15237	CIT545	RNA	GPL570	Homo sapiens	Frozen tissue of primary colorectal Adenocarcinoma (validation)	54675	GSM972501-tbl-1.txt	1,ID_REF,	2,VALUE,log2 normalized intensity signal	Homo sapiens	validation	Female	76	3	T3	N1	M0	distal	N	N/A	0	106	1	106	pMMR	-	+	M	N/A	N/A	N/A	WT	N/A	N/A	N/A	WT	N/A	N/A	N/A	C5	N/A	RNA NOW	RMA normalisation (Bioconductor R affy package) + ComBat (R sva package )
GSM972497	6.14384	CIT541	RNA	GPL570	Homo sapiens	Frozen tissue of primary colorectal Adenocarcinoma (validation)	54675	GSM972497-tbl-1.txt	1,ID_REF,	2,VALUE,log2 normalized intensity signal	Homo sapiens	validation	Female	77	3	T2	N1	M0	distal	N	N/A	0	1	0	1	pMMR	-	+	M	N/A	N/A	N/A	N/A	N/A	N/A	N/A	WT	N/A	N/A	N/A	C5	N/A	Manual-Rneasy Mini (Qiagen)	RMA normalisation (Bioconductor R affy package) + ComBat (R sva package )
GSM972450	6.13286	CIT494	RNA	GPL570	Homo sapiens	Frozen tissue of primary colorectal Adenocarcinoma (validation)	54675	GSM972450-tbl-1.txt	1,ID_REF,	2,VALUE,log2 normalized intensity signal	Homo sapiens	validation	Male	80	2	T3	N0	M0	distal	N	N/A	1	19	1	47	pMMR	-	+	M	N/A	N/A	N/A	WT	N/A	N/A	N/A	WT	N/A	N/A	N/A	C1	N/A	Manual-Rneasy Micro (Qiagen)	RMA normalisation (Bioconductor R affy package) + ComBat (R sva package )
GSM972460	6.13143	CIT504	RNA	GPL570	Homo sapiens	Frozen tissue of primary colorectal Adenocarcinoma (validation)	54675	GSM972460-tbl-1.txt	1,ID_REF,	2,VALUE,log2 normalized intensity signal	Homo sapiens	validation	Female	70	2	T3	N0	M0	distal	Y	FUFOL	0	96	0	96	pMMR	+	+	WT	N/A	N/A	N/A	WT	N/A	N/A	N/A	WT	N/A	N/A	N/A	C5	N/A	Manual-Rneasy Micro (Qiagen)	RMA normalisation (Bioconductor R affy package) + ComBat (R sva package )
GSM972470	6.12888	CIT514	RNA	GPL570	Homo sapiens	Frozen tissue of primary colorectal Adenocarcinoma (validation)	54675	GSM972470-tbl-1.txt	1,ID_REF,	2,VALUE,log2 normalized intensity signal	Homo sapiens	validation	Male	50	2	T3	N0	M0	proximal	Y	5FU	0	85	0	85	dMMR	-	-	M	N/A	N/A	N/A	WT	N/A	N/A	N/A	WT	N/A	N/A	N/A	C2	N/A	Manual-Rneasy Micro (Qiagen)	RMA normalisation (Bioconductor R affy package) + ComBat (R sva package )
GSM972503	6.1255	CIT547	RNA	GPL570	Homo sapiens	Frozen tissue of primary colorectal Adenocarcinoma (validation)	54675	GSM972503-tbl-1.txt	1,ID_REF,	2,VALUE,log2 normalized intensity signal	Homo sapiens	validation	Female	42	2	T3	N0	M0	distal	Y	5FU	0	146	0	146	pMMR	-	N/A	WT	N/A	N/A	N/A	WT	N/A	N/A	N/A	WT	N/A	N/A	N/A	C6	N/A	RNA NOW	RMA normalisation (Bioconductor R affy package) + ComBat (R sva package )
GSM972454	6.11504	CIT498	RNA	GPL570	Homo sapiens	Frozen tissue of primary colorectal Adenocarcinoma (validation)	54675	GSM972454-tbl-1.txt	1,ID_REF,	2,VALUE,log2 normalized intensity signal	Homo sapiens	validation	Male	62	1	T2	N0	M0	distal	N	N/A	0	75	0	75	pMMR	-	+	M	N/A	N/A	N/A	M	EX2.codon13	EX2.codon13	N/A	WT	N/A	N/A	N/A	C6	N/A	Manual-Rneasy Micro (Qiagen)	RMA normalisation (Bioconductor R affy package) + ComBat (R sva package )
GSM972418	6.10706	CIT462	RNA	GPL570	Homo sapiens	Frozen tissue of primary colorectal Adenocarcinoma (validation)	54675	GSM972418-tbl-1.txt	1,ID_REF,	2,VALUE,log2 normalized intensity signal	Homo sapiens	validation	Male	64	2	T3	N0	M0	distal	N	N/A	0	70	0	70	pMMR	-	-	M	c.637C>T	c.637C>T	p.R213X	WT	N/A	N/A	N/A	WT	N/A	N/A	N/A	C5	N/A	TriReagent & Manual-Rneasy Mini (Qiagen)	RMA normalisation (Bioconductor R affy package) + ComBat (R sva package )
GSM972517	6.09517	CIT561	RNA	GPL570	Homo sapiens	Frozen tissue of primary colorectal Adenocarcinoma (validation)	54675	GSM972517-tbl-1.txt	1,ID_REF,	2,VALUE,log2 normalized intensity signal	Homo sapiens	validation	Female	88	2	T3	N0	M0	distal	N	N/A	1	32	1	37	pMMR	-	+	M	N/A	N/A	N/A	WT	N/A	N/A	N/A	WT	N/A	N/A	N/A	C5	N/A	RNA NOW	RMA normalisation (Bioconductor R affy package) + ComBat (R sva package )
GSM972516	6.08972	CIT560	RNA	GPL570	Homo sapiens	Frozen tissue of primary colorectal Adenocarcinoma (validation)	54675	GSM972516-tbl-1.txt	1,ID_REF,	2,VALUE,log2 normalized intensity signal	Homo sapiens	validation	Male	82	2	T3	N0	M0	distal	N	N/A	0	66	0	66	pMMR	-	+	WT	N/A	N/A	N/A	M	EX2.codon12	EX2.codon12	N/A	WT	N/A	N/A	N/A	C1	N/A	RNA NOW	RMA normalisation (Bioconductor R affy package) + ComBat (R sva package )
GSM972422	6.0682	CIT466	RNA	GPL570	Homo sapiens	Frozen tissue of primary colorectal Adenocarcinoma (validation)	54675	GSM972422-tbl-1.txt	1,ID_REF,	2,VALUE,log2 normalized intensity signal	Homo sapiens	validation	Male	74	2	N/A	N/A	N/A	proximal	N	N/A	1	13	1	37	pMMR	-	+	WT	N/A	N/A	N/A	M	c.35G>T	c.35G>T	p.G12V	WT	N/A	N/A	N/A	C4	N/A	TriReagent & Manual-Rneasy Mini (Qiagen)	RMA normalisation (Bioconductor R affy package) + ComBat (R sva package )
GSM972513	6.0579	CIT557	RNA	GPL570	Homo sapiens	Frozen tissue of primary colorectal Adenocarcinoma (validation)	54675	GSM972513-tbl-1.txt	1,ID_REF,	2,VALUE,log2 normalized intensity signal	Homo sapiens	validation	Male	85	3	T3	N1	M0	proximal	N	N/A	1	13	1	48	pMMR	-	+	M	N/A	N/A	N/A	M	EX2.codon12	EX2.codon12	N/A	WT	N/A	N/A	N/A	C5	N/A	RNA NOW	RMA normalisation (Bioconductor R affy package) + ComBat (R sva package )
GSM972508	6.03898	CIT552	RNA	GPL570	Homo sapiens	Frozen tissue of primary colorectal Adenocarcinoma (validation)	54675	GSM972508-tbl-1.txt	1,ID_REF,	2,VALUE,log2 normalized intensity signal	Homo sapiens	validation	Female	69	1	T1	N0	M0	distal	N	N/A	0	134	0	134	pMMR	-	+	M	N/A	N/A	N/A	M	EX2.codon12	EX2.codon12	N/A	WT	N/A	N/A	N/A	C1	N/A	RNA NOW	RMA normalisation (Bioconductor R affy package) + ComBat (R sva package )
GSM972511	6.03786	CIT555	RNA	GPL570	Homo sapiens	Frozen tissue of primary colorectal Adenocarcinoma (validation)	54675	GSM972511-tbl-1.txt	1,ID_REF,	2,VALUE,log2 normalized intensity signal	Homo sapiens	validation	Male	75	3	T3	N2	M0	proximal	Y	FUFOL	0	47	1	47	pMMR	-	+	M	N/A	N/A	N/A	WT	N/A	N/A	N/A	WT	N/A	N/A	N/A	C5	N/A	RNA NOW	RMA normalisation (Bioconductor R affy package) + ComBat (R sva package )
GSM972490	6.03144	CIT534	RNA	GPL570	Homo sapiens	Frozen tissue of primary colorectal Adenocarcinoma (validation)	54675	GSM972490-tbl-1.txt	1,ID_REF,	2,VALUE,log2 normalized intensity signal	Homo sapiens	validation	Male	67	2	T3	N0	M0	distal	N	N/A	0	74	0	74	pMMR	-	+	M	N/A	N/A	N/A	WT	N/A	N/A	N/A	WT	N/A	N/A	N/A	C1	N/A	Manual-Rneasy Micro (Qiagen)	RMA normalisation (Bioconductor R affy package) + ComBat (R sva package )
GSM972447	6.01578	CIT491	RNA	GPL570	Homo sapiens	Frozen tissue of primary colorectal Adenocarcinoma (validation)	54675	GSM972447-tbl-1.txt	1,ID_REF,	2,VALUE,log2 normalized intensity signal	Homo sapiens	validation	Male	71	2	T3	N0	M0	proximal	N	N/A	0	31	0	31	dMMR	+	-	N/A	N/A	N/A	N/A	WT	N/A	N/A	N/A	M	N/A	N/A	N/A	C2	N/A	Manual-Trizol	RMA normalisation (Bioconductor R affy package) + ComBat (R sva package )
GSM972421	6.00037	CIT465	RNA	GPL570	Homo sapiens	Frozen tissue of primary colorectal Adenocarcinoma (validation)	54675	GSM972421-tbl-1.txt	1,ID_REF,	2,VALUE,log2 normalized intensity signal	Homo sapiens	validation	Male	66	3	N/A	N/A	N/A	distal	N	N/A	1	22	0	28	pMMR	-	+	M	c.581T>G	c.581T>G	p.L194R	WT	N/A	N/A	N/A	WT	N/A	N/A	N/A	C5	N/A	TriReagent & Manual-Rneasy Mini (Qiagen)	RMA normalisation (Bioconductor R affy package) + ComBat (R sva package )
GSM972453	5.99842	CIT497	RNA	GPL570	Homo sapiens	Frozen tissue of primary colorectal Adenocarcinoma (validation)	54675	GSM972453-tbl-1.txt	1,ID_REF,	2,VALUE,log2 normalized intensity signal	Homo sapiens	validation	Female	51	3	T3	N1	M0	proximal	Y	FUFOL	0	100	0	100	pMMR	-	-	WT	N/A	N/A	N/A	M	EX2.codon12	EX2.codon12	N/A	WT	N/A	N/A	N/A	C3	N/A	Manual-Rneasy Micro (Qiagen)	RMA normalisation (Bioconductor R affy package) + ComBat (R sva package )
GSM972486	5.99284	CIT530	RNA	GPL570	Homo sapiens	Frozen tissue of primary colorectal Adenocarcinoma (validation)	54675	GSM972486-tbl-1.txt	1,ID_REF,	2,VALUE,log2 normalized intensity signal	Homo sapiens	validation	Male	87	2	T3	N0	M0	proximal	N	N/A	0	33	0	33	dMMR	-	+	WT	N/A	N/A	N/A	N/A	N/A	N/A	N/A	WT	N/A	N/A	N/A	C5	N/A	Manual-Rneasy Micro (Qiagen)	RMA normalisation (Bioconductor R affy package) + ComBat (R sva package )
GSM972466	5.99199	CIT510	RNA	GPL570	Homo sapiens	Frozen tissue of primary colorectal Adenocarcinoma (validation)	54675	GSM972466-tbl-1.txt	1,ID_REF,	2,VALUE,log2 normalized intensity signal	Homo sapiens	validation	Female	73	3	T3	N1	M0	proximal	Y	5FU	0	75	0	75	pMMR	-	+	M	N/A	N/A	N/A	M	EX2.codon13	EX2.codon13	N/A	WT	N/A	N/A	N/A	C1	N/A	Manual-Rneasy Micro (Qiagen)	RMA normalisation (Bioconductor R affy package) + ComBat (R sva package )
GSM972433	5.98356	CIT477	RNA	GPL570	Homo sapiens	Frozen tissue of primary colorectal Adenocarcinoma (validation)	54675	GSM972433-tbl-1.txt	1,ID_REF,	2,VALUE,log2 normalized intensity signal	Homo sapiens	validation	Male	85	3	N/A	N/A	N/A	distal	N	N/A	1	3	1	16	pMMR	N/A	N/A	WT	N/A	N/A	N/A	WT	N/A	N/A	N/A	WT	N/A	N/A	N/A	C4	N/A	TriReagent & Manual-Rneasy Mini (Qiagen)	RMA normalisation (Bioconductor R affy package) + ComBat (R sva package )
GSM972408	5.97279	CIT452	RNA	GPL570	Homo sapiens	Frozen tissue of primary colorectal Adenocarcinoma (validation)	54675	GSM972408-tbl-1.txt	1,ID_REF,	2,VALUE,log2 normalized intensity signal	Homo sapiens	validation	Male	66	2	T3	N0	M0	distal	Y	FUFOL	0	32	1	32	N/A	-	+	N/A	N/A	N/A	N/A	WT	N/A	N/A	N/A	WT	N/A	N/A	N/A	C5	N/A	Manual-Rneasy Mini (Qiagen)	RMA normalisation (Bioconductor R affy package) + ComBat (R sva package )
GSM972479	5.96481	CIT523	RNA	GPL570	Homo sapiens	Frozen tissue of primary colorectal Adenocarcinoma (validation)	54675	GSM972479-tbl-1.txt	1,ID_REF,	2,VALUE,log2 normalized intensity signal	Homo sapiens	validation	Male	79	3	T4	N2	M0	proximal	N	N/A	0	3	0	3	pMMR	-	+	WT	N/A	N/A	N/A	M	EX2.codon12	EX2.codon12	N/A	WT	N/A	N/A	N/A	C4	N/A	Manual-Rneasy Micro (Qiagen)	RMA normalisation (Bioconductor R affy package) + ComBat (R sva package )
GSM972473	5.95946	CIT517	RNA	GPL570	Homo sapiens	Frozen tissue of primary colorectal Adenocarcinoma (validation)	54675	GSM972473-tbl-1.txt	1,ID_REF,	2,VALUE,log2 normalized intensity signal	Homo sapiens	validation	Male	67	2	T3	N0	M0	distal	N	N/A	1	45	0	117	pMMR	-	-	WT	N/A	N/A	N/A	M	EX2.codon12	EX2.codon12	N/A	WT	N/A	N/A	N/A	C3	N/A	Manual-Rneasy Micro (Qiagen)	RMA normalisation (Bioconductor R affy package) + ComBat (R sva package )
GSM972500	5.95147	CIT544	RNA	GPL570	Homo sapiens	Frozen tissue of primary colorectal Adenocarcinoma (validation)	54675	GSM972500-tbl-1.txt	1,ID_REF,	2,VALUE,log2 normalized intensity signal	Homo sapiens	validation	Female	74	2	T3	N0	M0	proximal	N	N/A	N/A	N/A	N/A	N/A	N/A	-	+	N/A	N/A	N/A	N/A	WT	N/A	N/A	N/A	WT	N/A	N/A	N/A	C2	N/A	RNA NOW	RMA normalisation (Bioconductor R affy package) + ComBat (R sva package )
GSM972446	5.94654	CIT490	RNA	GPL570	Homo sapiens	Frozen tissue of primary colorectal Adenocarcinoma (validation)	54675	GSM972446-tbl-1.txt	1,ID_REF,	2,VALUE,log2 normalized intensity signal	Homo sapiens	validation	Male	67	3	T3	N1	MX	proximal	N/A	N/A	N/A	N/A	N/A	N/A	dMMR	-	-	N/A	N/A	N/A	N/A	M	c.35G>A	c.35G>A	p.G12D	WT	N/A	N/A	N/A	C3	N/A	Manual-Trizol	RMA normalisation (Bioconductor R affy package) + ComBat (R sva package )
GSM972402	5.94083	CIT446	RNA	GPL570	Homo sapiens	Frozen tissue of primary colorectal Adenocarcinoma (validation)	54675	GSM972402-tbl-1.txt	1,ID_REF,	2,VALUE,log2 normalized intensity signal	Homo sapiens	validation	Male	71	2	T3	N0	M1	proximal	Y	FOLFIRI	1	0	1	31	N/A	-	+	N/A	N/A	N/A	N/A	M	c.34G>A	c.34G>A	N/A	WT	N/A	N/A	N/A	C5	N/A	Manual-Rneasy Mini (Qiagen)	RMA normalisation (Bioconductor R affy package) + ComBat (R sva package )
GSM972409	5.93378	CIT453	RNA	GPL570	Homo sapiens	Frozen tissue of primary colorectal Adenocarcinoma (validation)	54675	GSM972409-tbl-1.txt	1,ID_REF,	2,VALUE,log2 normalized intensity signal	Homo sapiens	validation	Female	72	2	T4	N0	M0	distal	N	N/A	0	104	0	104	N/A	-	+	N/A	N/A	N/A	N/A	WT	N/A	N/A	N/A	WT	N/A	N/A	N/A	C4	N/A	Manual-Rneasy Mini (Qiagen)	RMA normalisation (Bioconductor R affy package) + ComBat (R sva package )
GSM972444	5.93346	CIT488	RNA	GPL570	Homo sapiens	Frozen tissue of primary colorectal Adenocarcinoma (validation)	54675	GSM972444-tbl-1.txt	1,ID_REF,	2,VALUE,log2 normalized intensity signal	Homo sapiens	validation	Male	73	3	T4	N2	MX	proximal	Y	5FU	1	5	1	14	dMMR	-	-	N/A	N/A	N/A	N/A	M	c.38G>A	c.38G>A	p.G13D	WT	N/A	N/A	N/A	C4	N/A	Manual-Trizol	RMA normalisation (Bioconductor R affy package) + ComBat (R sva package )
GSM972494	5.93143	CIT538	RNA	GPL570	Homo sapiens	Frozen tissue of primary colorectal Adenocarcinoma (validation)	54675	GSM972494-tbl-1.txt	1,ID_REF,	2,VALUE,log2 normalized intensity signal	Homo sapiens	validation	Female	43	1	T2	N0	M0	distal	N	N/A	0	57	0	57	dMMR	-	+	WT	N/A	N/A	N/A	WT	N/A	N/A	N/A	WT	N/A	N/A	N/A	C2	N/A	Manual-Rneasy Micro (Qiagen)	RMA normalisation (Bioconductor R affy package) + ComBat (R sva package )
GSM972488	5.9227	CIT532	RNA	GPL570	Homo sapiens	Frozen tissue of primary colorectal Adenocarcinoma (validation)	54675	GSM972488-tbl-1.txt	1,ID_REF,	2,VALUE,log2 normalized intensity signal	Homo sapiens	validation	Male	65	2	T3	N0	M0	proximal	N	N/A	0	49	0	49	pMMR	+	-	WT	N/A	N/A	N/A	M	EX2.codon12	EX2.codon12	N/A	WT	N/A	N/A	N/A	C3	N/A	Manual-Rneasy Micro (Qiagen)	RMA normalisation (Bioconductor R affy package) + ComBat (R sva package )
GSM972505	5.91503	CIT549	RNA	GPL570	Homo sapiens	Frozen tissue of primary colorectal Adenocarcinoma (validation)	54675	GSM972505-tbl-1.txt	1,ID_REF,	2,VALUE,log2 normalized intensity signal	Homo sapiens	validation	Male	69	2	T3	N0	M0	distal	N	N/A	0	144	0	144	pMMR	-	+	WT	N/A	N/A	N/A	WT	N/A	N/A	N/A	WT	N/A	N/A	N/A	C1	N/A	RNA NOW	RMA normalisation (Bioconductor R affy package) + ComBat (R sva package )
GSM972487	5.90644	CIT531	RNA	GPL570	Homo sapiens	Frozen tissue of primary colorectal Adenocarcinoma (validation)	54675	GSM972487-tbl-1.txt	1,ID_REF,	2,VALUE,log2 normalized intensity signal	Homo sapiens	validation	Male	84	2	T3	N0	M0	distal	N	N/A	0	67	0	67	N/A	-	-	WT	N/A	N/A	N/A	M	EX2.codon12	EX2.codon12	N/A	WT	N/A	N/A	N/A	C3	N/A	Manual-Rneasy Micro (Qiagen)	RMA normalisation (Bioconductor R affy package) + ComBat (R sva package )
GSM972417	5.90596	CIT461	RNA	GPL570	Homo sapiens	Frozen tissue of primary colorectal Adenocarcinoma (validation)	54675	GSM972417-tbl-1.txt	1,ID_REF,	2,VALUE,log2 normalized intensity signal	Homo sapiens	validation	Male	59	2	T3	N0	M0	distal	Y	N/A	0	146	0	146	pMMR	-	+	WT	N/A	N/A	N/A	WT	N/A	N/A	N/A	WT	N/A	N/A	N/A	C5	N/A	TriReagent & Manual-Rneasy Mini (Qiagen)	RMA normalisation (Bioconductor R affy package) + ComBat (R sva package )
GSM972461	5.90363	CIT505	RNA	GPL570	Homo sapiens	Frozen tissue of primary colorectal Adenocarcinoma (validation)	54675	GSM972461-tbl-1.txt	1,ID_REF,	2,VALUE,log2 normalized intensity signal	Homo sapiens	validation	Male	56	2	T3	N0	M0	distal	N	N/A	0	96	0	96	pMMR	-	+	M	N/A	N/A	N/A	WT	N/A	N/A	N/A	WT	N/A	N/A	N/A	C1	N/A	Manual-Rneasy Micro (Qiagen)	RMA normalisation (Bioconductor R affy package) + ComBat (R sva package )
GSM972449	5.88957	CIT493	RNA	GPL570	Homo sapiens	Frozen tissue of primary colorectal Adenocarcinoma (validation)	54675	GSM972449-tbl-1.txt	1,ID_REF,	2,VALUE,log2 normalized intensity signal	Homo sapiens	validation	Female	51	3	T4	N1	M0	proximal	Y	FOLFOX	1	19	1	41	pMMR	-	+	M	N/A	N/A	N/A	M	EX2.codon13	EX2.codon13	N/A	WT	N/A	N/A	N/A	C6	N/A	Manual-Rneasy Micro (Qiagen)	RMA normalisation (Bioconductor R affy package) + ComBat (R sva package )
GSM972507	5.87507	CIT551	RNA	GPL570	Homo sapiens	Frozen tissue of primary colorectal Adenocarcinoma (validation)	54675	GSM972507-tbl-1.txt	1,ID_REF,	2,VALUE,log2 normalized intensity signal	Homo sapiens	validation	Female	83	3	T3	N1	M0	proximal	N	N/A	0	42	0	42	dMMR	+	-	WT	N/A	N/A	N/A	WT	N/A	N/A	N/A	M	c.1799T>A	c.1799T>A	p.V600E	C2	N/A	RNA NOW	RMA normalisation (Bioconductor R affy package) + ComBat (R sva package )
GSM972484	5.86663	CIT528	RNA	GPL570	Homo sapiens	Frozen tissue of primary colorectal Adenocarcinoma (validation)	54675	GSM972484-tbl-1.txt	1,ID_REF,	2,VALUE,log2 normalized intensity signal	Homo sapiens	validation	Male	68	2	T3	N0	M0	distal	Y	5FU	0	76	0	76	pMMR	-	+	WT	N/A	N/A	N/A	WT	N/A	N/A	N/A	WT	N/A	N/A	N/A	C5	N/A	Manual-Rneasy Micro (Qiagen)	RMA normalisation (Bioconductor R affy package) + ComBat (R sva package )
GSM972404	5.86559	CIT448	RNA	GPL570	Homo sapiens	Frozen tissue of primary colorectal Adenocarcinoma (validation)	54675	GSM972404-tbl-1.txt	1,ID_REF,	2,VALUE,log2 normalized intensity signal	Homo sapiens	validation	Male	68	2	T3	N0	M0	distal	N	N/A	0	48	0	48	N/A	-	+	N/A	N/A	N/A	N/A	WT	N/A	N/A	N/A	WT	N/A	N/A	N/A	C1	N/A	Manual-Rneasy Mini (Qiagen)	RMA normalisation (Bioconductor R affy package) + ComBat (R sva package )
GSM972480	5.86266	CIT524	RNA	GPL570	Homo sapiens	Frozen tissue of primary colorectal Adenocarcinoma (validation)	54675	GSM972480-tbl-1.txt	1,ID_REF,	2,VALUE,log2 normalized intensity signal	Homo sapiens	validation	Male	78	2	T3	N0	M0	proximal	N	N/A	0	69	0	69	pMMR	-	-	WT	N/A	N/A	N/A	M	EX2.codon13	EX2.codon13	N/A	WT	N/A	N/A	N/A	C3	N/A	Manual-Rneasy Micro (Qiagen)	RMA normalisation (Bioconductor R affy package) + ComBat (R sva package )
GSM972467	5.8613	CIT511	RNA	GPL570	Homo sapiens	Frozen tissue of primary colorectal Adenocarcinoma (validation)	54675	GSM972467-tbl-1.txt	1,ID_REF,	2,VALUE,log2 normalized intensity signal	Homo sapiens	validation	Male	54	3	T3	N2	M0	distal	Y	FOLFIRI	0	72	0	72	pMMR	-	+	M	N/A	N/A	N/A	M	EX2.codon12	EX2.codon12	N/A	WT	N/A	N/A	N/A	C4	N/A	Manual-Rneasy Micro (Qiagen)	RMA normalisation (Bioconductor R affy package) + ComBat (R sva package )
GSM972424	5.85975	CIT468	RNA	GPL570	Homo sapiens	Frozen tissue of primary colorectal Adenocarcinoma (validation)	54675	GSM972424-tbl-1.txt	1,ID_REF,	2,VALUE,log2 normalized intensity signal	Homo sapiens	validation	Male	70	2	T3	N0	M0	distal	Y	5FU	0	104	0	104	pMMR	-	+	M	c.844C>T	c.844C>T	p.R282W	WT	N/A	N/A	N/A	WT	N/A	N/A	N/A	C6	N/A	TriReagent & Manual-Rneasy Mini (Qiagen)	RMA normalisation (Bioconductor R affy package) + ComBat (R sva package )
GSM972496	5.85973	CIT540	RNA	GPL570	Homo sapiens	Frozen tissue of primary colorectal Adenocarcinoma (validation)	54675	GSM972496-tbl-1.txt	1,ID_REF,	2,VALUE,log2 normalized intensity signal	Homo sapiens	validation	Female	65	1	T2	N0	M0	distal	N	N/A	0	142	0	142	pMMR	-	+	WT	N/A	N/A	N/A	WT	N/A	N/A	N/A	WT	N/A	N/A	N/A	C3	N/A	Manual-Rneasy Mini (Qiagen)	RMA normalisation (Bioconductor R affy package) + ComBat (R sva package )
GSM972468	5.84448	CIT512	RNA	GPL570	Homo sapiens	Frozen tissue of primary colorectal Adenocarcinoma (validation)	54675	GSM972468-tbl-1.txt	1,ID_REF,	2,VALUE,log2 normalized intensity signal	Homo sapiens	validation	Male	73	2	T3	N0	M0	distal	N	N/A	0	24	1	24	pMMR	-	+	M	N/A	N/A	N/A	WT	N/A	N/A	N/A	WT	N/A	N/A	N/A	C5	N/A	Manual-Rneasy Micro (Qiagen)	RMA normalisation (Bioconductor R affy package) + ComBat (R sva package )
GSM972493	5.83774	CIT537	RNA	GPL570	Homo sapiens	Frozen tissue of primary colorectal Adenocarcinoma (validation)	54675	GSM972493-tbl-1.txt	1,ID_REF,	2,VALUE,log2 normalized intensity signal	Homo sapiens	validation	Female	89	2	T3	N0	M0	proximal	N	N/A	0	59	0	59	pMMR	-	+	WT	N/A	N/A	N/A	M	EX2.codon12	EX2.codon12	N/A	WT	N/A	N/A	N/A	C5	N/A	Manual-Rneasy Micro (Qiagen)	RMA normalisation (Bioconductor R affy package) + ComBat (R sva package )
GSM972489	5.83466	CIT533	RNA	GPL570	Homo sapiens	Frozen tissue of primary colorectal Adenocarcinoma (validation)	54675	GSM972489-tbl-1.txt	1,ID_REF,	2,VALUE,log2 normalized intensity signal	Homo sapiens	validation	Female	77	2	T3	N0	M0	proximal	N	N/A	0	74	0	74	pMMR	-	-	WT	N/A	N/A	N/A	M	EX2.codon13	EX2.codon13	N/A	WT	N/A	N/A	N/A	C3	N/A	Manual-Rneasy Micro (Qiagen)	RMA normalisation (Bioconductor R affy package) + ComBat (R sva package )
GSM972515	5.83236	CIT559	RNA	GPL570	Homo sapiens	Frozen tissue of primary colorectal Adenocarcinoma (validation)	54675	GSM972515-tbl-1.txt	1,ID_REF,	2,VALUE,log2 normalized intensity signal	Homo sapiens	validation	Female	72	2	T3	N0	M0	distal	N	N/A	0	118	0	118	pMMR	-	N/A	M	N/A	N/A	N/A	WT	N/A	N/A	N/A	WT	N/A	N/A	N/A	C1	N/A	RNA NOW	RMA normalisation (Bioconductor R affy package) + ComBat (R sva package )
GSM972482	5.80059	CIT526	RNA	GPL570	Homo sapiens	Frozen tissue of primary colorectal Adenocarcinoma (validation)	54675	GSM972482-tbl-1.txt	1,ID_REF,	2,VALUE,log2 normalized intensity signal	Homo sapiens	validation	Female	90	2	T3	N0	M0	proximal	N	N/A	0	42	0	42	pMMR	-	-	WT	N/A	N/A	N/A	M	EX2.codon12	EX2.codon12	N/A	WT	N/A	N/A	N/A	C2	N/A	Manual-Rneasy Micro (Qiagen)	RMA normalisation (Bioconductor R affy package) + ComBat (R sva package )
GSM972521	5.78662	CIT565	RNA	GPL570	Homo sapiens	Frozen tissue of primary colorectal Adenocarcinoma (validation)	54675	GSM972521-tbl-1.txt	1,ID_REF,	2,VALUE,log2 normalized intensity signal	Homo sapiens	validation	Female	90	2	T3	N0	M0	proximal	N	N/A	0	76	1	76	pMMR	-	-	M	c.589G>A	c.589G>A	p.V197M	WT	N/A	N/A	N/A	WT	N/A	N/A	N/A	C4	N/A	TriReagent & Manual-Rneasy Mini (Qiagen)	RMA normalisation (Bioconductor R affy package) + ComBat (R sva package )
GSM972441	5.78323	CIT485	RNA	GPL570	Homo sapiens	Frozen tissue of primary colorectal Adenocarcinoma (validation)	54675	GSM972441-tbl-1.txt	1,ID_REF,	2,VALUE,log2 normalized intensity signal	Homo sapiens	validation	Female	49	4	T4	N2	M1	distal	N/A	N/A	1	0	0	68	pMMR	-	+	WT	N/A	N/A	N/A	WT	N/A	N/A	N/A	WT	N/A	N/A	N/A	C6	N/A	TriReagent & Manual-Rneasy Mini (Qiagen)	RMA normalisation (Bioconductor R affy package) + ComBat (R sva package )
GSM972442	5.77771	CIT486	RNA	GPL570	Homo sapiens	Frozen tissue of primary colorectal Adenocarcinoma (validation)	54675	GSM972442-tbl-1.txt	1,ID_REF,	2,VALUE,log2 normalized intensity signal	Homo sapiens	validation	Female	54	4	T3	N2	M1	distal	N/A	N/A	1	0	1	6	pMMR	-	N/A	WT	N/A	N/A	N/A	M	c.38G>A	c.38G>A	p.G13D	WT	N/A	N/A	N/A	C1	N/A	TriReagent & Manual-Rneasy Mini (Qiagen)	RMA normalisation (Bioconductor R affy package) + ComBat (R sva package )
GSM972423	5.77671	CIT467	RNA	GPL570	Homo sapiens	Frozen tissue of primary colorectal Adenocarcinoma (validation)	54675	GSM972423-tbl-1.txt	1,ID_REF,	2,VALUE,log2 normalized intensity signal	Homo sapiens	validation	Female	52	2	N/A	N/A	N/A	distal	Y	N/A	1	13	0	40	pMMR	-	N/A	M	c.524G>A	c.524G>A	p.R175H	WT	N/A	N/A	N/A	WT	N/A	N/A	N/A	C6	N/A	TriReagent & Manual-Rneasy Mini (Qiagen)	RMA normalisation (Bioconductor R affy package) + ComBat (R sva package )
GSM972437	5.77509	CIT481	RNA	GPL570	Homo sapiens	Frozen tissue of primary colorectal Adenocarcinoma (validation)	54675	GSM972437-tbl-1.txt	1,ID_REF,	2,VALUE,log2 normalized intensity signal	Homo sapiens	validation	Female	48	4	T3	N2	M1	distal	N/A	N/A	1	0	1	7	pMMR	-	+	WT	N/A	N/A	N/A	WT	N/A	N/A	N/A	WT	N/A	N/A	N/A	C5	N/A	TriReagent & Manual-Rneasy Mini (Qiagen)	RMA normalisation (Bioconductor R affy package) + ComBat (R sva package )
GSM972471	5.74003	CIT515	RNA	GPL570	Homo sapiens	Frozen tissue of primary colorectal Adenocarcinoma (validation)	54675	GSM972471-tbl-1.txt	1,ID_REF,	2,VALUE,log2 normalized intensity signal	Homo sapiens	validation	Female	73	1	T2	N0	M0	proximal	N	N/A	N/A	N/A	N/A	N/A	dMMR	+	-	WT	N/A	N/A	N/A	WT	N/A	N/A	N/A	M	c.1799T>A	c.1799T>A	p.V600E	C2	N/A	Manual-Rneasy Micro (Qiagen)	RMA normalisation (Bioconductor R affy package) + ComBat (R sva package )
GSM972411	5.73827	CIT455	RNA	GPL570	Homo sapiens	Frozen tissue of primary colorectal Adenocarcinoma (validation)	54675	GSM972411-tbl-1.txt	1,ID_REF,	2,VALUE,log2 normalized intensity signal	Homo sapiens	validation	Female	48	3	T1	N1	M0	distal	Y	N/A	0	125	0	125	pMMR	N/A	N/A	M	N/A	N/A	N/A	M	c.35G>A	c.35G>A	p.G12D	N/A	N/A	N/A	N/A	C1	N/A	TriReagent & Manual-Rneasy Mini (Qiagen)	RMA normalisation (Bioconductor R affy package) + ComBat (R sva package )
GSM972512	5.68591	CIT556	RNA	GPL570	Homo sapiens	Frozen tissue of primary colorectal Adenocarcinoma (validation)	54675	GSM972512-tbl-1.txt	1,ID_REF,	2,VALUE,log2 normalized intensity signal	Homo sapiens	validation	Male	62	3	T4	N2	M0	proximal	Y	FOLFOX	1	4	1	23	pMMR	+	N/A	WT	N/A	N/A	N/A	M	EX2.codon12	EX2.codon12	N/A	WT	N/A	N/A	N/A	C3	N/A	RNA NOW	RMA normalisation (Bioconductor R affy package) + ComBat (R sva package )
GSM972483	5.6806	CIT527	RNA	GPL570	Homo sapiens	Frozen tissue of primary colorectal Adenocarcinoma (validation)	54675	GSM972483-tbl-1.txt	1,ID_REF,	2,VALUE,log2 normalized intensity signal	Homo sapiens	validation	Female	80	2	T3	N0	M0	distal	N	N/A	1	23	1	28	pMMR	-	+	M	N/A	N/A	N/A	WT	N/A	N/A	N/A	WT	N/A	N/A	N/A	C5	N/A	Manual-Rneasy Micro (Qiagen)	RMA normalisation (Bioconductor R affy package) + ComBat (R sva package )
GSM972522	5.68037	CIT566	RNA	GPL570	Homo sapiens	Frozen tissue of primary colorectal Adenocarcinoma (validation)	54675	GSM972522-tbl-1.txt	1,ID_REF,	2,VALUE,log2 normalized intensity signal	Homo sapiens	validation	Female	53	2	T3	N0	M0	proximal	Y	5FU	0	99	0	99	pMMR	-	+	WT	N/A	N/A	N/A	M	c.35G>T	c.35G>T	p.G12V	WT	N/A	N/A	N/A	C2	N/A	TriReagent & Manual-Rneasy Mini (Qiagen)	RMA normalisation (Bioconductor R affy package) + ComBat (R sva package )
GSM972457	5.67305	CIT501	RNA	GPL570	Homo sapiens	Frozen tissue of primary colorectal Adenocarcinoma (validation)	54675	GSM972457-tbl-1.txt	1,ID_REF,	2,VALUE,log2 normalized intensity signal	Homo sapiens	validation	Female	74	3	T3	N1	M0	distal	Y	5FU	1	34	0	68	pMMR	-	+	WT	N/A	N/A	N/A	M	EX2.codon12	EX2.codon12	N/A	WT	N/A	N/A	N/A	C3	N/A	Manual-Rneasy Micro (Qiagen)	RMA normalisation (Bioconductor R affy package) + ComBat (R sva package )
GSM972412	5.66103	CIT456	RNA	GPL570	Homo sapiens	Frozen tissue of primary colorectal Adenocarcinoma (validation)	54675	GSM972412-tbl-1.txt	1,ID_REF,	2,VALUE,log2 normalized intensity signal	Homo sapiens	validation	Male	78	3	T3	N2	M0	proximal	Y	N/A	1	5	1	8	pMMR	N/A	N/A	M	N/A	N/A	N/A	WT	N/A	N/A	N/A	N/A	N/A	N/A	N/A	C4	N/A	TriReagent & Manual-Rneasy Mini (Qiagen)	RMA normalisation (Bioconductor R affy package) + ComBat (R sva package )
GSM972485	5.6401	CIT529	RNA	GPL570	Homo sapiens	Frozen tissue of primary colorectal Adenocarcinoma (validation)	54675	GSM972485-tbl-1.txt	1,ID_REF,	2,VALUE,log2 normalized intensity signal	Homo sapiens	validation	Male	69	2	T3	N0	M0	proximal	N	N/A	0	75	0	75	pMMR	-	+	WT	N/A	N/A	N/A	M	EX2.codon12	EX2.codon12	N/A	WT	N/A	N/A	N/A	C5	N/A	Manual-Rneasy Micro (Qiagen)	RMA normalisation (Bioconductor R affy package) + ComBat (R sva package )
GSM972481	5.61979	CIT525	RNA	GPL570	Homo sapiens	Frozen tissue of primary colorectal Adenocarcinoma (validation)	54675	GSM972481-tbl-1.txt	1,ID_REF,	2,VALUE,log2 normalized intensity signal	Homo sapiens	validation	Male	67	3	T3	N2	M0	distal	Y	5FU	0	65	1	65	pMMR	-	+	M	N/A	N/A	N/A	WT	N/A	N/A	N/A	WT	N/A	N/A	N/A	C5	N/A	Manual-Rneasy Micro (Qiagen)	RMA normalisation (Bioconductor R affy package) + ComBat (R sva package )
GSM972520	5.61978	CIT564	RNA	GPL570	Homo sapiens	Frozen tissue of primary colorectal Adenocarcinoma (validation)	54675	GSM972520-tbl-1.txt	1,ID_REF,	2,VALUE,log2 normalized intensity signal	Homo sapiens	validation	Male	76	3	T3	N1	M0	distal	Y	FUFOL	0	62	1	62	pMMR	-	+	M	N/A	N/A	N/A	WT	N/A	N/A	N/A	WT	N/A	N/A	N/A	C2	N/A	TriReagent & Manual-Rneasy Mini (Qiagen)	RMA normalisation (Bioconductor R affy package) + ComBat (R sva package )
GSM972430	5.61705	CIT474	RNA	GPL570	Homo sapiens	Frozen tissue of primary colorectal Adenocarcinoma (validation)	54675	GSM972430-tbl-1.txt	1,ID_REF,	2,VALUE,log2 normalized intensity signal	Homo sapiens	validation	Female	43	2	T3	N0	M0	proximal	Y	N/A	0	53	0	53	pMMR	+	-	WT	N/A	N/A	N/A	WT	N/A	N/A	N/A	WT	N/A	N/A	N/A	C2	N/A	TriReagent & Manual-Rneasy Mini (Qiagen)	RMA normalisation (Bioconductor R affy package) + ComBat (R sva package )
GSM972434	5.60898	CIT478	RNA	GPL570	Homo sapiens	Frozen tissue of primary colorectal Adenocarcinoma (validation)	54675	GSM972434-tbl-1.txt	1,ID_REF,	2,VALUE,log2 normalized intensity signal	Homo sapiens	validation	Male	70	2	N/A	N/A	N/A	distal	N	N/A	1	19	1	42	pMMR	N/A	N/A	M	FS	FS	FS	WT	N/A	N/A	N/A	WT	N/A	N/A	N/A	C1	N/A	TriReagent & Manual-Rneasy Mini (Qiagen)	RMA normalisation (Bioconductor R affy package) + ComBat (R sva package )
GSM972451	5.58027	CIT495	RNA	GPL570	Homo sapiens	Frozen tissue of primary colorectal Adenocarcinoma (validation)	54675	GSM972451-tbl-1.txt	1,ID_REF,	2,VALUE,log2 normalized intensity signal	Homo sapiens	validation	Male	58	2	T4	N0	M0	distal	N	N/A	0	97	0	97	pMMR	-	-	WT	N/A	N/A	N/A	WT	N/A	N/A	N/A	WT	N/A	N/A	N/A	C1	N/A	Manual-Rneasy Micro (Qiagen)	RMA normalisation (Bioconductor R affy package) + ComBat (R sva package )
GSM972438	5.57095	CIT482	RNA	GPL570	Homo sapiens	Frozen tissue of primary colorectal Adenocarcinoma (validation)	54675	GSM972438-tbl-1.txt	1,ID_REF,	2,VALUE,log2 normalized intensity signal	Homo sapiens	validation	Male	44	4	T4	N1	M1	proximal	N/A	N/A	1	0	1	30	pMMR	N/A	+	M	c.583A>G	c.583A>G	p.I195V	WT	N/A	N/A	N/A	WT	N/A	N/A	N/A	C4	N/A	TriReagent & Manual-Rneasy Mini (Qiagen)	RMA normalisation (Bioconductor R affy package) + ComBat (R sva package )
GSM972463	5.56879	CIT507	RNA	GPL570	Homo sapiens	Frozen tissue of primary colorectal Adenocarcinoma (validation)	54675	GSM972463-tbl-1.txt	1,ID_REF,	2,VALUE,log2 normalized intensity signal	Homo sapiens	validation	Male	67	3	T4	N2	M0	proximal	N	N/A	N/A	N/A	1	2	pMMR	-	-	WT	N/A	N/A	N/A	M	EX2.codon12	EX2.codon12	N/A	WT	N/A	N/A	N/A	C3	N/A	Manual-Rneasy Micro (Qiagen)	RMA normalisation (Bioconductor R affy package) + ComBat (R sva package )
GSM972432	5.55234	CIT476	RNA	GPL570	Homo sapiens	Frozen tissue of primary colorectal Adenocarcinoma (validation)	54675	GSM972432-tbl-1.txt	1,ID_REF,	2,VALUE,log2 normalized intensity signal	Homo sapiens	validation	Male	71	3	N/A	N/A	N/A	distal	Y	N/A	1	19	0	55	pMMR	-	+	M	FS	FS	FS	M	c.35G>T	c.35G>T	p.G12V	WT	N/A	N/A	N/A	C6	N/A	TriReagent & Manual-Rneasy Mini (Qiagen)	RMA normalisation (Bioconductor R affy package) + ComBat (R sva package )
GSM972455	5.52537	CIT499	RNA	GPL570	Homo sapiens	Frozen tissue of primary colorectal Adenocarcinoma (validation)	54675	GSM972455-tbl-1.txt	1,ID_REF,	2,VALUE,log2 normalized intensity signal	Homo sapiens	validation	Female	89	3	T3	N1	M0	proximal	N	N/A	0	74	0	74	dMMR	+	+	WT	N/A	N/A	N/A	WT	N/A	N/A	N/A	M	c.1799T>A	c.1799T>A	p.V600E	C2	N/A	Manual-Rneasy Micro (Qiagen)	RMA normalisation (Bioconductor R affy package) + ComBat (R sva package )
GSM972510	5.49768	CIT554	RNA	GPL570	Homo sapiens	Frozen tissue of primary colorectal Adenocarcinoma (validation)	54675	GSM972510-tbl-1.txt	1,ID_REF,	2,VALUE,log2 normalized intensity signal	Homo sapiens	validation	Male	89	2	T3	N0	M0	distal	N	N/A	0	86	0	86	pMMR	-	-	WT	N/A	N/A	N/A	WT	N/A	N/A	N/A	WT	N/A	N/A	N/A	C3	N/A	RNA NOW	RMA normalisation (Bioconductor R affy package) + ComBat (R sva package )
GSM972514	5.48758	CIT558	RNA	GPL570	Homo sapiens	Frozen tissue of primary colorectal Adenocarcinoma (validation)	54675	GSM972514-tbl-1.txt	1,ID_REF,	2,VALUE,log2 normalized intensity signal	Homo sapiens	validation	Female	79	3	T2	N1	M0	distal	Y	FUFOL	N/A	N/A	1	32	pMMR	-	+	M	N/A	N/A	N/A	WT	N/A	N/A	N/A	WT	N/A	N/A	N/A	C1	N/A	RNA NOW	RMA normalisation (Bioconductor R affy package) + ComBat (R sva package )
GSM972462	5.48411	CIT506	RNA	GPL570	Homo sapiens	Frozen tissue of primary colorectal Adenocarcinoma (validation)	54675	GSM972462-tbl-1.txt	1,ID_REF,	2,VALUE,log2 normalized intensity signal	Homo sapiens	validation	Male	72	1	T2	N0	M0	distal	N	N/A	0	88	0	88	pMMR	-	+	M	EX4.c.314G>A'+' EX6.c.658T>G	EX4.c.314G>A'+' EX6.c.658T>G	EX4.p.G105D'+' EX6.p.T658G	M	c.35G>A	c.35G>A	p.G12D	WT	N/A	N/A	N/A	C5	N/A	Manual-Rneasy Micro (Qiagen)	RMA normalisation (Bioconductor R affy package) + ComBat (R sva package )
GSM972495	5.47895	CIT539	RNA	GPL570	Homo sapiens	Frozen tissue of primary colorectal Adenocarcinoma (validation)	54675	GSM972495-tbl-1.txt	1,ID_REF,	2,VALUE,log2 normalized intensity signal	Homo sapiens	validation	Female	69	3	T3	N1	M0	proximal	Y	FUFOL	1	18	1	27	pMMR	-	+	WT	N/A	N/A	N/A	WT	N/A	N/A	N/A	WT	N/A	N/A	N/A	C5	N/A	Manual-Rneasy Mini (Qiagen)	RMA normalisation (Bioconductor R affy package) + ComBat (R sva package )
GSM972478	5.47252	CIT522	RNA	GPL570	Homo sapiens	Frozen tissue of primary colorectal Adenocarcinoma (validation)	54675	GSM972478-tbl-1.txt	1,ID_REF,	2,VALUE,log2 normalized intensity signal	Homo sapiens	validation	Male	80	2	T3	N0	M0	distal	N	N/A	0	69	0	69	pMMR	-	+	M	N/A	N/A	N/A	WT	N/A	N/A	N/A	WT	N/A	N/A	N/A	C6	N/A	Manual-Rneasy Micro (Qiagen)	RMA normalisation (Bioconductor R affy package) + ComBat (R sva package )
GSM972401	5.45853	CIT445	RNA	GPL570	Homo sapiens	Frozen tissue of primary colorectal Adenocarcinoma (validation)	54675	GSM972401-tbl-1.txt	1,ID_REF,	2,VALUE,log2 normalized intensity signal	Homo sapiens	validation	Male	69	2	T3	N0	M0	proximal	N	N/A	0	0	1	0	pMMR	+	-	N/A	N/A	N/A	N/A	M	c.38G>A	c.38G>A	N/A	WT	N/A	N/A	N/A	C4	N/A	Manual-Rneasy Mini (Qiagen)	RMA normalisation (Bioconductor R affy package) + ComBat (R sva package )
GSM972440	5.40691	CIT484	RNA	GPL570	Homo sapiens	Frozen tissue of primary colorectal Adenocarcinoma (validation)	54675	GSM972440-tbl-1.txt	1,ID_REF,	2,VALUE,log2 normalized intensity signal	Homo sapiens	validation	Male	50	2	T3	N0	M0	distal	Y	N/A	0	52	0	52	pMMR	-	N/A	M	c.404G>C	c.404G>C	p.C135S	M	c.35G>A	c.35G>A	p.G12D	WT	N/A	N/A	N/A	C4	N/A	TriReagent & Manual-Rneasy Mini (Qiagen)	RMA normalisation (Bioconductor R affy package) + ComBat (R sva package )
GSM972509	5.34273	CIT553	RNA	GPL570	Homo sapiens	Frozen tissue of primary colorectal Adenocarcinoma (validation)	54675	GSM972509-tbl-1.txt	1,ID_REF,	2,VALUE,log2 normalized intensity signal	Homo sapiens	validation	Female	73	1	T2	N0	M0	distal	N	N/A	0	14	0	14	pMMR	-	+	WT	N/A	N/A	N/A	WT	N/A	N/A	N/A	WT	N/A	N/A	N/A	C1	N/A	RNA NOW	RMA normalisation (Bioconductor R affy package) + ComBat (R sva package )
GSM972413	5.3386	CIT457	RNA	GPL570	Homo sapiens	Frozen tissue of primary colorectal Adenocarcinoma (validation)	54675	GSM972413-tbl-1.txt	1,ID_REF,	2,VALUE,log2 normalized intensity signal	Homo sapiens	validation	Male	66	3	T3	N1	M0	distal	Y	N/A	1	16	1	20	pMMR	N/A	N/A	M	c.641A>G	c.641A>G	p.H214R	WT	N/A	N/A	N/A	WT	N/A	N/A	N/A	C4	N/A	TriReagent & Manual-Rneasy Mini (Qiagen)	RMA normalisation (Bioconductor R affy package) + ComBat (R sva package )
GSM972439	5.31875	CIT483	RNA	GPL570	Homo sapiens	Frozen tissue of primary colorectal Adenocarcinoma (validation)	54675	GSM972439-tbl-1.txt	1,ID_REF,	2,VALUE,log2 normalized intensity signal	Homo sapiens	validation	Male	65	4	T3	N1	M1	distal	N/A	N/A	1	0	1	2	pMMR	-	N/A	M	c.844C>T	c.844C>T	p.R282W	WT	N/A	N/A	N/A	WT	N/A	N/A	N/A	C6	N/A	TriReagent & Manual-Rneasy Mini (Qiagen)	RMA normalisation (Bioconductor R affy package) + ComBat (R sva package )
GSM972400	5.19849	CIT444	RNA	GPL570	Homo sapiens	Frozen tissue of primary colorectal Adenocarcinoma (validation)	54675	GSM972400-tbl-1.txt	1,ID_REF,	2,VALUE,log2 normalized intensity signal	Homo sapiens	validation	Female	67.8	4	T4	N2	M1	distal	Y	N/A	1	8	1	11	pMMR	-	+	M	N/A	N/A	N/A	M	N/A	N/A	N/A	WT	N/A	N/A	N/A	C6	N/A	Manual-Trizol	RMA normalisation (Bioconductor R affy package) + ComBat (R sva package )

## Sheet: slc27a5-roc
Acc	SLC27A5	Outcome
GSM1681365	5.92637	0
GSM1681370	5.91926	0
GSM1681366	5.78342	0
GSM1681359	5.74808	0
GSM1681363	5.69732	0
GSM1681369	5.69159	0
GSM1681353	5.68981	0
GSM1681364	5.66023	0
GSM1681367	5.66011	0
GSM1681361	5.65892	0
GSM1681354	5.60567	0
GSM1681371	5.59747	0
GSM1681362	5.58526	0
GSM1681356	5.58165	0
GSM1681360	5.54975	0
GSM1681358	5.53046	0
GSM1681355	5.46553	0
GSM1681368	5.44457	0
GSM1681357	5.43448	0
GSM972311	7.88859	1
GSM972046	7.81074	1
GSM972358	6.9792	1
GSM972003	6.87539	1
GSM972049	6.86413	1
GSM972257	6.86356	1
GSM972356	6.82278	1
GSM971992	6.77961	1
GSM972037	6.7755	1
GSM972185	6.75428	1
GSM972282	6.73886	1
GSM972180	6.73623	1
GSM972008	6.7101	1
GSM972033	6.69652	1
GSM972079	6.68293	1
GSM971975	6.67651	1
GSM972196	6.65059	1
GSM972269	6.61049	1
GSM972210	6.59158	1
GSM972198	6.57878	1
GSM972264	6.57782	1
GSM972111	6.56793	1
GSM971990	6.56626	1
GSM972291	6.56322	1
GSM972244	6.56133	1
GSM972061	6.55873	1
GSM972105	6.55712	1
GSM972300	6.5535	1
GSM972199	6.5484	1
GSM972274	6.54751	1
GSM972233	6.54728	1
GSM972014	6.54412	1
GSM972192	6.54365	1
GSM972016	6.54183	1
GSM972157	6.5362	1
GSM972265	6.53377	1
GSM972215	6.5239	1
GSM971970	6.5075	1
GSM972187	6.50607	1
GSM972354	6.49735	1
GSM972059	6.49647	1
GSM972203	6.49038	1
GSM972103	6.48779	1
GSM972271	6.48189	1
GSM972295	6.48056	1
GSM972314	6.47855	1
GSM971981	6.47702	1
GSM972178	6.47308	1
GSM972197	6.47003	1
GSM972353	6.46985	1
GSM972397	6.45299	1
GSM972336	6.45218	1
GSM972053	6.44959	1
GSM972012	6.44833	1
GSM972177	6.44521	1
GSM972318	6.4445	1
GSM972230	6.43628	1
GSM972325	6.42901	1
GSM972239	6.42736	1
GSM972312	6.42348	1
GSM972368	6.42266	1
GSM972391	6.42057	1
GSM972343	6.41867	1
GSM971996	6.41208	1
GSM972015	6.40768	1
GSM972367	6.40766	1
GSM972381	6.40291	1
GSM972193	6.40191	1
GSM972066	6.39994	1
GSM972044	6.39963	1
GSM972158	6.39426	1
GSM972179	6.38942	1
GSM972127	6.38323	1
GSM972392	6.3821	1
GSM971986	6.37518	1
GSM972060	6.37172	1
GSM972080	6.3716	1
GSM972221	6.36981	1
GSM972137	6.36863	1
GSM972175	6.35714	1
GSM972056	6.35576	1
GSM972276	6.35024	1
GSM972159	6.35021	1
GSM972299	6.34415	1
GSM972317	6.34387	1
GSM972216	6.34138	1
GSM972236	6.34004	1
GSM971984	6.33945	1
GSM972372	6.3354	1
GSM972085	6.33127	1
GSM972362	6.32824	1
GSM972083	6.32413	1
GSM972283	6.31821	1
GSM972303	6.31488	1
GSM972027	6.30535	1
GSM972334	6.30525	1
GSM972101	6.30186	1
GSM972024	6.3018	1
GSM971988	6.29581	1
GSM972307	6.29384	1
GSM972035	6.29106	1
GSM972136	6.28353	1
GSM972374	6.28027	1
GSM972310	6.27276	1
GSM971976	6.27156	1
GSM972394	6.26703	1
GSM972263	6.25703	1
GSM972390	6.25648	1
GSM972017	6.25221	1
GSM972304	6.24962	1
GSM972332	6.24885	1
GSM972048	6.24694	1
GSM972323	6.24571	1
GSM972124	6.24552	1
GSM972379	6.24243	1
GSM972294	6.23899	1
GSM972129	6.23231	1
GSM972058	6.23057	1
GSM972222	6.22481	1
GSM972344	6.22308	1
GSM972065	6.22244	1
GSM972268	6.22135	1
GSM972365	6.21708	1
GSM972383	6.21356	1
GSM971966	6.21205	1
GSM971960	6.21184	1
GSM972248	6.20782	1
GSM972245	6.20717	1
GSM972182	6.20702	1
GSM972172	6.20694	1
GSM972243	6.20158	1
GSM972306	6.19959	1
GSM971993	6.19721	1
GSM972128	6.19656	1
GSM972183	6.19222	1
GSM972055	6.18793	1
GSM972021	6.18725	1
GSM972214	6.18409	1
GSM972030	6.17959	1
GSM972194	6.17857	1
GSM972319	6.17537	1
GSM971991	6.17358	1
GSM972351	6.1602	1
GSM972320	6.15882	1
GSM972069	6.15556	1
GSM972237	6.15548	1
GSM972010	6.1547	1
GSM971989	6.15375	1
GSM972174	6.14949	1
GSM972118	6.13738	1
GSM972013	6.13627	1
GSM972135	6.13493	1
GSM972077	6.13409	1
GSM972286	6.13325	1
GSM972168	6.13244	1
GSM972095	6.12805	1
GSM971974	6.12668	1
GSM972292	6.12482	1
GSM972153	6.12153	1
GSM972298	6.12058	1
GSM972228	6.11726	1
GSM972190	6.11639	1
GSM972148	6.11598	1
GSM972342	6.11522	1
GSM972386	6.1141	1
GSM972086	6.11254	1
GSM972277	6.11082	1
GSM972393	6.1099	1
GSM972073	6.10806	1
GSM972025	6.10731	1
GSM972376	6.10487	1
GSM972328	6.09796	1
GSM972363	6.08804	1
GSM972200	6.08767	1
GSM972139	6.08723	1
GSM972388	6.08311	1
GSM972091	6.08021	1
GSM972047	6.07872	1
GSM972112	6.07669	1
GSM972038	6.07252	1
GSM972223	6.06864	1
GSM972330	6.06772	1
GSM972202	6.0674	1
GSM972205	6.06457	1
GSM972184	6.0626	1
GSM972225	6.0621	1
GSM972384	6.05883	1
GSM972018	6.05824	1
GSM971985	6.05794	1
GSM972281	6.05514	1
GSM972235	6.05125	1
GSM972369	6.05095	1
GSM972247	6.04907	1
GSM972396	6.04906	1
GSM972288	6.04686	1
GSM972195	6.04612	1
GSM972100	6.04092	1
GSM972123	6.0378	1
GSM972107	6.03312	1
GSM972121	6.02921	1
GSM972114	6.02597	1
GSM972339	6.02582	1
GSM972287	6.02575	1
GSM972275	6.02574	1
GSM972352	6.02444	1
GSM972098	6.01954	1
GSM971965	6.01784	1
GSM972171	6.01746	1
GSM971978	6.01559	1
GSM972278	6.00834	1
GSM972188	6.00727	1
GSM972208	6.00684	1
GSM972094	6.00618	1
GSM972259	6.00184	1
GSM972346	6.00142	1
GSM972191	6.00142	1
GSM972204	5.99987	1
GSM971995	5.99954	1
GSM971963	5.99314	1
GSM972335	5.98974	1
GSM972211	5.98761	1
GSM972220	5.98616	1
GSM972399	5.98433	1
GSM972260	5.98055	1
GSM972284	5.97883	1
GSM972305	5.97586	1
GSM972007	5.97502	1
GSM972130	5.97341	1
GSM972359	5.96943	1
GSM972036	5.96851	1
GSM971969	5.96685	1
GSM972126	5.96379	1
GSM972082	5.96369	1
GSM972075	5.96082	1
GSM972249	5.96073	1
GSM972272	5.95996	1
GSM972331	5.95692	1
GSM972213	5.95287	1
GSM972238	5.94296	1
GSM972258	5.94175	1
GSM972087	5.94131	1
GSM972326	5.94116	1
GSM972041	5.9399	1
GSM972181	5.93754	1
GSM972110	5.93317	1
GSM972071	5.93316	1
GSM972209	5.9316	1
GSM972023	5.93101	1
GSM972120	5.92786	1
GSM972267	5.92627	1
GSM972076	5.92122	1
GSM971971	5.9207	1
GSM972273	5.91742	1
GSM971994	5.91691	1
GSM971973	5.9154	1
GSM972052	5.91366	1
GSM972254	5.90885	1
GSM971962	5.90804	1
GSM971980	5.90507	1
GSM971997	5.9044	1
GSM972338	5.90334	1
GSM972097	5.89778	1
GSM972218	5.89666	1
GSM972034	5.89601	1
GSM972147	5.88936	1
GSM971959	5.88822	1
GSM971982	5.88523	1
GSM972166	5.88358	1
GSM972348	5.88133	1
GSM972039	5.88021	1
GSM972176	5.8759	1
GSM972370	5.87546	1
GSM972113	5.87437	1
GSM971972	5.87225	1
GSM972043	5.87037	1
GSM972006	5.86943	1
GSM972360	5.86883	1
GSM972004	5.86712	1
GSM972226	5.86229	1
GSM971999	5.8593	1
GSM972057	5.8542	1
GSM972231	5.85363	1
GSM972357	5.85118	1
GSM972141	5.84416	1
GSM972378	5.84083	1
GSM972005	5.84016	1
GSM972165	5.83766	1
GSM972031	5.83293	1
GSM972102	5.83146	1
GSM972045	5.83022	1
GSM972337	5.82635	1
GSM972151	5.82458	1
GSM972133	5.82241	1
GSM972067	5.82111	1
GSM972074	5.82039	1
GSM972072	5.81699	1
GSM972380	5.81619	1
GSM972078	5.81543	1
GSM972234	5.81534	1
GSM972207	5.81478	1
GSM972201	5.81001	1
GSM971979	5.80776	1
GSM972389	5.80703	1
GSM972140	5.80346	1
GSM972144	5.80191	1
GSM972256	5.79879	1
GSM972084	5.79798	1
GSM972345	5.79795	1
GSM972349	5.78887	1
GSM972122	5.78766	1
GSM972217	5.78518	1
GSM972241	5.78351	1
GSM971968	5.78115	1
GSM972138	5.78059	1
GSM972316	5.77963	1
GSM972219	5.77955	1
GSM972099	5.77909	1
GSM972081	5.77702	1
GSM972163	5.77298	1
GSM972309	5.76572	1
GSM972160	5.76568	1
GSM972301	5.76034	1
GSM972293	5.76011	1
GSM972022	5.75926	1
GSM972068	5.75612	1
GSM972252	5.75602	1
GSM972026	5.74608	1
GSM972042	5.74137	1
GSM972001	5.74042	1
GSM972000	5.73981	1
GSM972297	5.7382	1
GSM972173	5.73817	1
GSM972106	5.73684	1
GSM972224	5.7367	1
GSM972090	5.73478	1
GSM972131	5.73289	1
GSM972255	5.72742	1
GSM972232	5.72444	1
GSM972280	5.72261	1
GSM972064	5.71709	1
GSM971967	5.71699	1
GSM972382	5.70681	1
GSM972109	5.70676	1
GSM972020	5.70654	1
GSM972154	5.70536	1
GSM972032	5.70425	1
GSM972347	5.70287	1
GSM972253	5.70142	1
GSM972170	5.7012	1
GSM972186	5.69803	1
GSM972009	5.69469	1
GSM972189	5.69318	1
GSM972251	5.6914	1
GSM971987	5.69027	1
GSM972104	5.6888	1
GSM972096	5.68563	1
GSM972145	5.68313	1
GSM972279	5.68218	1
GSM972028	5.67306	1
GSM972375	5.67298	1
GSM972290	5.66559	1
GSM971998	5.6652	1
GSM972322	5.65792	1
GSM972261	5.65561	1
GSM972089	5.65545	1
GSM972227	5.65379	1
GSM972002	5.65104	1
GSM972019	5.63875	1
GSM972062	5.63789	1
GSM972246	5.63457	1
GSM972329	5.62346	1
GSM972350	5.62332	1
GSM972051	5.62068	1
GSM972167	5.61849	1
GSM972377	5.61714	1
GSM972116	5.61545	1
GSM972355	5.61024	1
GSM972125	5.60593	1
GSM972373	5.60371	1
GSM972070	5.60334	1
GSM972270	5.60028	1
GSM972361	5.59874	1
GSM972340	5.59567	1
GSM972296	5.57774	1
GSM972302	5.57758	1
GSM971983	5.57563	1
GSM972029	5.56921	1
GSM972313	5.56559	1
GSM972050	5.56533	1
GSM972011	5.56427	1
GSM972063	5.56221	1
GSM972366	5.55862	1
GSM972262	5.55778	1
GSM972156	5.55541	1
GSM971961	5.55301	1
GSM972115	5.55095	1
GSM972149	5.54889	1
GSM972142	5.5477	1
GSM972162	5.54638	1
GSM972212	5.5415	1
GSM972206	5.5405	1
GSM972146	5.53254	1
GSM972143	5.52494	1
GSM972119	5.52125	1
GSM972266	5.51926	1
GSM972364	5.51788	1
GSM972132	5.51502	1
GSM972164	5.51311	1
GSM972155	5.51069	1
GSM971977	5.50569	1
GSM972327	5.49736	1
GSM972315	5.49557	1
GSM972161	5.48915	1
GSM972088	5.48805	1
GSM972240	5.47957	1
GSM971958	5.4681	1
GSM972108	5.45409	1
GSM972150	5.44945	1
GSM972117	5.44805	1
GSM972333	5.44741	1
GSM972093	5.44518	1
GSM972169	5.42558	1
GSM971964	5.41406	1
GSM972229	5.40835	1
GSM972398	5.3877	1
GSM972387	5.38276	1
GSM972250	5.37841	1
GSM972054	5.37622	1
GSM972242	5.37261	1
GSM971957	5.36873	1
GSM972371	5.36788	1
GSM972092	5.3631	1
GSM972324	5.36022	1
GSM972289	5.35717	1
GSM972395	5.34856	1
GSM972308	5.33033	1
GSM972040	5.30306	1
GSM972385	5.30305	1
GSM972152	5.28201	1
GSM972285	5.23871	1
GSM972341	5.23432	1
GSM972134	5.1677	1
GSM972321	5.08222	1
GSM972448	6.8028	1
GSM972504	6.77574	1
GSM972445	6.68084	1
GSM972502	6.66012	1
GSM972506	6.59547	1
GSM972491	6.54757	1
GSM972406	6.4952	1
GSM972476	6.49151	1
GSM972425	6.47825	1
GSM972465	6.47233	1
GSM972499	6.46515	1
GSM972469	6.46216	1
GSM972429	6.46139	1
GSM972415	6.4391	1
GSM972458	6.41989	1
GSM972498	6.4131	1
GSM972420	6.40562	1
GSM972459	6.39876	1
GSM972443	6.38781	1
GSM972427	6.38636	1
GSM972456	6.38203	1
GSM972519	6.37355	1
GSM972403	6.37325	1
GSM972477	6.3678	1
GSM972475	6.35809	1
GSM972426	6.35007	1
GSM972492	6.30449	1
GSM972518	6.30419	1
GSM972428	6.29471	1
GSM972419	6.28102	1
GSM972405	6.2693	1
GSM972431	6.26148	1
GSM972410	6.26102	1
GSM972472	6.248	1
GSM972416	6.23432	1
GSM972435	6.22008	1
GSM972436	6.2003	1
GSM972464	6.19568	1
GSM972414	6.19145	1
GSM972407	6.18087	1
GSM972474	6.1744	1
GSM972452	6.16947	1
GSM972501	6.15237	1
GSM972497	6.14384	1
GSM972450	6.13286	1
GSM972460	6.13143	1
GSM972470	6.12888	1
GSM972503	6.1255	1
GSM972454	6.11504	1
GSM972418	6.10706	1
GSM972517	6.09517	1
GSM972516	6.08972	1
GSM972422	6.0682	1
GSM972513	6.0579	1
GSM972508	6.03898	1
GSM972511	6.03786	1
GSM972490	6.03144	1
GSM972447	6.01578	1
GSM972421	6.00037	1
GSM972453	5.99842	1
GSM972486	5.99284	1
GSM972466	5.99199	1
GSM972433	5.98356	1
GSM972408	5.97279	1
GSM972479	5.96481	1
GSM972473	5.95946	1
GSM972500	5.95147	1
GSM972446	5.94654	1
GSM972402	5.94083	1
GSM972409	5.93378	1
GSM972444	5.93346	1
GSM972494	5.93143	1
GSM972488	5.9227	1
GSM972505	5.91503	1
GSM972487	5.90644	1
GSM972417	5.90596	1
GSM972461	5.90363	1
GSM972449	5.88957	1
GSM972507	5.87507	1
GSM972484	5.86663	1
GSM972404	5.86559	1
GSM972480	5.86266	1
GSM972467	5.8613	1
GSM972424	5.85975	1
GSM972496	5.85973	1
GSM972468	5.84448	1
GSM972493	5.83774	1
GSM972489	5.83466	1
GSM972515	5.83236	1
GSM972482	5.80059	1
GSM972521	5.78662	1
GSM972441	5.78323	1
GSM972442	5.77771	1
GSM972423	5.77671	1
GSM972437	5.77509	1
GSM972471	5.74003	1
GSM972411	5.73827	1
GSM972512	5.68591	1
GSM972483	5.6806	1
GSM972522	5.68037	1
GSM972457	5.67305	1
GSM972412	5.66103	1
GSM972485	5.6401	1
GSM972481	5.61979	1
GSM972520	5.61978	1
GSM972430	5.61705	1
GSM972434	5.60898	1
GSM972451	5.58027	1
GSM972438	5.57095	1
GSM972463	5.56879	1
GSM972432	5.55234	1
GSM972455	5.52537	1
GSM972510	5.49768	1
GSM972514	5.48758	1
GSM972462	5.48411	1
GSM972495	5.47895	1
GSM972478	5.47252	1
GSM972401	5.45853	1
GSM972440	5.40691	1
GSM972509	5.34273	1
GSM972413	5.3386	1
GSM972439	5.31875	1
GSM972400	5.19849	1

## Sheet: SLC27A5
Acc	SLC27A5	sex	age	stage	T	N	M	location	status	time
GSM972311	7.88859	Male	55	Ⅱ	T3	N0	M0	distal	0	106
GSM972046	7.81074	Male	54	Ⅱ	T3	N0	M0	distal	0	58
GSM972358	6.9792	Female	53	Ⅱ	T3	N0	M0	distal	0	81
GSM972003	6.87539	Male	64.6	Ⅳ	T3	N2	M1	proximal	1	27
GSM972049	6.86413	Male	79	Ⅱ	T3	N0	M0	proximal	0	26
GSM972257	6.86356	Female	88	Ⅱ	T4	N0	M0	distal	1	21
GSM972356	6.82278	Female	73	Ⅱ	T3	N0	M0	distal	1	53
GSM971992	6.77961	Male	85.6	Ⅱ	T4	N0	M0	distal	1	20
GSM972504	6.77574	Male	80	Ⅲ	T3	N2	M0	distal	1	30
GSM972037	6.7755	Male	78	Ⅱ	T4	N0	M0	proximal	0	33
GSM972282	6.73886	Female	79	Ⅰ	T2	N0	M0	distal	0	51
GSM972008	6.7101	Male	67.3	Ⅳ	T4	N2	M1	distal	1	72
GSM972033	6.69652	Female	45	Ⅱ	T4	N0	M0	distal	0	50
GSM972079	6.68293	Male	44	Ⅱ	T3	N0	M0	distal	0	168
GSM972445	6.68084	Male	48	Ⅱ	T4	N0	M0	proximal	0	35
GSM971975	6.67651	Female	41.9	Ⅱ	T3	N0	M0	distal	0	46
GSM972502	6.66012	Male	69	Ⅱ	T3	N0	M0	distal	0	131
GSM972196	6.65059	Female	69	Ⅱ	T3	N0	M0	proximal	0	73
GSM972269	6.61049	Male	70	Ⅰ	T2	N0	M0	proximal	0	79
GSM972506	6.59547	Male	68	Ⅱ	T3	N0	M0	distal	0	141
GSM972198	6.57878	Female	52	Ⅲ	T3	N1	M0	distal	0	57
GSM972264	6.57782	Male	46	Ⅱ	T3	N0	M0	proximal	0	73
GSM972111	6.56793	Male	63	Ⅲ	T3	N2	M0	distal	0	22
GSM971990	6.56626	Male	83.1	Ⅰ	T2	N0	M0	proximal	1	12
GSM972291	6.56322	Male	46	Ⅲ	T4	N2	M0	distal	0	32
GSM972244	6.56133	Female	51	Ⅰ	T1	N0	M0	distal	0	14
GSM972061	6.55873	Female	78	Ⅱ	T4	N0	M0	distal	1	43
GSM972105	6.55712	Male	53	Ⅲ	T2	N3	M0	distal	0	32
GSM972199	6.5484	Male	73	Ⅲ	T3	N2	M0	distal	0	66
GSM972491	6.54757	Male	74	Ⅱ	T3	N0	M0	distal	0	70
GSM972274	6.54751	Female	91	Ⅲ	T4	N2	M0	proximal	0	57
GSM972233	6.54728	Male	67	Ⅱ	T3	N0	M0	distal	0	15
GSM972014	6.54412	Male	65.8	Ⅳ	T3	N0	M1	distal	1	29
GSM972192	6.54365	Female	72	Ⅱ	T3	N0	M0	proximal	0	158
GSM972016	6.54183	Female	74.5	Ⅱ	T3	N0	M0	proximal	1	16
GSM972157	6.5362	Male	57	Ⅲ	T3	N1	M0	distal	0	118
GSM972265	6.53377	Female	78	Ⅲ	T3	N1	M0	proximal	0	60
GSM972215	6.5239	Female	73	Ⅲ	T4	N2	M0	proximal	0	47
GSM971970	6.5075	Female	31.7	Ⅰ	T2	N0	M0	proximal	0	86
GSM972187	6.50607	Male	62	Ⅱ	T3	N0	M0	proximal	0	49
GSM972354	6.49735	Female	68	Ⅲ	T3	N2	M0	proximal	1	95
GSM972059	6.49647	Female	76	Ⅱ	T3	N0	M0	distal	0	59
GSM972406	6.4952	Female	66	Ⅱ	T3	N0	M0	distal	0	106
GSM972476	6.49151	Male	61	Ⅲ	T4	N1	M0	distal	0	64
GSM972203	6.49038	Female	66	Ⅲ	T3	N2	M0	distal	0	54
GSM972103	6.48779	Male	66	Ⅲ	T3	N2	M0	distal	0	58
GSM972271	6.48189	Male	92	Ⅲ	T4	N1	M0	proximal	1	14
GSM972295	6.48056	Male	68	Ⅲ	T4	N1	M0	proximal	0	61
GSM972314	6.47855	Female	86	Ⅲ	T3	N1	M0	proximal	0	46
GSM972425	6.47825	Female	72	Ⅲ	T3	N1	M0	proximal	0	59
GSM971981	6.47702	Male	81.8	Ⅱ	T3	N0	M0	proximal	0	48
GSM972465	6.47233	Male	73	Ⅱ	T3	N0	M0	proximal	1	84
GSM972197	6.47003	Female	78	Ⅱ	T3	N0	M0	proximal	0	50
GSM972353	6.46985	Female	46	Ⅱ	T4	N0	M0	proximal	0	133
GSM972499	6.46515	Male	82	Ⅲ	T4	N2	M0	proximal	0	72
GSM972469	6.46216	Male	69	Ⅰ	T2	N0	M0	distal	0	86
GSM972429	6.46139	Male	64	Ⅲ	T4	N2	M0	distal	0	62
GSM972397	6.45299	Female	83	Ⅱ	T3	N0	M0	distal	0	105
GSM972336	6.45218	Male	63	Ⅲ	T3	N1	M0	distal	0	50
GSM972053	6.44959	Male	55	Ⅱ	T2	N0	M0	proximal	0	29
GSM972012	6.44833	Female	86.8	Ⅳ	T3	N1	M1	proximal	0	101
GSM972318	6.4445	Female	84	Ⅱ	T3	N0	M0	proximal	1	36
GSM972415	6.4391	Male	69	Ⅲ	T3	N1	M0	distal	1	42
GSM972230	6.43628	Male	55	Ⅲ	T3	N1	M0	distal	0	27
GSM972325	6.42901	Male	55	Ⅲ	T3	N1	M0	proximal	0	71
GSM972239	6.42736	Male	59	Ⅱ	T3	N0	M0	distal	0	14
GSM972312	6.42348	Male	71	Ⅱ	T3	N0	M0	distal	1	97
GSM972368	6.42266	Female	70	Ⅲ	T3	N1	M0	distal	0	92
GSM972391	6.42057	Male	68	Ⅱ	T3	N0	M0	proximal	1	52
GSM972458	6.41989	Male	65	Ⅱ	T3	N0	M0	proximal	1	17
GSM972343	6.41867	Male	86	Ⅱ	T3	N0	M0	proximal	1	52
GSM972498	6.4131	Female	50	Ⅲ	T3	N1	M0	distal	1	59
GSM971996	6.41208	Female	63	Ⅲ	T3	N1	M0	proximal	0	76
GSM972015	6.40768	Female	92.4	Ⅱ	T3	N0	M0	distal	0	91
GSM972367	6.40766	Male	72	Ⅲ	T3	N1	M0	distal	0	95
GSM972420	6.40562	Male	83	Ⅲ	T3	N2	M0	proximal	1	6
GSM972381	6.40291	Male	63	Ⅱ	T3	N0	M0	distal	1	48
GSM972193	6.40191	Female	51	Ⅲ	T3	N1	M0	distal	0	73
GSM972066	6.39994	Male	69	Ⅳ	T4	N0	M1	distal	0	49
GSM972044	6.39963	Male	58	Ⅱ	T4	N0	M0	proximal	0	42
GSM972459	6.39876	Male	80	Ⅱ	T3	N0	M0	proximal	0	12
GSM972158	6.39426	Female	45	Ⅲ	T3	N2	M0	proximal	0	120
GSM972443	6.38781	Male	49	Ⅱ	T3	N0	M0	distal	0	48
GSM972427	6.38636	Male	63	Ⅱ	T3	N0	M0	distal	0	53
GSM972127	6.38323	Female	66	Ⅱ	T3	N0	M0	distal	0	85
GSM972392	6.3821	Female	75	Ⅱ	T4	N0	M0	proximal	1	44
GSM971986	6.37518	Male	66.3	Ⅱ	T3	N0	M0	proximal	0	68
GSM972519	6.37355	Male	58	Ⅱ	T3	N0	M0	distal	1	14
GSM972403	6.37325	Female	70	Ⅱ	T3	N0	M0	proximal	0	56
GSM972060	6.37172	Male	66	Ⅱ	T3	N0	M0	distal	0	82
GSM972080	6.3716	Male	61	Ⅱ	T4	N0	M0	distal	0	165
GSM972221	6.36981	Female	75	Ⅱ	T3	N0	M0	proximal	0	65
GSM972137	6.36863	Male	68	Ⅱ	T3	N0	M0	distal	0	129
GSM972477	6.3678	Male	75	Ⅱ	T3	N0	M0	proximal	0	81
GSM972475	6.35809	Female	68	Ⅱ	T3	N0	M0	distal	0	87
GSM972175	6.35714	Female	83	Ⅲ	T3	N1	M0	distal	1	43
GSM972056	6.35576	Female	78	Ⅱ	T4	N0	M0	proximal	0	92
GSM972276	6.35024	Male	59	Ⅲ	T3	N2	M0	proximal	0	43
GSM972159	6.35021	Male	67	Ⅲ	T3	N1	M0	proximal	0	93
GSM972426	6.35007	Male	49	Ⅱ	T3	N0	M0	proximal	0	81
GSM972299	6.34415	Female	54	Ⅳ	T4	N2	M1	distal	1	41
GSM972317	6.34387	Male	85	Ⅱ	T3	N0	M0	proximal	1	30
GSM972216	6.34138	Female	45	Ⅳ	T3	N2	M1	distal	0	94
GSM972236	6.34004	Male	71	Ⅳ	T1	N0	M1	distal	0	12
GSM971984	6.33945	Female	68	Ⅱ	T4	N0	M0	proximal	0	81
GSM972372	6.3354	Male	59	Ⅲ	T4	N2	M0	proximal	1	50
GSM972085	6.33127	Male	56	Ⅱ	T3	N0	M0	proximal	0	97
GSM972362	6.32824	Male	50	Ⅲ	T3	N1	M0	proximal	0	98
GSM972083	6.32413	Female	65	Ⅱ	T3	N0	M0	distal	0	127
GSM972283	6.31821	Male	65	Ⅱ	T3	N0	M0	proximal	0	51
GSM972303	6.31488	Female	80	Ⅰ	T2	N0	M0	distal	0	19
GSM972027	6.30535	Female	70	Ⅲ	T3	N2	M0	proximal	0	94
GSM972334	6.30525	Female	79	Ⅲ	T3	N2	M0	proximal	0	77
GSM972492	6.30449	Male	69	Ⅰ	T2	N0	M0	proximal	0	68
GSM972518	6.30419	Female	82	Ⅲ	T4	N1	M0	proximal	1	35
GSM972101	6.30186	Male	56	Ⅲ	T3	N1	M0	distal	0	35
GSM972024	6.3018	Male	62	Ⅲ	T2	N2	M0	distal	0	43
GSM971988	6.29581	Female	77.2	Ⅳ	T4	N1	M1	proximal	1	18
GSM972428	6.29471	Male	62	Ⅲ	T3	N2	M0	distal	0	55
GSM972307	6.29384	Female	71	Ⅱ	T3	N0	M0	proximal	0	82
GSM972035	6.29106	Female	94	Ⅱ	T3	N0	M0	proximal	0	39
GSM972136	6.28353	Male	54	Ⅲ	T3	N1	M0	distal	0	130
GSM972419	6.28102	Female	85	Ⅲ	T3	N2	M0	distal	1	32
GSM972374	6.28027	Male	65	Ⅲ	T1	N1	M0	distal	0	90
GSM972310	6.27276	Female	80	Ⅲ	T3	N1	M0	proximal	0	25
GSM971976	6.27156	Female	45.2	Ⅱ	T4	N0	M0	distal	0	36
GSM972405	6.2693	Female	70	Ⅱ	T4	N0	M0	distal	1	79
GSM972394	6.26703	Male	81	Ⅲ	T3	N1	M0	distal	1	11
GSM972431	6.26148	Male	59	Ⅲ	T3	N1	M0	proximal	0	54
GSM972410	6.26102	Female	68	Ⅱ	T3	N0	M0	distal	0	91
GSM972263	6.25703	Male	32	Ⅲ	T2	N1	M0	distal	0	76
GSM972390	6.25648	Male	87	Ⅲ	T3	N1	M0	proximal	1	8
GSM972017	6.25221	Female	73	Ⅲ	T3	N2	M0	proximal	0	43
GSM972304	6.24962	Female	60	Ⅱ	T3	N0	M0	distal	0	30
GSM972332	6.24885	Female	72	Ⅱ	T3	N0	M0	distal	0	87
GSM972472	6.248	Male	58	Ⅱ	T4	N0	M0	proximal	0	80
GSM972048	6.24694	Female	50	Ⅳ	T4	N0	M1	distal	0	30
GSM972323	6.24571	Female	67	Ⅲ	T3	N1	M0	distal	0	80
GSM972124	6.24552	Female	49	Ⅱ	T3	N0	M0	distal	0	75
GSM972379	6.24243	Female	63	Ⅲ	T2	N1	M0	distal	0	95
GSM972294	6.23899	Male	74	Ⅱ	T3	N0	M0	distal	0	25
GSM972416	6.23432	Male	49	Ⅱ	T4	N0	M0	distal	1	8
GSM972129	6.23231	Male	76	Ⅱ	T2	N0	M0	distal	0	11
GSM972058	6.23057	Female	75	Ⅱ	T3	N0	M0	proximal	0	60
GSM972222	6.22481	Female	69	Ⅱ	T3	N0	M0	proximal	0	57
GSM972344	6.22308	Female	70	Ⅱ	T3	N0	M0	distal	0	75
GSM972065	6.22244	Male	48	Ⅱ	T3	N0	M0	distal	0	46
GSM972268	6.22135	Male	67	Ⅲ	T2	N1	M0	distal	0	48
GSM972365	6.21708	Female	59	Ⅲ	T3	N2	M0	proximal	0	47
GSM972383	6.21356	Female	70	Ⅱ	T3	N0	M0	distal	0	92
GSM971966	6.21205	Female	40.5	Ⅲ	T3	N1	M0	distal	0	63
GSM971960	6.21184	Female	38.2	Ⅰ	T2	N0	M0	distal	0	74
GSM972248	6.20782	Male	58	Ⅱ	T3	N0	M0	proximal	0	14
GSM972182	6.20702	Male	53	Ⅱ	T4	N0	M0	distal	1	58
GSM972172	6.20694	Female	88	Ⅱ	T4	N0	M0	proximal	1	5
GSM972243	6.20158	Male	66	Ⅱ	T3	N0	M0	distal	0	2
GSM972306	6.19959	Male	70	Ⅱ	T3	N0	M0	distal	0	56
GSM971993	6.19721	Male	67.5	Ⅱ	T3	N0	M0	distal	0	56
GSM972128	6.19656	Male	64	Ⅱ	T3	N0	M0	distal	0	93
GSM972464	6.19568	Female	76	Ⅰ	T2	N0	M0	distal	0	86
GSM972414	6.19145	Female	52	Ⅱ	T3	N0	M0	distal	0	53
GSM972055	6.18793	Female	31	Ⅱ	T4	N0	M0	distal	0	93
GSM972021	6.18725	Female	58	Ⅲ	T3	N2	M0	distal	1	37
GSM972214	6.18409	Female	88	Ⅳ	T3	N2	M1	proximal	1	2
GSM972407	6.18087	Female	42	Ⅱ	T4	N0	M0	distal	0	132
GSM972030	6.17959	Female	68	Ⅲ	T3	N3	M0	proximal	0	52
GSM972194	6.17857	Male	43	Ⅲ	T3	N2	M0	distal	0	83
GSM972319	6.17537	Female	71	Ⅱ	T3	N0	M0	distal	1	78
GSM972474	6.1744	Female	49	Ⅲ	T3	N1	M0	distal	0	119
GSM971991	6.17358	Male	71.3	Ⅱ	T3	N0	M0	distal	1	55
GSM972452	6.16947	Female	75	Ⅲ	T3	N2	M0	proximal	0	99
GSM972351	6.1602	Male	71	Ⅱ	T4	N0	M0	distal	0	24
GSM972320	6.15882	Male	64	Ⅲ	T2	N1	M0	distal	1	58
GSM972069	6.15556	Male	68	Ⅱ	T3	N0	M0	proximal	0	201
GSM972237	6.15548	Female	55	Ⅰ	T1	N0	M0	distal	0	25
GSM972010	6.1547	Male	74.5	Ⅳ	T3	N1	M1	distal	1	46
GSM971989	6.15375	Male	71.3	Ⅰ	T2	N0	M0	proximal	1	24
GSM972501	6.15237	Female	76	Ⅲ	T3	N1	M0	distal	1	106
GSM972174	6.14949	Male	75	Ⅲ	T3	N1	M0	distal	0	97
GSM972497	6.14384	Female	77	Ⅲ	T2	N1	M0	distal	0	1
GSM972118	6.13738	Male	64	Ⅲ	T3	N2	M0	distal	0	30
GSM972013	6.13627	Female	89.4	Ⅳ	T2	N1	M1	distal	1	43
GSM972135	6.13493	Female	78	Ⅱ	T3	N0	M0	distal	1	13
GSM972077	6.13409	Female	58	Ⅱ	T3	N0	M0	distal	1	31
GSM972286	6.13325	Male	24	Ⅱ	T3	N0	M0	proximal	0	37
GSM972450	6.13286	Male	80	Ⅱ	T3	N0	M0	distal	1	47
GSM972460	6.13143	Female	70	Ⅱ	T3	N0	M0	distal	0	96
GSM972470	6.12888	Male	50	Ⅱ	T3	N0	M0	proximal	0	85
GSM972095	6.12805	Male	50	Ⅱ	T3	N0	M0	distal	0	67
GSM971974	6.12668	Female	40.7	Ⅳ	T4	N1	M1	distal	0	56
GSM972503	6.1255	Female	42	Ⅱ	T3	N0	M0	distal	0	146
GSM972292	6.12482	Female	62	Ⅱ	T3	N0	M0	proximal	0	25
GSM972153	6.12153	Male	71	Ⅱ	T3	N0	M0	distal	1	66
GSM972298	6.12058	Female	83	Ⅱ	T3	N0	M0	proximal	0	9
GSM972228	6.11726	Male	68	Ⅱ	T3	N0	M0	proximal	0	1
GSM972190	6.11639	Male	68	Ⅱ	T3	N0	M0	distal	0	108
GSM972148	6.11598	Male	59	Ⅲ	T3	N1	M0	distal	0	127
GSM972342	6.11522	Male	78	Ⅰ	T2	N0	M0	distal	0	28
GSM972454	6.11504	Male	62	Ⅰ	T2	N0	M0	distal	0	75
GSM972386	6.1141	Female	77	Ⅱ	T3	N0	M0	proximal	0	90
GSM972086	6.11254	Male	81	Ⅱ	T3	N0	M0	distal	1	43
GSM972277	6.11082	Female	88	Ⅱ	T4	N0	M0	proximal	0	51
GSM972393	6.1099	Male	76	Ⅱ	T3	N0	M0	proximal	1	47
GSM972073	6.10806	Female	80	Ⅱ	T3	N0	M0	proximal	0	163
GSM972025	6.10731	Male	49	Ⅲ	T3	N2	M0	distal	0	53
GSM972418	6.10706	Male	64	Ⅱ	T3	N0	M0	distal	0	70
GSM972376	6.10487	Female	73	Ⅲ	T3	N2	M0	distal	0	87
GSM972328	6.09796	Male	74	Ⅲ	T3	N2	M0	distal	0	82
GSM972517	6.09517	Female	88	Ⅱ	T3	N0	M0	distal	1	37
GSM972516	6.08972	Male	82	Ⅱ	T3	N0	M0	distal	0	66
GSM972363	6.08804	Female	68	Ⅲ	T3	N1	M0	distal	0	140
GSM972200	6.08767	Male	61	Ⅱ	T3	N0	M0	distal	0	54
GSM972139	6.08723	Female	69	Ⅲ	T3	N1	M0	distal	0	102
GSM972388	6.08311	Female	75	Ⅱ	T3	N0	M0	distal	1	83
GSM972091	6.08021	Male	67	Ⅱ	T3	N0	M0	distal	0	70
GSM972047	6.07872	Female	93	Ⅱ	T3	N0	M0	proximal	0	33
GSM972112	6.07669	Female	64	Ⅲ	T3	N2	M0	proximal	1	32
GSM972038	6.07252	Male	61	Ⅱ	T3	N0	M0	distal	1	1
GSM972223	6.06864	Male	78	Ⅱ	T3	N0	M0	proximal	1	33
GSM972330	6.06772	Female	79	Ⅱ	T3	N0	M0	proximal	0	86
GSM972202	6.0674	Female	57	Ⅲ	T3	N1	M0	distal	0	53
GSM972225	6.0621	Male	51	Ⅱ	T3	N0	M0	distal	0	37
GSM972384	6.05883	Male	61	Ⅱ	T3	N0	M0	distal	1	106
GSM972018	6.05824	Female	68	Ⅲ	T2	N2	M0	distal	0	117
GSM972513	6.0579	Male	85	Ⅲ	T3	N1	M0	proximal	1	48
GSM972281	6.05514	Male	64	Ⅰ	T1	N0	M0	distal	0	56
GSM972235	6.05125	Female	57	Ⅲ	T2	N1	M0	distal	0	7
GSM972369	6.05095	Male	58	Ⅲ	T3	N2	M0	distal	1	102
GSM972247	6.04907	Male	79	Ⅱ	T4	N0	M0	distal	0	6
GSM972396	6.04906	Male	72	Ⅱ	T3	N0	M0	proximal	0	107
GSM972288	6.04686	Male	53	Ⅳ	T4	N1	M1	distal	1	35
GSM972195	6.04612	Female	54	Ⅱ	T3	N0	M0	proximal	0	120
GSM972100	6.04092	Female	71	Ⅲ	T4	N2	M0	proximal	0	25
GSM972508	6.03898	Female	69	Ⅰ	T1	N0	M0	distal	0	134
GSM972511	6.03786	Male	75	Ⅲ	T3	N2	M0	proximal	1	47
GSM972123	6.0378	Male	53	Ⅱ	T3	N0	M0	proximal	0	71
GSM972107	6.03312	Male	76	Ⅲ	T3	N1	M0	distal	1	60
GSM972490	6.03144	Male	67	Ⅱ	T3	N0	M0	distal	0	74
GSM972121	6.02921	Male	96	Ⅲ	T3	N1	M0	distal	0	35
GSM972114	6.02597	Male	73	Ⅲ	T3	N1	M0	proximal	0	46
GSM972339	6.02582	Male	67	Ⅲ	T3	N1	M0	proximal	0	76
GSM972287	6.02575	Male	77	Ⅱ	T3	N0	M0	proximal	0	43
GSM972275	6.02574	Male	76	Ⅱ	T4	N0	M0	proximal	1	4
GSM972352	6.02444	Male	66	Ⅲ	T3	N2	M0	distal	0	139
GSM972098	6.01954	Male	66	Ⅲ	T4	N2	M0	distal	1	15
GSM971965	6.01784	Female	37.5	Ⅱ	T3	N0	M0	distal	0	33
GSM972171	6.01746	Female	70	Ⅲ	T4	N1	M0	proximal	0	130
GSM972447	6.01578	Male	71	Ⅱ	T3	N0	M0	proximal	0	31
GSM971978	6.01559	Female	71.4	Ⅰ	T2	N0	M0	proximal	0	109
GSM972278	6.00834	Female	72	Ⅰ	T2	N0	M0	proximal	0	45
GSM972188	6.00727	Female	58	Ⅲ	T3	N2	M0	distal	0	22
GSM972208	6.00684	Male	63	Ⅳ	T4	N2	M1	distal	1	25
GSM972094	6.00618	Female	67	Ⅱ	T3	N0	M0	proximal	0	61
GSM972259	6.00184	Female	72	Ⅱ	T4	N0	M0	distal	0	29
GSM972346	6.00142	Female	82	Ⅲ	T3	N1	M0	distal	1	72
GSM972191	6.00142	Male	49	Ⅲ	T3	N1	M0	distal	0	122
GSM971995	5.99954	Female	61.8	Ⅱ	T4	N0	M0	distal	0	25
GSM972453	5.99842	Female	51	Ⅲ	T3	N1	M0	proximal	0	100
GSM971963	5.99314	Male	78.2	Ⅱ	T3	N0	M0	proximal	1	20
GSM972486	5.99284	Male	87	Ⅱ	T3	N0	M0	proximal	0	33
GSM972466	5.99199	Female	73	Ⅲ	T3	N1	M0	proximal	0	75
GSM972335	5.98974	Male	73	Ⅰ	T2	N0	M0	distal	1	46
GSM972211	5.98761	Male	65	Ⅲ	T3	N1	M0	distal	0	57
GSM972220	5.98616	Male	81	Ⅲ	T3	N1	M0	proximal	0	1
GSM972399	5.98433	Female	54	Ⅲ	T4	N1	M0	distal	0	90
GSM972260	5.98055	Male	70	Ⅳ	T3	N2	M1	distal	0	13
GSM972284	5.97883	Female	63	Ⅳ	T4	N2	M1	distal	1	27
GSM972305	5.97586	Female	82	Ⅲ	T4	N2	M0	proximal	0	31
GSM972007	5.97502	Male	71	Ⅳ	T4	N2	M1	proximal	1	2
GSM972130	5.97341	Male	76	Ⅱ	T4	N0	M0	distal	0	55
GSM972408	5.97279	Male	66	Ⅱ	T3	N0	M0	distal	1	32
GSM972359	5.96943	Female	56	Ⅱ	T3	N0	M0	proximal	1	30
GSM972036	5.96851	Female	47	Ⅱ	T4	N0	M0	proximal	0	50
GSM971969	5.96685	Male	30.2	Ⅰ	T1	N0	M0	distal	0	63
GSM972479	5.96481	Male	79	Ⅲ	T4	N2	M0	proximal	0	3
GSM972126	5.96379	Male	61	Ⅱ	T3	N0	M0	distal	0	63
GSM972082	5.96369	Male	75	Ⅱ	T3	N0	M0	distal	1	132
GSM972075	5.96082	Male	42	Ⅱ	T4	N0	M0	distal	1	44
GSM972249	5.96073	Female	74	Ⅰ	T1	N0	M0	proximal	0	14
GSM972272	5.95996	Female	47	Ⅳ	T3	N1	M1	proximal	1	15
GSM972473	5.95946	Male	67	Ⅱ	T3	N0	M0	distal	0	117
GSM972331	5.95692	Male	79	Ⅱ	T3	N0	M0	distal	1	75
GSM972213	5.95287	Female	71	Ⅳ	T3	N0	M1	distal	1	1
GSM972238	5.94296	Female	53	Ⅲ	T2	N1	M0	distal	0	19
GSM972087	5.94131	Female	84	Ⅱ	T3	N0	M0	proximal	1	32
GSM972326	5.94116	Female	71	Ⅱ	T3	N0	M0	distal	0	85
GSM972402	5.94083	Male	71	Ⅱ	T3	N0	M1	proximal	1	31
GSM972041	5.9399	Male	78	Ⅱ	T3	N0	M0	distal	0	55
GSM972409	5.93378	Female	72	Ⅱ	T4	N0	M0	distal	0	104
GSM972444	5.93346	Male	73	Ⅲ	T4	N2	MX	proximal	1	14
GSM972110	5.93317	Male	76	Ⅲ	T4	N2	M0	proximal	1	7
GSM972071	5.93316	Female	68	Ⅱ	T3	N0	M0	distal	0	183
GSM972209	5.9316	Male	54	Ⅳ	T3	N2	M1	proximal	1	13
GSM972494	5.93143	Female	43	Ⅰ	T2	N0	M0	distal	0	57
GSM972023	5.93101	Female	59	Ⅲ	T3	N1	M0	distal	0	16
GSM972120	5.92786	Female	96	Ⅲ	T3	N1	M0	proximal	0	36
GSM972267	5.92627	Male	82	Ⅱ	T3	N0	M0	distal	1	67
GSM972488	5.9227	Male	65	Ⅱ	T3	N0	M0	proximal	0	49
GSM972076	5.92122	Male	48	Ⅱ	T3	N0	M0	proximal	0	153
GSM971971	5.9207	Female	34.7	Ⅳ	T4	N2	M1	proximal	0	65
GSM971994	5.91691	Male	80.9	Ⅱ	T3	N0	M0	proximal	0	43
GSM971973	5.9154	Male	24.9	Ⅱ	T3	N0	M0	distal	0	46
GSM972505	5.91503	Male	69	Ⅱ	T3	N0	M0	distal	0	144
GSM972052	5.91366	Male	68	Ⅱ	T2	N0	M0	distal	0	15
GSM972254	5.90885	Female	77	Ⅳ	T3	N0	M1	distal	0	14
GSM971962	5.90804	Male	60.9	Ⅲ	T4	N2	M0	proximal	0	73
GSM972487	5.90644	Male	84	Ⅱ	T3	N0	M0	distal	0	67
GSM972417	5.90596	Male	59	Ⅱ	T3	N0	M0	distal	0	146
GSM971980	5.90507	Male	76.9	Ⅲ	T4	N1	M0	proximal	0	59
GSM971997	5.9044	Male	72	Ⅲ	T3	N2	M0	proximal	0	89
GSM972461	5.90363	Male	56	Ⅱ	T3	N0	M0	distal	0	96
GSM972338	5.90334	Male	69	Ⅱ	T3	N0	M0	distal	0	74
GSM972097	5.89778	Male	64	Ⅲ	T4	N1	M0	proximal	1	12
GSM972218	5.89666	Female	75	Ⅳ	T4	N3	M1	proximal	1	7
GSM972034	5.89601	Male	77	Ⅱ	T3	N0	M0	proximal	0	50
GSM972449	5.88957	Female	51	Ⅲ	T4	N1	M0	proximal	1	41
GSM972147	5.88936	Male	79	Ⅱ	T3	N0	M0	distal	0	140
GSM971959	5.88822	Male	36.9	Ⅱ	T4	N0	M0	proximal	0	52
GSM971982	5.88523	Male	79.3	Ⅲ	T4	N2	M0	proximal	1	42
GSM972348	5.88133	Male	60	Ⅱ	T3	N0	M0	distal	0	62
GSM972039	5.88021	Male	65	Ⅳ	T4	N0	M1	distal	1	52
GSM972176	5.8759	Female	85	Ⅲ	T4	N2	M0	proximal	1	36
GSM972370	5.87546	Female	73	Ⅲ	T3	N1	M0	distal	1	71
GSM972507	5.87507	Female	83	Ⅲ	T3	N1	M0	proximal	0	42
GSM972113	5.87437	Female	63	Ⅲ	T3	N1	M0	proximal	0	27
GSM971972	5.87225	Male	40.2	Ⅰ	T2	N0	M0	distal	0	75
GSM972043	5.87037	Male	56	Ⅳ	T3	N0	M1	distal	1	27
GSM972006	5.86943	Female	67.5	Ⅳ	T3	N0	M1	distal	1	23
GSM972360	5.86883	Female	54	Ⅲ	T3	N1	M0	distal	0	141
GSM972004	5.86712	Female	62.9	Ⅳ	T3	N1	M1	proximal	0	89
GSM972484	5.86663	Male	68	Ⅱ	T3	N0	M0	distal	0	76
GSM972404	5.86559	Male	68	Ⅱ	T3	N0	M0	distal	0	48
GSM972480	5.86266	Male	78	Ⅱ	T3	N0	M0	proximal	0	69
GSM972226	5.86229	Male	57	Ⅱ	T4	N0	M0	proximal	0	20
GSM972467	5.8613	Male	54	Ⅲ	T3	N2	M0	distal	0	72
GSM972424	5.85975	Male	70	Ⅱ	T3	N0	M0	distal	0	104
GSM972496	5.85973	Female	65	Ⅰ	T2	N0	M0	distal	0	142
GSM971999	5.8593	Male	61.5	Ⅲ	T3	N1	M0	distal	0	1
GSM972057	5.8542	Male	70	Ⅱ	T3	N0	M0	distal	1	26
GSM972231	5.85363	Male	54	Ⅳ	T3	N1	M1	distal	0	14
GSM972357	5.85118	Female	88	Ⅱ	T3	N0	M0	distal	1	42
GSM972468	5.84448	Male	73	Ⅱ	T3	N0	M0	distal	1	24
GSM972141	5.84416	Male	58	Ⅲ	T3	N2	M0	distal	0	84
GSM972378	5.84083	Male	78	Ⅲ	T3	N2	M0	proximal	0	86
GSM972005	5.84016	Male	66.1	Ⅳ	T4	N1	M1	proximal	0	44
GSM972493	5.83774	Female	89	Ⅱ	T3	N0	M0	proximal	0	59
GSM972165	5.83766	Male	67	Ⅱ	T4	N0	M0	proximal	1	87
GSM972489	5.83466	Female	77	Ⅱ	T3	N0	M0	proximal	0	74
GSM972031	5.83293	Male	81	Ⅱ	T3	N0	M0	distal	0	55
GSM972515	5.83236	Female	72	Ⅱ	T3	N0	M0	distal	0	118
GSM972102	5.83146	Male	22	Ⅲ	T3	N1	M0	distal	0	46
GSM972045	5.83022	Male	71	Ⅳ	T3	N0	M1	proximal	1	11
GSM972337	5.82635	Female	80	Ⅲ	T3	N1	M0	proximal	1	41
GSM972151	5.82458	Female	75	Ⅲ	T3	N1	M0	distal	0	77
GSM972067	5.82111	Female	83	Ⅱ	T3	N0	M0	distal	1	183
GSM972074	5.82039	Female	70	Ⅱ	T4	N0	M0	distal	1	75
GSM972072	5.81699	Female	70	Ⅱ	T4	N0	M0	proximal	0	172
GSM972380	5.81619	Female	64	Ⅲ	T3	N2	M0	proximal	1	15
GSM972078	5.81543	Male	63	Ⅱ	T3	N0	M0	distal	1	145
GSM972234	5.81534	Male	79	Ⅳ	T3	N1	M1	proximal	1	10
GSM972207	5.81478	Male	65	Ⅲ	T3	N1	M0	distal	0	82
GSM972201	5.81001	Male	78	Ⅲ	T3	N2	M0	proximal	0	67
GSM971979	5.80776	Female	66.4	Ⅱ	T3	N0	M0	proximal	0	53
GSM972389	5.80703	Male	77	Ⅱ	T4	N0	M0	proximal	0	93
GSM972140	5.80346	Male	64	Ⅱ	T4	N0	M0	distal	0	172
GSM972144	5.80191	Female	63	Ⅱ	T3	N0	M0	distal	0	121
GSM972482	5.80059	Female	90	Ⅱ	T3	N0	M0	proximal	0	42
GSM972256	5.79879	Female	63	Ⅳ	T4	N1	M1	distal	0	19
GSM972084	5.79798	Female	73	Ⅱ	T3	N0	M0	distal	0	129
GSM972345	5.79795	Male	83	Ⅲ	T3	N2	M0	proximal	1	42
GSM972349	5.78887	Female	79	Ⅲ	T4	N1	M0	proximal	1	5
GSM972122	5.78766	Female	97	Ⅲ	T4	N1	M0	proximal	1	19
GSM972521	5.78662	Female	90	Ⅱ	T3	N0	M0	proximal	1	76
GSM972217	5.78518	Male	73	Ⅳ	T3	N1	M1	distal	0	70
GSM972241	5.78351	Male	61	Ⅱ	T3	N0	M0	distal	1	17
GSM972441	5.78323	Female	49	Ⅳ	T4	N2	M1	distal	0	68
GSM971968	5.78115	Female	44.9	Ⅱ	T4	N0	M0	proximal	0	112
GSM972138	5.78059	Male	77	Ⅱ	T3	N0	M0	distal	1	53
GSM972316	5.77963	Female	77	Ⅱ	T3	N0	M0	proximal	0	83
GSM972219	5.77955	Male	60	Ⅳ	T3	N2	M1	distal	0	53
GSM972099	5.77909	Male	78	Ⅲ	T3	N1	M0	distal	0	15
GSM972442	5.77771	Female	54	Ⅳ	T3	N2	M1	distal	1	6
GSM972081	5.77702	Female	68	Ⅱ	T3	N0	M0	distal	0	26
GSM972437	5.77509	Female	48	Ⅳ	T3	N2	M1	distal	1	7
GSM972163	5.77298	Male	71	Ⅱ	T4	N0	M0	distal	0	41
GSM972309	5.76572	Male	78	Ⅱ	T3	N0	M0	proximal	0	95
GSM972160	5.76568	Male	73	Ⅱ	T3	N0	M0	distal	0	77
GSM972301	5.76034	Male	74	Ⅲ	T3	N2	M0	distal	1	105
GSM972022	5.75926	Female	76	Ⅲ	T3	N2	M0	proximal	0	82
GSM972068	5.75612	Male	44	Ⅱ	T4	N0	M0	distal	1	22
GSM972252	5.75602	Female	37	Ⅳ	T3	N1	M1	proximal	0	16
GSM972026	5.74608	Male	75	Ⅲ	T3	N2	M0	distal	1	34
GSM972042	5.74137	Male	83	Ⅱ	T3	N0	M0	proximal	0	51
GSM972001	5.74042	Male	71.5	Ⅲ	T2	N1	M0	distal	0	73
GSM972000	5.73981	Female	76.4	Ⅲ	T3	N2	M0	distal	0	9
GSM972411	5.73827	Female	48	Ⅲ	T1	N1	M0	distal	0	125
GSM972297	5.7382	Male	77	Ⅰ	T1	N0	M0	proximal	1	46
GSM972173	5.73817	Female	59	Ⅱ	T4	N0	M0	distal	1	26
GSM972106	5.73684	Female	96	Ⅲ	T3	N1	M0	distal	0	72
GSM972224	5.7367	Male	74	Ⅲ	T4	N2	M0	proximal	1	25
GSM972090	5.73478	Female	72	Ⅱ	T3	N0	M0	distal	0	69
GSM972131	5.73289	Female	78	Ⅱ	T3	N0	M0	proximal	0	86
GSM972255	5.72742	Female	81	Ⅱ	T3	N0	M0	proximal	0	5
GSM972232	5.72444	Male	69	Ⅳ	T4	N2	M1	distal	0	21
GSM972280	5.72261	Female	79	Ⅱ	T4	N0	M0	proximal	1	46
GSM972064	5.71709	Male	60	Ⅳ	T4	N0	M1	distal	1	22
GSM971967	5.71699	Male	42.6	Ⅱ	T3	N0	M0	proximal	1	31
GSM972382	5.70681	Male	58	Ⅱ	T3	N0	M0	proximal	1	38
GSM972109	5.70676	Male	96	Ⅲ	T3	N1	M0	proximal	0	36
GSM972020	5.70654	Female	49	Ⅲ	T3	N2	M0	distal	0	78
GSM972154	5.70536	Female	49	Ⅲ	T4	N2	M0	distal	1	44
GSM972032	5.70425	Female	64	Ⅱ	T3	N0	M0	proximal	0	60
GSM972347	5.70287	Female	73	Ⅱ	T3	N0	M0	distal	0	7
GSM972253	5.70142	Female	56	Ⅳ	T3	N2	M1	proximal	0	16
GSM972170	5.7012	Female	67	Ⅲ	T2	N2	M0	distal	0	73
GSM972009	5.69469	Male	68.1	Ⅳ	T3	N2	M1	distal	1	10
GSM972251	5.6914	Male	57	Ⅳ	T4	N1	M1	distal	1	7
GSM971987	5.69027	Male	66.7	Ⅱ	T3	N0	M0	proximal	0	68
GSM972104	5.6888	Female	72	Ⅲ	T3	N3	M0	proximal	0	41
GSM972512	5.68591	Male	62	Ⅲ	T4	N2	M0	proximal	1	23
GSM972096	5.68563	Female	63	Ⅲ	T2	N1	M0	distal	0	15
GSM972145	5.68313	Female	63	Ⅲ	T3	N2	M0	distal	0	135
GSM972279	5.68218	Female	67	Ⅲ	T3	N1	M0	proximal	0	52
GSM972483	5.6806	Female	80	Ⅱ	T3	N0	M0	distal	1	28
GSM972522	5.68037	Female	53	Ⅱ	T3	N0	M0	proximal	0	99
GSM972028	5.67306	Female	46	Ⅲ	T3	N2	M0	proximal	0	78
GSM972457	5.67305	Female	74	Ⅲ	T3	N1	M0	distal	0	68
GSM972375	5.67298	Female	46	Ⅲ	T3	N1	M0	proximal	0	117
GSM972290	5.66559	Female	70	Ⅰ	T2	N0	M0	distal	0	39
GSM971998	5.6652	Male	74.8	Ⅲ	T3	N1	M0	proximal	1	23
GSM972412	5.66103	Male	78	Ⅲ	T3	N2	M0	proximal	1	8
GSM972322	5.65792	Male	46	Ⅱ	T3	N0	M0	distal	1	86
GSM972261	5.65561	Female	79	Ⅲ	T4	N1	M0	proximal	1	7
GSM972089	5.65545	Female	68	Ⅱ	T3	N0	M0	proximal	0	87
GSM972227	5.65379	Male	61	Ⅳ	T3	N2	M1	proximal	1	20
GSM972002	5.65104	Male	77.8	Ⅲ	T4	N1	M0	distal	0	26
GSM972485	5.6401	Male	69	Ⅱ	T3	N0	M0	proximal	0	75
GSM972019	5.63875	Male	54	Ⅲ	T3	N3	M0	proximal	1	25
GSM972062	5.63789	Female	43	Ⅱ	T4	N0	M0	distal	1	23
GSM972329	5.62346	Male	61	Ⅱ	T3	N0	M0	distal	0	78
GSM972350	5.62332	Female	84	Ⅲ	T3	N1	M0	distal	1	9
GSM972051	5.62068	Female	34	Ⅳ	T3	N0	M1	distal	1	28
GSM972481	5.61979	Male	67	Ⅲ	T3	N2	M0	distal	1	65
GSM972520	5.61978	Male	76	Ⅲ	T3	N1	M0	distal	1	62
GSM972167	5.61849	Male	47	Ⅱ	T3	N0	M0	distal	1	45
GSM972377	5.61714	Female	59	Ⅲ	T3	N1	M0	distal	0	82
GSM972430	5.61705	Female	43	Ⅱ	T3	N0	M0	proximal	0	53
GSM972116	5.61545	Female	79	Ⅲ	T3	N2	M0	distal	1	29
GSM972355	5.61024	Male	72	Ⅱ	T3	N0	M0	distal	1	34
GSM972125	5.60593	Female	64	Ⅱ	T3	N0	M0	distal	0	68
GSM972373	5.60371	Male	66	Ⅲ	T3	N1	M0	proximal	0	79
GSM972070	5.60334	Female	64	Ⅱ	T4	N0	M0	distal	1	68
GSM972270	5.60028	Female	75	Ⅱ	T4	N0	M0	proximal	0	65
GSM972361	5.59874	Female	72	Ⅲ	T4	N2	M0	distal	1	19
GSM972340	5.59567	Male	75	Ⅱ	T3	N0	M0	distal	0	84
GSM972451	5.58027	Male	58	Ⅱ	T4	N0	M0	distal	0	97
GSM972302	5.57758	Male	79	Ⅲ	T4	N1	M0	proximal	1	27
GSM971983	5.57563	Male	75.3	Ⅲ	T3	N1	M0	proximal	0	87
GSM972438	5.57095	Male	44	Ⅳ	T4	N1	M1	proximal	1	30
GSM972029	5.56921	Male	58	Ⅲ	T4	N2	M0	distal	0	36
GSM972463	5.56879	Male	67	Ⅲ	T4	N2	M0	proximal	1	2
GSM972313	5.56559	Female	83	Ⅰ	T2	N0	M0	distal	1	91
GSM972050	5.56533	Female	75	Ⅱ	T3	N0	M0	distal	0	19
GSM972011	5.56427	Female	75.3	Ⅳ	T4	N1	M1	distal	1	20
GSM972063	5.56221	Male	54	Ⅱ	T3	N0	M0	distal	0	70
GSM972366	5.55862	Male	50	Ⅲ	T3	N2	M0	proximal	1	24
GSM972262	5.55778	Female	88	Ⅱ	T4	N0	MX	distal	0	5
GSM972156	5.55541	Male	67	Ⅲ	T3	N1	M0	distal	1	112
GSM971961	5.55301	Female	39.2	Ⅳ	T3	N1	M1	distal	1	32
GSM972115	5.55095	Female	59	Ⅲ	T3	N3	M0	distal	1	75
GSM972149	5.54889	Male	64	Ⅱ	T3	N0	M0	distal	0	132
GSM972142	5.5477	Female	86	Ⅲ	T3	N2	M0	proximal	1	35
GSM972162	5.54638	Female	73	Ⅲ	T3	N1	M0	distal	0	77
GSM972212	5.5415	Female	54	Ⅳ	T3	N1	M1	distal	1	18
GSM972146	5.53254	Male	60	Ⅲ	T3	N2	M0	distal	0	66
GSM972455	5.52537	Female	89	Ⅲ	T3	N1	M0	proximal	0	74
GSM972143	5.52494	Male	57	Ⅱ	T4	N0	M0	distal	0	154
GSM972119	5.52125	Male	96	Ⅲ	T4	N1	M0	distal	0	37
GSM972266	5.51926	Male	56	Ⅳ	T4	N2	M1	distal	1	20
GSM972364	5.51788	Female	71	Ⅲ	T3	N1	M0	proximal	0	103
GSM972132	5.51502	Female	87	Ⅱ	T3	N0	M0	distal	1	61
GSM972155	5.51069	Male	42	Ⅲ	T3	N2	M0	distal	1	24
GSM971977	5.50569	Female	40.8	Ⅲ	T4	N1	M0	proximal	0	49
GSM972510	5.49768	Male	89	Ⅱ	T3	N0	M0	distal	0	86
GSM972327	5.49736	Male	60	Ⅱ	T3	N0	M0	proximal	0	83
GSM972315	5.49557	Female	60	Ⅰ	T1	N0	M0	distal	0	84
GSM972161	5.48915	Female	91	Ⅱ	T3	N0	M0	distal	1	11
GSM972088	5.48805	Female	73	Ⅱ	T4	N0	M0	distal	0	79
GSM972514	5.48758	Female	79	Ⅲ	T2	N1	M0	distal	1	32
GSM972462	5.48411	Male	72	Ⅰ	T2	N0	M0	distal	0	88
GSM972240	5.47957	Female	67	Ⅳ	T3	N1	M1	distal	0	14
GSM972495	5.47895	Female	69	Ⅲ	T3	N1	M0	proximal	1	27
GSM972478	5.47252	Male	80	Ⅱ	T3	N0	M0	distal	0	69
GSM971958	5.4681	Female	36.4	Ⅳ	T3	N2	M1	distal	1	9
GSM972108	5.45409	Male	64	Ⅲ	T4	N1	M0	distal	0	103
GSM972150	5.44945	Female	55	Ⅲ	T3	N1	M0	distal	0	109
GSM972117	5.44805	Female	78	Ⅲ	T3	N1	M0	proximal	0	32
GSM972333	5.44741	Male	49	Ⅱ	T3	N0	M0	distal	0	80
GSM972093	5.44518	Female	55	Ⅱ	T4	N0	M0	distal	0	74
GSM972169	5.42558	Male	50	Ⅱ	T4	N0	M0	distal	0	164
GSM971964	5.41406	Female	35.4	Ⅲ	T2	N2	M0	distal	0	35
GSM972440	5.40691	Male	50	Ⅱ	T3	N0	M0	distal	0	52
GSM972398	5.3877	Male	65	Ⅱ	T3	N0	M0	distal	1	64
GSM972387	5.38276	Male	62	Ⅱ	T3	N0	M0	distal	0	123
GSM972250	5.37841	Male	52	Ⅲ	T3	N1	M0	distal	0	12
GSM972054	5.37622	Male	82	Ⅱ	T3	N0	M0	proximal	0	26
GSM972242	5.37261	Male	69	Ⅰ	T2	N0	M0	proximal	0	17
GSM971957	5.36873	Male	34.5	Ⅳ	T4	N2	M1	distal	1	10
GSM972371	5.36788	Male	47	Ⅲ	T3	N1	M0	proximal	0	81
GSM972092	5.3631	Female	76	Ⅱ	T3	N0	M0	distal	0	47
GSM972324	5.36022	Male	72	Ⅱ	T3	N0	M0	distal	0	82
GSM972289	5.35717	Male	72	Ⅳ	T4	N1	M1	proximal	1	17
GSM972395	5.34856	Male	64	Ⅲ	T4	N1	M0	distal	0	147
GSM972509	5.34273	Female	73	Ⅰ	T2	N0	M0	distal	0	14
GSM972413	5.3386	Male	66	Ⅲ	T3	N1	M0	distal	1	20
GSM972308	5.33033	Female	79	Ⅲ	T3	N1	M0	proximal	0	92
GSM972439	5.31875	Male	65	Ⅳ	T3	N1	M1	distal	1	2
GSM972040	5.30306	Male	81	Ⅱ	T3	N0	M0	distal	0	63
GSM972385	5.30305	Male	70	Ⅱ	T3	N0	M0	distal	0	63
GSM972152	5.28201	Female	70	Ⅲ	T3	N1	M0	proximal	0	56
GSM972285	5.23871	Male	71	Ⅱ	T2	N0	M0	distal	1	2
GSM972341	5.23432	Female	89	Ⅲ	T3	N1	M0	distal	0	69
GSM972400	5.19849	Female	67.8	Ⅳ	T4	N2	M1	distal	1	11
GSM972134	5.1677	Male	74	Ⅲ	T3	N2	M0	distal	1	14
GSM972321	5.08222	Male	52	Ⅲ	T3	N2	M0	distal	0	9

## Sheet: HIGH
Acc	SLC27A5	sex	age	stage	T	N	M	location	status	time
GSM972311	7.88859	Male	55	Ⅱ	T3	N0	M0	distal	0	106
GSM972046	7.81074	Male	54	Ⅱ	T3	N0	M0	distal	0	58
GSM972358	6.9792	Female	53	Ⅱ	T3	N0	M0	distal	0	81
GSM972003	6.87539	Male	64.6	Ⅳ	T3	N2	M1	proximal	1	27
GSM972049	6.86413	Male	79	Ⅱ	T3	N0	M0	proximal	0	26
GSM972257	6.86356	Female	88	Ⅱ	T4	N0	M0	distal	1	21
GSM972356	6.82278	Female	73	Ⅱ	T3	N0	M0	distal	1	53
GSM971992	6.77961	Male	85.6	Ⅱ	T4	N0	M0	distal	1	20
GSM972504	6.77574	Male	80	Ⅲ	T3	N2	M0	distal	1	30
GSM972037	6.7755	Male	78	Ⅱ	T4	N0	M0	proximal	0	33
GSM972282	6.73886	Female	79	Ⅰ	T2	N0	M0	distal	0	51
GSM972008	6.7101	Male	67.3	Ⅳ	T4	N2	M1	distal	1	72
GSM972033	6.69652	Female	45	Ⅱ	T4	N0	M0	distal	0	50
GSM972079	6.68293	Male	44	Ⅱ	T3	N0	M0	distal	0	168
GSM972445	6.68084	Male	48	Ⅱ	T4	N0	M0	proximal	0	35
GSM971975	6.67651	Female	41.9	Ⅱ	T3	N0	M0	distal	0	46
GSM972502	6.66012	Male	69	Ⅱ	T3	N0	M0	distal	0	131
GSM972196	6.65059	Female	69	Ⅱ	T3	N0	M0	proximal	0	73
GSM972269	6.61049	Male	70	Ⅰ	T2	N0	M0	proximal	0	79
GSM972506	6.59547	Male	68	Ⅱ	T3	N0	M0	distal	0	141
GSM972198	6.57878	Female	52	Ⅲ	T3	N1	M0	distal	0	57
GSM972264	6.57782	Male	46	Ⅱ	T3	N0	M0	proximal	0	73
GSM972111	6.56793	Male	63	Ⅲ	T3	N2	M0	distal	0	22
GSM971990	6.56626	Male	83.1	Ⅰ	T2	N0	M0	proximal	1	12
GSM972291	6.56322	Male	46	Ⅲ	T4	N2	M0	distal	0	32
GSM972244	6.56133	Female	51	Ⅰ	T1	N0	M0	distal	0	14
GSM972061	6.55873	Female	78	Ⅱ	T4	N0	M0	distal	1	43
GSM972105	6.55712	Male	53	Ⅲ	T2	N3	M0	distal	0	32
GSM972199	6.5484	Male	73	Ⅲ	T3	N2	M0	distal	0	66
GSM972491	6.54757	Male	74	Ⅱ	T3	N0	M0	distal	0	70
GSM972274	6.54751	Female	91	Ⅲ	T4	N2	M0	proximal	0	57
GSM972233	6.54728	Male	67	Ⅱ	T3	N0	M0	distal	0	15
GSM972014	6.54412	Male	65.8	Ⅳ	T3	N0	M1	distal	1	29
GSM972192	6.54365	Female	72	Ⅱ	T3	N0	M0	proximal	0	158
GSM972016	6.54183	Female	74.5	Ⅱ	T3	N0	M0	proximal	1	16
GSM972157	6.5362	Male	57	Ⅲ	T3	N1	M0	distal	0	118
GSM972265	6.53377	Female	78	Ⅲ	T3	N1	M0	proximal	0	60
GSM972215	6.5239	Female	73	Ⅲ	T4	N2	M0	proximal	0	47
GSM971970	6.5075	Female	31.7	Ⅰ	T2	N0	M0	proximal	0	86
GSM972187	6.50607	Male	62	Ⅱ	T3	N0	M0	proximal	0	49
GSM972354	6.49735	Female	68	Ⅲ	T3	N2	M0	proximal	1	95
GSM972059	6.49647	Female	76	Ⅱ	T3	N0	M0	distal	0	59
GSM972406	6.4952	Female	66	Ⅱ	T3	N0	M0	distal	0	106
GSM972476	6.49151	Male	61	Ⅲ	T4	N1	M0	distal	0	64
GSM972203	6.49038	Female	66	Ⅲ	T3	N2	M0	distal	0	54
GSM972103	6.48779	Male	66	Ⅲ	T3	N2	M0	distal	0	58
GSM972271	6.48189	Male	92	Ⅲ	T4	N1	M0	proximal	1	14
GSM972295	6.48056	Male	68	Ⅲ	T4	N1	M0	proximal	0	61
GSM972314	6.47855	Female	86	Ⅲ	T3	N1	M0	proximal	0	46
GSM972425	6.47825	Female	72	Ⅲ	T3	N1	M0	proximal	0	59
GSM971981	6.47702	Male	81.8	Ⅱ	T3	N0	M0	proximal	0	48
GSM972465	6.47233	Male	73	Ⅱ	T3	N0	M0	proximal	1	84
GSM972197	6.47003	Female	78	Ⅱ	T3	N0	M0	proximal	0	50
GSM972353	6.46985	Female	46	Ⅱ	T4	N0	M0	proximal	0	133
GSM972499	6.46515	Male	82	Ⅲ	T4	N2	M0	proximal	0	72
GSM972469	6.46216	Male	69	Ⅰ	T2	N0	M0	distal	0	86
GSM972429	6.46139	Male	64	Ⅲ	T4	N2	M0	distal	0	62
GSM972397	6.45299	Female	83	Ⅱ	T3	N0	M0	distal	0	105
GSM972336	6.45218	Male	63	Ⅲ	T3	N1	M0	distal	0	50
GSM972053	6.44959	Male	55	Ⅱ	T2	N0	M0	proximal	0	29
GSM972012	6.44833	Female	86.8	Ⅳ	T3	N1	M1	proximal	0	101
GSM972318	6.4445	Female	84	Ⅱ	T3	N0	M0	proximal	1	36
GSM972415	6.4391	Male	69	Ⅲ	T3	N1	M0	distal	1	42
GSM972230	6.43628	Male	55	Ⅲ	T3	N1	M0	distal	0	27
GSM972325	6.42901	Male	55	Ⅲ	T3	N1	M0	proximal	0	71
GSM972239	6.42736	Male	59	Ⅱ	T3	N0	M0	distal	0	14
GSM972312	6.42348	Male	71	Ⅱ	T3	N0	M0	distal	1	97
GSM972368	6.42266	Female	70	Ⅲ	T3	N1	M0	distal	0	92
GSM972391	6.42057	Male	68	Ⅱ	T3	N0	M0	proximal	1	52
GSM972458	6.41989	Male	65	Ⅱ	T3	N0	M0	proximal	1	17
GSM972343	6.41867	Male	86	Ⅱ	T3	N0	M0	proximal	1	52
GSM972498	6.4131	Female	50	Ⅲ	T3	N1	M0	distal	1	59
GSM971996	6.41208	Female	63	Ⅲ	T3	N1	M0	proximal	0	76
GSM972015	6.40768	Female	92.4	Ⅱ	T3	N0	M0	distal	0	91
GSM972367	6.40766	Male	72	Ⅲ	T3	N1	M0	distal	0	95
GSM972420	6.40562	Male	83	Ⅲ	T3	N2	M0	proximal	1	6
GSM972381	6.40291	Male	63	Ⅱ	T3	N0	M0	distal	1	48
GSM972193	6.40191	Female	51	Ⅲ	T3	N1	M0	distal	0	73
GSM972066	6.39994	Male	69	Ⅳ	T4	N0	M1	distal	0	49
GSM972044	6.39963	Male	58	Ⅱ	T4	N0	M0	proximal	0	42
GSM972459	6.39876	Male	80	Ⅱ	T3	N0	M0	proximal	0	12
GSM972158	6.39426	Female	45	Ⅲ	T3	N2	M0	proximal	0	120
GSM972443	6.38781	Male	49	Ⅱ	T3	N0	M0	distal	0	48
GSM972427	6.38636	Male	63	Ⅱ	T3	N0	M0	distal	0	53
GSM972127	6.38323	Female	66	Ⅱ	T3	N0	M0	distal	0	85
GSM972392	6.3821	Female	75	Ⅱ	T4	N0	M0	proximal	1	44
GSM971986	6.37518	Male	66.3	Ⅱ	T3	N0	M0	proximal	0	68
GSM972519	6.37355	Male	58	Ⅱ	T3	N0	M0	distal	1	14
GSM972403	6.37325	Female	70	Ⅱ	T3	N0	M0	proximal	0	56
GSM972060	6.37172	Male	66	Ⅱ	T3	N0	M0	distal	0	82
GSM972080	6.3716	Male	61	Ⅱ	T4	N0	M0	distal	0	165
GSM972221	6.36981	Female	75	Ⅱ	T3	N0	M0	proximal	0	65
GSM972137	6.36863	Male	68	Ⅱ	T3	N0	M0	distal	0	129
GSM972477	6.3678	Male	75	Ⅱ	T3	N0	M0	proximal	0	81
GSM972475	6.35809	Female	68	Ⅱ	T3	N0	M0	distal	0	87
GSM972175	6.35714	Female	83	Ⅲ	T3	N1	M0	distal	1	43
GSM972056	6.35576	Female	78	Ⅱ	T4	N0	M0	proximal	0	92
GSM972276	6.35024	Male	59	Ⅲ	T3	N2	M0	proximal	0	43
GSM972159	6.35021	Male	67	Ⅲ	T3	N1	M0	proximal	0	93
GSM972426	6.35007	Male	49	Ⅱ	T3	N0	M0	proximal	0	81
GSM972299	6.34415	Female	54	Ⅳ	T4	N2	M1	distal	1	41
GSM972317	6.34387	Male	85	Ⅱ	T3	N0	M0	proximal	1	30
GSM972216	6.34138	Female	45	Ⅳ	T3	N2	M1	distal	0	94
GSM972236	6.34004	Male	71	Ⅳ	T1	N0	M1	distal	0	12
GSM971984	6.33945	Female	68	Ⅱ	T4	N0	M0	proximal	0	81
GSM972372	6.3354	Male	59	Ⅲ	T4	N2	M0	proximal	1	50
GSM972085	6.33127	Male	56	Ⅱ	T3	N0	M0	proximal	0	97
GSM972362	6.32824	Male	50	Ⅲ	T3	N1	M0	proximal	0	98
GSM972083	6.32413	Female	65	Ⅱ	T3	N0	M0	distal	0	127
GSM972283	6.31821	Male	65	Ⅱ	T3	N0	M0	proximal	0	51
GSM972303	6.31488	Female	80	Ⅰ	T2	N0	M0	distal	0	19
GSM972027	6.30535	Female	70	Ⅲ	T3	N2	M0	proximal	0	94
GSM972334	6.30525	Female	79	Ⅲ	T3	N2	M0	proximal	0	77
GSM972492	6.30449	Male	69	Ⅰ	T2	N0	M0	proximal	0	68
GSM972518	6.30419	Female	82	Ⅲ	T4	N1	M0	proximal	1	35
GSM972101	6.30186	Male	56	Ⅲ	T3	N1	M0	distal	0	35
GSM972024	6.3018	Male	62	Ⅲ	T2	N2	M0	distal	0	43
GSM971988	6.29581	Female	77.2	Ⅳ	T4	N1	M1	proximal	1	18
GSM972428	6.29471	Male	62	Ⅲ	T3	N2	M0	distal	0	55
GSM972307	6.29384	Female	71	Ⅱ	T3	N0	M0	proximal	0	82
GSM972035	6.29106	Female	94	Ⅱ	T3	N0	M0	proximal	0	39
GSM972136	6.28353	Male	54	Ⅲ	T3	N1	M0	distal	0	130
GSM972419	6.28102	Female	85	Ⅲ	T3	N2	M0	distal	1	32
GSM972374	6.28027	Male	65	Ⅲ	T1	N1	M0	distal	0	90
GSM972310	6.27276	Female	80	Ⅲ	T3	N1	M0	proximal	0	25
GSM971976	6.27156	Female	45.2	Ⅱ	T4	N0	M0	distal	0	36
GSM972405	6.2693	Female	70	Ⅱ	T4	N0	M0	distal	1	79
GSM972394	6.26703	Male	81	Ⅲ	T3	N1	M0	distal	1	11
GSM972431	6.26148	Male	59	Ⅲ	T3	N1	M0	proximal	0	54
GSM972410	6.26102	Female	68	Ⅱ	T3	N0	M0	distal	0	91
GSM972263	6.25703	Male	32	Ⅲ	T2	N1	M0	distal	0	76
GSM972390	6.25648	Male	87	Ⅲ	T3	N1	M0	proximal	1	8
GSM972017	6.25221	Female	73	Ⅲ	T3	N2	M0	proximal	0	43
GSM972304	6.24962	Female	60	Ⅱ	T3	N0	M0	distal	0	30
GSM972332	6.24885	Female	72	Ⅱ	T3	N0	M0	distal	0	87
GSM972472	6.248	Male	58	Ⅱ	T4	N0	M0	proximal	0	80
GSM972048	6.24694	Female	50	Ⅳ	T4	N0	M1	distal	0	30
GSM972323	6.24571	Female	67	Ⅲ	T3	N1	M0	distal	0	80
GSM972124	6.24552	Female	49	Ⅱ	T3	N0	M0	distal	0	75
GSM972379	6.24243	Female	63	Ⅲ	T2	N1	M0	distal	0	95
GSM972294	6.23899	Male	74	Ⅱ	T3	N0	M0	distal	0	25
GSM972416	6.23432	Male	49	Ⅱ	T4	N0	M0	distal	1	8
GSM972129	6.23231	Male	76	Ⅱ	T2	N0	M0	distal	0	11
GSM972058	6.23057	Female	75	Ⅱ	T3	N0	M0	proximal	0	60
GSM972222	6.22481	Female	69	Ⅱ	T3	N0	M0	proximal	0	57
GSM972344	6.22308	Female	70	Ⅱ	T3	N0	M0	distal	0	75
GSM972065	6.22244	Male	48	Ⅱ	T3	N0	M0	distal	0	46
GSM972268	6.22135	Male	67	Ⅲ	T2	N1	M0	distal	0	48
GSM972365	6.21708	Female	59	Ⅲ	T3	N2	M0	proximal	0	47
GSM972383	6.21356	Female	70	Ⅱ	T3	N0	M0	distal	0	92
GSM971966	6.21205	Female	40.5	Ⅲ	T3	N1	M0	distal	0	63
GSM971960	6.21184	Female	38.2	Ⅰ	T2	N0	M0	distal	0	74
GSM972248	6.20782	Male	58	Ⅱ	T3	N0	M0	proximal	0	14
GSM972182	6.20702	Male	53	Ⅱ	T4	N0	M0	distal	1	58
GSM972172	6.20694	Female	88	Ⅱ	T4	N0	M0	proximal	1	5
GSM972243	6.20158	Male	66	Ⅱ	T3	N0	M0	distal	0	2
GSM972306	6.19959	Male	70	Ⅱ	T3	N0	M0	distal	0	56
GSM971993	6.19721	Male	67.5	Ⅱ	T3	N0	M0	distal	0	56
GSM972128	6.19656	Male	64	Ⅱ	T3	N0	M0	distal	0	93
GSM972464	6.19568	Female	76	Ⅰ	T2	N0	M0	distal	0	86
GSM972414	6.19145	Female	52	Ⅱ	T3	N0	M0	distal	0	53
GSM972055	6.18793	Female	31	Ⅱ	T4	N0	M0	distal	0	93
GSM972021	6.18725	Female	58	Ⅲ	T3	N2	M0	distal	1	37
GSM972214	6.18409	Female	88	Ⅳ	T3	N2	M1	proximal	1	2
GSM972407	6.18087	Female	42	Ⅱ	T4	N0	M0	distal	0	132
GSM972030	6.17959	Female	68	Ⅲ	T3	N3	M0	proximal	0	52
GSM972194	6.17857	Male	43	Ⅲ	T3	N2	M0	distal	0	83
GSM972319	6.17537	Female	71	Ⅱ	T3	N0	M0	distal	1	78
GSM972474	6.1744	Female	49	Ⅲ	T3	N1	M0	distal	0	119
GSM971991	6.17358	Male	71.3	Ⅱ	T3	N0	M0	distal	1	55
GSM972452	6.16947	Female	75	Ⅲ	T3	N2	M0	proximal	0	99
GSM972351	6.1602	Male	71	Ⅱ	T4	N0	M0	distal	0	24
GSM972320	6.15882	Male	64	Ⅲ	T2	N1	M0	distal	1	58
GSM972069	6.15556	Male	68	Ⅱ	T3	N0	M0	proximal	0	201
GSM972237	6.15548	Female	55	Ⅰ	T1	N0	M0	distal	0	25
GSM972010	6.1547	Male	74.5	Ⅳ	T3	N1	M1	distal	1	46
GSM971989	6.15375	Male	71.3	Ⅰ	T2	N0	M0	proximal	1	24
GSM972501	6.15237	Female	76	Ⅲ	T3	N1	M0	distal	1	106
GSM972174	6.14949	Male	75	Ⅲ	T3	N1	M0	distal	0	97
GSM972497	6.14384	Female	77	Ⅲ	T2	N1	M0	distal	0	1
GSM972118	6.13738	Male	64	Ⅲ	T3	N2	M0	distal	0	30
GSM972013	6.13627	Female	89.4	Ⅳ	T2	N1	M1	distal	1	43
GSM972135	6.13493	Female	78	Ⅱ	T3	N0	M0	distal	1	13
GSM972077	6.13409	Female	58	Ⅱ	T3	N0	M0	distal	1	31
GSM972286	6.13325	Male	24	Ⅱ	T3	N0	M0	proximal	0	37
GSM972450	6.13286	Male	80	Ⅱ	T3	N0	M0	distal	1	47
GSM972460	6.13143	Female	70	Ⅱ	T3	N0	M0	distal	0	96
GSM972470	6.12888	Male	50	Ⅱ	T3	N0	M0	proximal	0	85
GSM972095	6.12805	Male	50	Ⅱ	T3	N0	M0	distal	0	67
GSM971974	6.12668	Female	40.7	Ⅳ	T4	N1	M1	distal	0	56
GSM972503	6.1255	Female	42	Ⅱ	T3	N0	M0	distal	0	146
GSM972292	6.12482	Female	62	Ⅱ	T3	N0	M0	proximal	0	25
GSM972153	6.12153	Male	71	Ⅱ	T3	N0	M0	distal	1	66
GSM972298	6.12058	Female	83	Ⅱ	T3	N0	M0	proximal	0	9
GSM972228	6.11726	Male	68	Ⅱ	T3	N0	M0	proximal	0	1
GSM972190	6.11639	Male	68	Ⅱ	T3	N0	M0	distal	0	108
GSM972148	6.11598	Male	59	Ⅲ	T3	N1	M0	distal	0	127
GSM972342	6.11522	Male	78	Ⅰ	T2	N0	M0	distal	0	28
GSM972454	6.11504	Male	62	Ⅰ	T2	N0	M0	distal	0	75
GSM972386	6.1141	Female	77	Ⅱ	T3	N0	M0	proximal	0	90
GSM972086	6.11254	Male	81	Ⅱ	T3	N0	M0	distal	1	43
GSM972277	6.11082	Female	88	Ⅱ	T4	N0	M0	proximal	0	51
GSM972393	6.1099	Male	76	Ⅱ	T3	N0	M0	proximal	1	47
GSM972073	6.10806	Female	80	Ⅱ	T3	N0	M0	proximal	0	163
GSM972025	6.10731	Male	49	Ⅲ	T3	N2	M0	distal	0	53
GSM972418	6.10706	Male	64	Ⅱ	T3	N0	M0	distal	0	70
GSM972376	6.10487	Female	73	Ⅲ	T3	N2	M0	distal	0	87
GSM972328	6.09796	Male	74	Ⅲ	T3	N2	M0	distal	0	82
GSM972517	6.09517	Female	88	Ⅱ	T3	N0	M0	distal	1	37
GSM972516	6.08972	Male	82	Ⅱ	T3	N0	M0	distal	0	66
GSM972363	6.08804	Female	68	Ⅲ	T3	N1	M0	distal	0	140
GSM972200	6.08767	Male	61	Ⅱ	T3	N0	M0	distal	0	54
GSM972139	6.08723	Female	69	Ⅲ	T3	N1	M0	distal	0	102
GSM972388	6.08311	Female	75	Ⅱ	T3	N0	M0	distal	1	83
GSM972091	6.08021	Male	67	Ⅱ	T3	N0	M0	distal	0	70
GSM972047	6.07872	Female	93	Ⅱ	T3	N0	M0	proximal	0	33
GSM972112	6.07669	Female	64	Ⅲ	T3	N2	M0	proximal	1	32
GSM972038	6.07252	Male	61	Ⅱ	T3	N0	M0	distal	1	1
GSM972223	6.06864	Male	78	Ⅱ	T3	N0	M0	proximal	1	33
GSM972330	6.06772	Female	79	Ⅱ	T3	N0	M0	proximal	0	86
GSM972202	6.0674	Female	57	Ⅲ	T3	N1	M0	distal	0	53
GSM972225	6.0621	Male	51	Ⅱ	T3	N0	M0	distal	0	37
GSM972384	6.05883	Male	61	Ⅱ	T3	N0	M0	distal	1	106
GSM972018	6.05824	Female	68	Ⅲ	T2	N2	M0	distal	0	117
GSM972513	6.0579	Male	85	Ⅲ	T3	N1	M0	proximal	1	48
GSM972281	6.05514	Male	64	Ⅰ	T1	N0	M0	distal	0	56
GSM972235	6.05125	Female	57	Ⅲ	T2	N1	M0	distal	0	7
GSM972369	6.05095	Male	58	Ⅲ	T3	N2	M0	distal	1	102
GSM972247	6.04907	Male	79	Ⅱ	T4	N0	M0	distal	0	6
GSM972396	6.04906	Male	72	Ⅱ	T3	N0	M0	proximal	0	107
GSM972288	6.04686	Male	53	Ⅳ	T4	N1	M1	distal	1	35
GSM972195	6.04612	Female	54	Ⅱ	T3	N0	M0	proximal	0	120
GSM972100	6.04092	Female	71	Ⅲ	T4	N2	M0	proximal	0	25
GSM972508	6.03898	Female	69	Ⅰ	T1	N0	M0	distal	0	134
GSM972511	6.03786	Male	75	Ⅲ	T3	N2	M0	proximal	1	47
GSM972123	6.0378	Male	53	Ⅱ	T3	N0	M0	proximal	0	71
GSM972107	6.03312	Male	76	Ⅲ	T3	N1	M0	distal	1	60
GSM972490	6.03144	Male	67	Ⅱ	T3	N0	M0	distal	0	74
GSM972121	6.02921	Male	96	Ⅲ	T3	N1	M0	distal	0	35
GSM972114	6.02597	Male	73	Ⅲ	T3	N1	M0	proximal	0	46
GSM972339	6.02582	Male	67	Ⅲ	T3	N1	M0	proximal	0	76
GSM972287	6.02575	Male	77	Ⅱ	T3	N0	M0	proximal	0	43
GSM972275	6.02574	Male	76	Ⅱ	T4	N0	M0	proximal	1	4
GSM972352	6.02444	Male	66	Ⅲ	T3	N2	M0	distal	0	139
GSM972098	6.01954	Male	66	Ⅲ	T4	N2	M0	distal	1	15
GSM971965	6.01784	Female	37.5	Ⅱ	T3	N0	M0	distal	0	33
GSM972171	6.01746	Female	70	Ⅲ	T4	N1	M0	proximal	0	130
GSM972447	6.01578	Male	71	Ⅱ	T3	N0	M0	proximal	0	31
GSM971978	6.01559	Female	71.4	Ⅰ	T2	N0	M0	proximal	0	109
GSM972278	6.00834	Female	72	Ⅰ	T2	N0	M0	proximal	0	45
GSM972188	6.00727	Female	58	Ⅲ	T3	N2	M0	distal	0	22
GSM972208	6.00684	Male	63	Ⅳ	T4	N2	M1	distal	1	25
GSM972094	6.00618	Female	67	Ⅱ	T3	N0	M0	proximal	0	61
GSM972259	6.00184	Female	72	Ⅱ	T4	N0	M0	distal	0	29
GSM972346	6.00142	Female	82	Ⅲ	T3	N1	M0	distal	1	72
GSM972191	6.00142	Male	49	Ⅲ	T3	N1	M0	distal	0	122
GSM971995	5.99954	Female	61.8	Ⅱ	T4	N0	M0	distal	0	25
GSM972453	5.99842	Female	51	Ⅲ	T3	N1	M0	proximal	0	100
GSM971963	5.99314	Male	78.2	Ⅱ	T3	N0	M0	proximal	1	20
GSM972486	5.99284	Male	87	Ⅱ	T3	N0	M0	proximal	0	33
GSM972466	5.99199	Female	73	Ⅲ	T3	N1	M0	proximal	0	75
GSM972335	5.98974	Male	73	Ⅰ	T2	N0	M0	distal	1	46

## Sheet: LOW
Acc	SLC27A5	sex	age	stage	T	N	M	location	status	time
GSM972211	5.98761	Male	65	Ⅲ	T3	N1	M0	distal	0	57
GSM972220	5.98616	Male	81	Ⅲ	T3	N1	M0	proximal	0	1
GSM972399	5.98433	Female	54	Ⅲ	T4	N1	M0	distal	0	90
GSM972260	5.98055	Male	70	Ⅳ	T3	N2	M1	distal	0	13
GSM972284	5.97883	Female	63	Ⅳ	T4	N2	M1	distal	1	27
GSM972305	5.97586	Female	82	Ⅲ	T4	N2	M0	proximal	0	31
GSM972007	5.97502	Male	71	Ⅳ	T4	N2	M1	proximal	1	2
GSM972130	5.97341	Male	76	Ⅱ	T4	N0	M0	distal	0	55
GSM972408	5.97279	Male	66	Ⅱ	T3	N0	M0	distal	1	32
GSM972359	5.96943	Female	56	Ⅱ	T3	N0	M0	proximal	1	30
GSM972036	5.96851	Female	47	Ⅱ	T4	N0	M0	proximal	0	50
GSM971969	5.96685	Male	30.2	Ⅰ	T1	N0	M0	distal	0	63
GSM972479	5.96481	Male	79	Ⅲ	T4	N2	M0	proximal	0	3
GSM972126	5.96379	Male	61	Ⅱ	T3	N0	M0	distal	0	63
GSM972082	5.96369	Male	75	Ⅱ	T3	N0	M0	distal	1	132
GSM972075	5.96082	Male	42	Ⅱ	T4	N0	M0	distal	1	44
GSM972249	5.96073	Female	74	Ⅰ	T1	N0	M0	proximal	0	14
GSM972272	5.95996	Female	47	Ⅳ	T3	N1	M1	proximal	1	15
GSM972473	5.95946	Male	67	Ⅱ	T3	N0	M0	distal	0	117
GSM972331	5.95692	Male	79	Ⅱ	T3	N0	M0	distal	1	75
GSM972213	5.95287	Female	71	Ⅳ	T3	N0	M1	distal	1	1
GSM972238	5.94296	Female	53	Ⅲ	T2	N1	M0	distal	0	19
GSM972087	5.94131	Female	84	Ⅱ	T3	N0	M0	proximal	1	32
GSM972326	5.94116	Female	71	Ⅱ	T3	N0	M0	distal	0	85
GSM972402	5.94083	Male	71	Ⅱ	T3	N0	M1	proximal	1	31
GSM972041	5.9399	Male	78	Ⅱ	T3	N0	M0	distal	0	55
GSM972409	5.93378	Female	72	Ⅱ	T4	N0	M0	distal	0	104
GSM972444	5.93346	Male	73	Ⅲ	T4	N2	MX	proximal	1	14
GSM972110	5.93317	Male	76	Ⅲ	T4	N2	M0	proximal	1	7
GSM972071	5.93316	Female	68	Ⅱ	T3	N0	M0	distal	0	183
GSM972209	5.9316	Male	54	Ⅳ	T3	N2	M1	proximal	1	13
GSM972494	5.93143	Female	43	Ⅰ	T2	N0	M0	distal	0	57
GSM972023	5.93101	Female	59	Ⅲ	T3	N1	M0	distal	0	16
GSM972120	5.92786	Female	96	Ⅲ	T3	N1	M0	proximal	0	36
GSM972267	5.92627	Male	82	Ⅱ	T3	N0	M0	distal	1	67
GSM972488	5.9227	Male	65	Ⅱ	T3	N0	M0	proximal	0	49
GSM972076	5.92122	Male	48	Ⅱ	T3	N0	M0	proximal	0	153
GSM971971	5.9207	Female	34.7	Ⅳ	T4	N2	M1	proximal	0	65
GSM971994	5.91691	Male	80.9	Ⅱ	T3	N0	M0	proximal	0	43
GSM971973	5.9154	Male	24.9	Ⅱ	T3	N0	M0	distal	0	46
GSM972505	5.91503	Male	69	Ⅱ	T3	N0	M0	distal	0	144
GSM972052	5.91366	Male	68	Ⅱ	T2	N0	M0	distal	0	15
GSM972254	5.90885	Female	77	Ⅳ	T3	N0	M1	distal	0	14
GSM971962	5.90804	Male	60.9	Ⅲ	T4	N2	M0	proximal	0	73
GSM972487	5.90644	Male	84	Ⅱ	T3	N0	M0	distal	0	67
GSM972417	5.90596	Male	59	Ⅱ	T3	N0	M0	distal	0	146
GSM971980	5.90507	Male	76.9	Ⅲ	T4	N1	M0	proximal	0	59
GSM971997	5.9044	Male	72	Ⅲ	T3	N2	M0	proximal	0	89
GSM972461	5.90363	Male	56	Ⅱ	T3	N0	M0	distal	0	96
GSM972338	5.90334	Male	69	Ⅱ	T3	N0	M0	distal	0	74
GSM972097	5.89778	Male	64	Ⅲ	T4	N1	M0	proximal	1	12
GSM972218	5.89666	Female	75	Ⅳ	T4	N3	M1	proximal	1	7
GSM972034	5.89601	Male	77	Ⅱ	T3	N0	M0	proximal	0	50
GSM972449	5.88957	Female	51	Ⅲ	T4	N1	M0	proximal	1	41
GSM972147	5.88936	Male	79	Ⅱ	T3	N0	M0	distal	0	140
GSM971959	5.88822	Male	36.9	Ⅱ	T4	N0	M0	proximal	0	52
GSM971982	5.88523	Male	79.3	Ⅲ	T4	N2	M0	proximal	1	42
GSM972348	5.88133	Male	60	Ⅱ	T3	N0	M0	distal	0	62
GSM972039	5.88021	Male	65	Ⅳ	T4	N0	M1	distal	1	52
GSM972176	5.8759	Female	85	Ⅲ	T4	N2	M0	proximal	1	36
GSM972370	5.87546	Female	73	Ⅲ	T3	N1	M0	distal	1	71
GSM972507	5.87507	Female	83	Ⅲ	T3	N1	M0	proximal	0	42
GSM972113	5.87437	Female	63	Ⅲ	T3	N1	M0	proximal	0	27
GSM971972	5.87225	Male	40.2	Ⅰ	T2	N0	M0	distal	0	75
GSM972043	5.87037	Male	56	Ⅳ	T3	N0	M1	distal	1	27
GSM972006	5.86943	Female	67.5	Ⅳ	T3	N0	M1	distal	1	23
GSM972360	5.86883	Female	54	Ⅲ	T3	N1	M0	distal	0	141
GSM972004	5.86712	Female	62.9	Ⅳ	T3	N1	M1	proximal	0	89
GSM972484	5.86663	Male	68	Ⅱ	T3	N0	M0	distal	0	76
GSM972404	5.86559	Male	68	Ⅱ	T3	N0	M0	distal	0	48
GSM972480	5.86266	Male	78	Ⅱ	T3	N0	M0	proximal	0	69
GSM972226	5.86229	Male	57	Ⅱ	T4	N0	M0	proximal	0	20
GSM972467	5.8613	Male	54	Ⅲ	T3	N2	M0	distal	0	72
GSM972424	5.85975	Male	70	Ⅱ	T3	N0	M0	distal	0	104
GSM972496	5.85973	Female	65	Ⅰ	T2	N0	M0	distal	0	142
GSM971999	5.8593	Male	61.5	Ⅲ	T3	N1	M0	distal	0	1
GSM972057	5.8542	Male	70	Ⅱ	T3	N0	M0	distal	1	26
GSM972231	5.85363	Male	54	Ⅳ	T3	N1	M1	distal	0	14
GSM972357	5.85118	Female	88	Ⅱ	T3	N0	M0	distal	1	42
GSM972468	5.84448	Male	73	Ⅱ	T3	N0	M0	distal	1	24
GSM972141	5.84416	Male	58	Ⅲ	T3	N2	M0	distal	0	84
GSM972378	5.84083	Male	78	Ⅲ	T3	N2	M0	proximal	0	86
GSM972005	5.84016	Male	66.1	Ⅳ	T4	N1	M1	proximal	0	44
GSM972493	5.83774	Female	89	Ⅱ	T3	N0	M0	proximal	0	59
GSM972165	5.83766	Male	67	Ⅱ	T4	N0	M0	proximal	1	87
GSM972489	5.83466	Female	77	Ⅱ	T3	N0	M0	proximal	0	74
GSM972031	5.83293	Male	81	Ⅱ	T3	N0	M0	distal	0	55
GSM972515	5.83236	Female	72	Ⅱ	T3	N0	M0	distal	0	118
GSM972102	5.83146	Male	22	Ⅲ	T3	N1	M0	distal	0	46
GSM972045	5.83022	Male	71	Ⅳ	T3	N0	M1	proximal	1	11
GSM972337	5.82635	Female	80	Ⅲ	T3	N1	M0	proximal	1	41
GSM972151	5.82458	Female	75	Ⅲ	T3	N1	M0	distal	0	77
GSM972067	5.82111	Female	83	Ⅱ	T3	N0	M0	distal	1	183
GSM972074	5.82039	Female	70	Ⅱ	T4	N0	M0	distal	1	75
GSM972072	5.81699	Female	70	Ⅱ	T4	N0	M0	proximal	0	172
GSM972380	5.81619	Female	64	Ⅲ	T3	N2	M0	proximal	1	15
GSM972078	5.81543	Male	63	Ⅱ	T3	N0	M0	distal	1	145
GSM972234	5.81534	Male	79	Ⅳ	T3	N1	M1	proximal	1	10
GSM972207	5.81478	Male	65	Ⅲ	T3	N1	M0	distal	0	82
GSM972201	5.81001	Male	78	Ⅲ	T3	N2	M0	proximal	0	67
GSM971979	5.80776	Female	66.4	Ⅱ	T3	N0	M0	proximal	0	53
GSM972389	5.80703	Male	77	Ⅱ	T4	N0	M0	proximal	0	93
GSM972140	5.80346	Male	64	Ⅱ	T4	N0	M0	distal	0	172
GSM972144	5.80191	Female	63	Ⅱ	T3	N0	M0	distal	0	121
GSM972482	5.80059	Female	90	Ⅱ	T3	N0	M0	proximal	0	42
GSM972256	5.79879	Female	63	Ⅳ	T4	N1	M1	distal	0	19
GSM972084	5.79798	Female	73	Ⅱ	T3	N0	M0	distal	0	129
GSM972345	5.79795	Male	83	Ⅲ	T3	N2	M0	proximal	1	42
GSM972349	5.78887	Female	79	Ⅲ	T4	N1	M0	proximal	1	5
GSM972122	5.78766	Female	97	Ⅲ	T4	N1	M0	proximal	1	19
GSM972521	5.78662	Female	90	Ⅱ	T3	N0	M0	proximal	1	76
GSM972217	5.78518	Male	73	Ⅳ	T3	N1	M1	distal	0	70
GSM972241	5.78351	Male	61	Ⅱ	T3	N0	M0	distal	1	17
GSM972441	5.78323	Female	49	Ⅳ	T4	N2	M1	distal	0	68
GSM971968	5.78115	Female	44.9	Ⅱ	T4	N0	M0	proximal	0	112
GSM972138	5.78059	Male	77	Ⅱ	T3	N0	M0	distal	1	53
GSM972316	5.77963	Female	77	Ⅱ	T3	N0	M0	proximal	0	83
GSM972219	5.77955	Male	60	Ⅳ	T3	N2	M1	distal	0	53
GSM972099	5.77909	Male	78	Ⅲ	T3	N1	M0	distal	0	15
GSM972442	5.77771	Female	54	Ⅳ	T3	N2	M1	distal	1	6
GSM972081	5.77702	Female	68	Ⅱ	T3	N0	M0	distal	0	26
GSM972437	5.77509	Female	48	Ⅳ	T3	N2	M1	distal	1	7
GSM972163	5.77298	Male	71	Ⅱ	T4	N0	M0	distal	0	41
GSM972309	5.76572	Male	78	Ⅱ	T3	N0	M0	proximal	0	95
GSM972160	5.76568	Male	73	Ⅱ	T3	N0	M0	distal	0	77
GSM972301	5.76034	Male	74	Ⅲ	T3	N2	M0	distal	1	105
GSM972022	5.75926	Female	76	Ⅲ	T3	N2	M0	proximal	0	82
GSM972068	5.75612	Male	44	Ⅱ	T4	N0	M0	distal	1	22
GSM972252	5.75602	Female	37	Ⅳ	T3	N1	M1	proximal	0	16
GSM972026	5.74608	Male	75	Ⅲ	T3	N2	M0	distal	1	34
GSM972042	5.74137	Male	83	Ⅱ	T3	N0	M0	proximal	0	51
GSM972001	5.74042	Male	71.5	Ⅲ	T2	N1	M0	distal	0	73
GSM972000	5.73981	Female	76.4	Ⅲ	T3	N2	M0	distal	0	9
GSM972411	5.73827	Female	48	Ⅲ	T1	N1	M0	distal	0	125
GSM972297	5.7382	Male	77	Ⅰ	T1	N0	M0	proximal	1	46
GSM972173	5.73817	Female	59	Ⅱ	T4	N0	M0	distal	1	26
GSM972106	5.73684	Female	96	Ⅲ	T3	N1	M0	distal	0	72
GSM972224	5.7367	Male	74	Ⅲ	T4	N2	M0	proximal	1	25
GSM972090	5.73478	Female	72	Ⅱ	T3	N0	M0	distal	0	69
GSM972131	5.73289	Female	78	Ⅱ	T3	N0	M0	proximal	0	86
GSM972255	5.72742	Female	81	Ⅱ	T3	N0	M0	proximal	0	5
GSM972232	5.72444	Male	69	Ⅳ	T4	N2	M1	distal	0	21
GSM972280	5.72261	Female	79	Ⅱ	T4	N0	M0	proximal	1	46
GSM972064	5.71709	Male	60	Ⅳ	T4	N0	M1	distal	1	22
GSM971967	5.71699	Male	42.6	Ⅱ	T3	N0	M0	proximal	1	31
GSM972382	5.70681	Male	58	Ⅱ	T3	N0	M0	proximal	1	38
GSM972109	5.70676	Male	96	Ⅲ	T3	N1	M0	proximal	0	36
GSM972020	5.70654	Female	49	Ⅲ	T3	N2	M0	distal	0	78
GSM972154	5.70536	Female	49	Ⅲ	T4	N2	M0	distal	1	44
GSM972032	5.70425	Female	64	Ⅱ	T3	N0	M0	proximal	0	60
GSM972347	5.70287	Female	73	Ⅱ	T3	N0	M0	distal	0	7
GSM972253	5.70142	Female	56	Ⅳ	T3	N2	M1	proximal	0	16
GSM972170	5.7012	Female	67	Ⅲ	T2	N2	M0	distal	0	73
GSM972009	5.69469	Male	68.1	Ⅳ	T3	N2	M1	distal	1	10
GSM972251	5.6914	Male	57	Ⅳ	T4	N1	M1	distal	1	7
GSM971987	5.69027	Male	66.7	Ⅱ	T3	N0	M0	proximal	0	68
GSM972104	5.6888	Female	72	Ⅲ	T3	N3	M0	proximal	0	41
GSM972512	5.68591	Male	62	Ⅲ	T4	N2	M0	proximal	1	23
GSM972096	5.68563	Female	63	Ⅲ	T2	N1	M0	distal	0	15
GSM972145	5.68313	Female	63	Ⅲ	T3	N2	M0	distal	0	135
GSM972279	5.68218	Female	67	Ⅲ	T3	N1	M0	proximal	0	52
GSM972483	5.6806	Female	80	Ⅱ	T3	N0	M0	distal	1	28
GSM972522	5.68037	Female	53	Ⅱ	T3	N0	M0	proximal	0	99
GSM972028	5.67306	Female	46	Ⅲ	T3	N2	M0	proximal	0	78
GSM972457	5.67305	Female	74	Ⅲ	T3	N1	M0	distal	0	68
GSM972375	5.67298	Female	46	Ⅲ	T3	N1	M0	proximal	0	117
GSM972290	5.66559	Female	70	Ⅰ	T2	N0	M0	distal	0	39
GSM971998	5.6652	Male	74.8	Ⅲ	T3	N1	M0	proximal	1	23
GSM972412	5.66103	Male	78	Ⅲ	T3	N2	M0	proximal	1	8
GSM972322	5.65792	Male	46	Ⅱ	T3	N0	M0	distal	1	86
GSM972261	5.65561	Female	79	Ⅲ	T4	N1	M0	proximal	1	7
GSM972089	5.65545	Female	68	Ⅱ	T3	N0	M0	proximal	0	87
GSM972227	5.65379	Male	61	Ⅳ	T3	N2	M1	proximal	1	20
GSM972002	5.65104	Male	77.8	Ⅲ	T4	N1	M0	distal	0	26
GSM972485	5.6401	Male	69	Ⅱ	T3	N0	M0	proximal	0	75
GSM972019	5.63875	Male	54	Ⅲ	T3	N3	M0	proximal	1	25
GSM972062	5.63789	Female	43	Ⅱ	T4	N0	M0	distal	1	23
GSM972329	5.62346	Male	61	Ⅱ	T3	N0	M0	distal	0	78
GSM972350	5.62332	Female	84	Ⅲ	T3	N1	M0	distal	1	9
GSM972051	5.62068	Female	34	Ⅳ	T3	N0	M1	distal	1	28
GSM972481	5.61979	Male	67	Ⅲ	T3	N2	M0	distal	1	65
GSM972520	5.61978	Male	76	Ⅲ	T3	N1	M0	distal	1	62
GSM972167	5.61849	Male	47	Ⅱ	T3	N0	M0	distal	1	45
GSM972377	5.61714	Female	59	Ⅲ	T3	N1	M0	distal	0	82
GSM972430	5.61705	Female	43	Ⅱ	T3	N0	M0	proximal	0	53
GSM972116	5.61545	Female	79	Ⅲ	T3	N2	M0	distal	1	29
GSM972355	5.61024	Male	72	Ⅱ	T3	N0	M0	distal	1	34
GSM972125	5.60593	Female	64	Ⅱ	T3	N0	M0	distal	0	68
GSM972373	5.60371	Male	66	Ⅲ	T3	N1	M0	proximal	0	79
GSM972070	5.60334	Female	64	Ⅱ	T4	N0	M0	distal	1	68
GSM972270	5.60028	Female	75	Ⅱ	T4	N0	M0	proximal	0	65
GSM972361	5.59874	Female	72	Ⅲ	T4	N2	M0	distal	1	19
GSM972340	5.59567	Male	75	Ⅱ	T3	N0	M0	distal	0	84
GSM972451	5.58027	Male	58	Ⅱ	T4	N0	M0	distal	0	97
GSM972302	5.57758	Male	79	Ⅲ	T4	N1	M0	proximal	1	27
GSM971983	5.57563	Male	75.3	Ⅲ	T3	N1	M0	proximal	0	87
GSM972438	5.57095	Male	44	Ⅳ	T4	N1	M1	proximal	1	30
GSM972029	5.56921	Male	58	Ⅲ	T4	N2	M0	distal	0	36
GSM972463	5.56879	Male	67	Ⅲ	T4	N2	M0	proximal	1	2
GSM972313	5.56559	Female	83	Ⅰ	T2	N0	M0	distal	1	91
GSM972050	5.56533	Female	75	Ⅱ	T3	N0	M0	distal	0	19
GSM972011	5.56427	Female	75.3	Ⅳ	T4	N1	M1	distal	1	20
GSM972063	5.56221	Male	54	Ⅱ	T3	N0	M0	distal	0	70
GSM972366	5.55862	Male	50	Ⅲ	T3	N2	M0	proximal	1	24
GSM972262	5.55778	Female	88	Ⅱ	T4	N0	MX	distal	0	5
GSM972156	5.55541	Male	67	Ⅲ	T3	N1	M0	distal	1	112
GSM971961	5.55301	Female	39.2	Ⅳ	T3	N1	M1	distal	1	32
GSM972115	5.55095	Female	59	Ⅲ	T3	N3	M0	distal	1	75
GSM972149	5.54889	Male	64	Ⅱ	T3	N0	M0	distal	0	132
GSM972142	5.5477	Female	86	Ⅲ	T3	N2	M0	proximal	1	35
GSM972162	5.54638	Female	73	Ⅲ	T3	N1	M0	distal	0	77
GSM972212	5.5415	Female	54	Ⅳ	T3	N1	M1	distal	1	18
GSM972146	5.53254	Male	60	Ⅲ	T3	N2	M0	distal	0	66
GSM972455	5.52537	Female	89	Ⅲ	T3	N1	M0	proximal	0	74
GSM972143	5.52494	Male	57	Ⅱ	T4	N0	M0	distal	0	154
GSM972119	5.52125	Male	96	Ⅲ	T4	N1	M0	distal	0	37
GSM972266	5.51926	Male	56	Ⅳ	T4	N2	M1	distal	1	20
GSM972364	5.51788	Female	71	Ⅲ	T3	N1	M0	proximal	0	103
GSM972132	5.51502	Female	87	Ⅱ	T3	N0	M0	distal	1	61
GSM972155	5.51069	Male	42	Ⅲ	T3	N2	M0	distal	1	24
GSM971977	5.50569	Female	40.8	Ⅲ	T4	N1	M0	proximal	0	49
GSM972510	5.49768	Male	89	Ⅱ	T3	N0	M0	distal	0	86
GSM972327	5.49736	Male	60	Ⅱ	T3	N0	M0	proximal	0	83
GSM972315	5.49557	Female	60	Ⅰ	T1	N0	M0	distal	0	84
GSM972161	5.48915	Female	91	Ⅱ	T3	N0	M0	distal	1	11
GSM972088	5.48805	Female	73	Ⅱ	T4	N0	M0	distal	0	79
GSM972514	5.48758	Female	79	Ⅲ	T2	N1	M0	distal	1	32
GSM972462	5.48411	Male	72	Ⅰ	T2	N0	M0	distal	0	88
GSM972240	5.47957	Female	67	Ⅳ	T3	N1	M1	distal	0	14
GSM972495	5.47895	Female	69	Ⅲ	T3	N1	M0	proximal	1	27
GSM972478	5.47252	Male	80	Ⅱ	T3	N0	M0	distal	0	69
GSM971958	5.4681	Female	36.4	Ⅳ	T3	N2	M1	distal	1	9
GSM972108	5.45409	Male	64	Ⅲ	T4	N1	M0	distal	0	103
GSM972150	5.44945	Female	55	Ⅲ	T3	N1	M0	distal	0	109
GSM972117	5.44805	Female	78	Ⅲ	T3	N1	M0	proximal	0	32
GSM972333	5.44741	Male	49	Ⅱ	T3	N0	M0	distal	0	80
GSM972093	5.44518	Female	55	Ⅱ	T4	N0	M0	distal	0	74
GSM972169	5.42558	Male	50	Ⅱ	T4	N0	M0	distal	0	164
GSM971964	5.41406	Female	35.4	Ⅲ	T2	N2	M0	distal	0	35
GSM972440	5.40691	Male	50	Ⅱ	T3	N0	M0	distal	0	52
GSM972398	5.3877	Male	65	Ⅱ	T3	N0	M0	distal	1	64
GSM972387	5.38276	Male	62	Ⅱ	T3	N0	M0	distal	0	123
GSM972250	5.37841	Male	52	Ⅲ	T3	N1	M0	distal	0	12
GSM972054	5.37622	Male	82	Ⅱ	T3	N0	M0	proximal	0	26
GSM972242	5.37261	Male	69	Ⅰ	T2	N0	M0	proximal	0	17
GSM971957	5.36873	Male	34.5	Ⅳ	T4	N2	M1	distal	1	10
GSM972371	5.36788	Male	47	Ⅲ	T3	N1	M0	proximal	0	81
GSM972092	5.3631	Female	76	Ⅱ	T3	N0	M0	distal	0	47
GSM972324	5.36022	Male	72	Ⅱ	T3	N0	M0	distal	0	82
GSM972289	5.35717	Male	72	Ⅳ	T4	N1	M1	proximal	1	17
GSM972395	5.34856	Male	64	Ⅲ	T4	N1	M0	distal	0	147
GSM972509	5.34273	Female	73	Ⅰ	T2	N0	M0	distal	0	14
GSM972413	5.3386	Male	66	Ⅲ	T3	N1	M0	distal	1	20
GSM972308	5.33033	Female	79	Ⅲ	T3	N1	M0	proximal	0	92
GSM972439	5.31875	Male	65	Ⅳ	T3	N1	M1	distal	1	2
GSM972040	5.30306	Male	81	Ⅱ	T3	N0	M0	distal	0	63
GSM972385	5.30305	Male	70	Ⅱ	T3	N0	M0	distal	0	63
GSM972152	5.28201	Female	70	Ⅲ	T3	N1	M0	proximal	0	56
GSM972285	5.23871	Male	71	Ⅱ	T2	N0	M0	distal	1	2
GSM972341	5.23432	Female	89	Ⅲ	T3	N1	M0	distal	0	69
GSM972400	5.19849	Female	67.8	Ⅳ	T4	N2	M1	distal	1	11
GSM972134	5.1677	Male	74	Ⅲ	T3	N2	M0	distal	1	14
GSM972321	5.08222	Male	52	Ⅲ	T3	N2	M0	distal	0	9

## Sheet: SLC27A5-制表数据
status	time	sex	age	stage	T	N	M	location	SLC27A5	time
1	420	0	1	1	1	1	1	0	0	14		beta HR (95% CI for HR) wald.test p.value
1	210	1	1	1	1	1	1	0	0	7		age 0.31 1.4 (0.95-1.9) 2.7 0.098
1	60	0	1	1	1	1	1	0	0	2		sex -0.26 0.77 (0.57-1) 2.8 0.093
0	1950	1	0	1	1	1	1	0	0	65		SLC27A5 -0.48 0.62 (0.45-0.84) 9.4 0.0021
1	60	1	1	1	1	1	1	0	1	2		stage 0.67 2 (1.4-2.7) 18 2.1e-05
1	810	0	1	1	1	1	1	0	1	27		T 0.62 1.9 (0.95-3.7) 3.3 0.068
1	600	0	1	1	1	1	1	0	0	20		N 0.52 1.7 (1.2-2.3) 11 0.00088
0	480	1	0	1	1	1	1	0	0	16		M 1.7 5.5 (3.8-7.9) 83 1e-19
1	390	0	0	1	1	1	1	0	0	13		location -0.12 0.89 (0.65-1.2) 0.57 0.45
1	540	1	1	1	1	1	1	0	1	18
1	510	0	1	1	1	1	1	0	0	17
0	1320	0	1	1	1	1	1	0	0	44
1	900	0	0	1	1	1	1	0	0	30
0	3030	1	1	1	1	1	1	0	1	101
1	300	0	1	1	1	1	1	0	0	10
0	2670	1	1	1	1	1	1	0	0	89
1	450	1	0	1	1	1	1	0	0	15
0	480	1	0	1	1	1	1	0	0	16
1	330	0	1	1	1	0	1	0	0	11
1	930	0	1	0	1	0	1	0	0	31
0	1230	1	1	1	1	1	0	0	0	41
0	1560	1	1	1	1	1	0	0	1	52
1	750	0	0	1	1	1	0	0	0	25
0	1710	1	1	1	1	1	0	0	1	57
1	1080	1	1	1	1	1	0	0	0	36
0	2160	0	1	1	1	1	0	0	1	72
0	930	1	1	1	1	1	0	0	0	31
1	1260	0	1	1	1	1	0	0	0	42
0	90	0	1	1	1	1	0	0	0	3
1	210	0	1	1	1	1	0	0	0	7
1	750	0	1	1	1	1	0	0	0	25
0	1410	1	1	1	1	1	0	0	1	47
0	750	1	1	1	1	1	0	0	1	25
1	60	0	1	1	1	1	0	0	0	2
1	690	0	1	1	1	1	0	0	0	23
0	2190	0	1	1	1	1	0	0	0	73
1	1500	0	0	1	1	1	0	0	1	50
1	1050	1	1	1	1	1	0	0	0	35
1	180	0	1	1	1	1	0	0	1	6
1	1260	0	1	1	1	1	0	0	0	42
0	2310	1	1	1	1	1	0	0	1	77
0	2580	0	1	1	1	1	0	0	0	86
0	2010	0	1	1	1	1	0	0	0	67
1	240	0	1	1	1	1	0	0	0	8
0	2460	1	1	1	1	1	0	0	0	82
1	1410	0	1	1	1	1	0	0	1	47
0	2970	1	1	1	1	1	0	0	1	99
0	1290	1	1	1	1	1	0	0	1	43
0	2670	0	1	1	1	1	0	0	0	89
0	2820	1	1	1	1	1	0	0	1	94
1	2850	1	1	1	1	1	0	0	1	95
1	960	1	1	1	1	1	0	0	1	32
1	450	1	1	1	1	1	0	0	0	15
0	1290	0	0	1	1	1	0	0	1	43
0	1410	1	0	1	1	1	0	0	1	47
1	720	0	0	1	1	1	0	0	0	24
0	2340	1	0	1	1	1	0	0	0	78
0	3600	1	0	1	1	1	0	0	1	120
1	570	1	1	1	1	1	0	0	0	19
1	420	0	1	1	1	1	0	0	1	14
1	1050	1	1	1	1	1	0	0	1	35
1	810	0	1	1	1	1	0	0	0	27
1	150	1	1	1	1	1	0	0	0	5
1	210	1	1	1	1	1	0	0	0	7
0	1770	0	1	1	1	1	0	0	0	59
0	3900	1	1	1	1	1	0	0	1	130
0	1830	0	1	1	1	1	0	0	1	61
1	360	0	1	1	1	1	0	0	0	12
1	1230	1	0	1	1	1	0	0	0	41
0	1470	1	0	1	1	1	0	0	0	49
0	1080	0	1	1	1	1	0	0	0	36
0	1080	1	1	1	1	1	0	0	0	36
0	2220	1	1	1	1	1	0	0	0	74
1	240	0	1	1	1	1	0	0	1	8
0	1380	1	1	1	1	1	0	0	1	46
1	1440	0	1	1	1	1	0	0	1	48
0	1260	1	1	1	1	1	0	0	0	42
0	30	0	1	1	1	1	0	0	0	1
0	750	1	1	1	1	1	0	0	1	25
1	1230	1	1	1	1	1	0	0	0	41
0	2760	1	1	1	1	1	0	0	0	92
0	1800	1	1	1	1	1	0	0	1	60
0	960	1	1	1	1	1	0	0	0	32
0	2610	0	1	1	1	1	0	0	0	87
1	690	0	1	1	1	1	0	0	0	23
0	1380	0	1	1	1	1	0	0	1	46
0	2250	1	1	1	1	1	0	0	1	75
0	1770	1	1	1	1	1	0	0	1	59
0	3090	1	1	1	1	1	0	0	0	103
0	1680	1	1	1	1	1	0	0	0	56
1	810	1	1	1	1	1	0	0	0	27
0	2790	0	1	1	1	1	0	0	1	93
0	2280	0	1	1	1	1	0	0	1	76
0	1560	1	1	1	1	1	0	0	0	52
0	2370	0	1	1	1	1	0	0	0	79
0	2280	1	1	1	1	1	0	0	1	76
0	810	1	1	1	1	1	0	0	0	27
0	1620	0	0	1	1	1	0	0	1	54
0	2130	0	0	1	1	1	0	0	1	71
0	3000	1	0	1	1	1	0	0	1	100
0	2940	0	0	1	1	1	0	0	1	98
0	2430	0	0	1	1	1	0	0	0	81
0	3510	1	0	1	1	1	0	0	0	117
1	150	1	1	0	1	0	0	0	1	5
0	1530	1	1	0	1	0	0	0	1	51
1	1380	1	1	0	1	0	0	0	0	46
0	990	0	1	0	1	0	0	0	1	33
0	2760	1	1	0	1	0	0	0	1	92
0	2790	0	1	0	1	0	0	0	0	93
1	120	0	1	0	1	0	0	0	1	4
1	1320	1	1	0	1	0	0	0	1	44
0	1950	1	1	0	1	0	0	0	0	65
0	5160	1	1	0	1	0	0	0	0	172
0	2430	1	1	0	1	0	0	0	1	81
1	2610	0	1	0	1	0	0	0	0	87
0	1260	0	0	0	1	0	0	0	1	42
0	2400	0	0	0	1	0	0	0	1	80
0	600	0	0	0	1	0	0	0	0	20
0	1050	0	0	0	1	0	0	0	1	35
0	1500	1	0	0	1	0	0	0	0	50
0	3990	1	0	0	1	0	0	0	1	133
0	3360	1	0	0	1	0	0	0	0	112
0	1560	0	0	0	1	0	0	0	0	52
0	1170	1	1	0	1	0	0	0	1	39
0	990	1	1	0	1	0	0	0	1	33
0	1260	1	1	0	1	0	0	0	0	42
1	2280	1	1	0	1	0	0	0	0	76
0	1770	1	1	0	1	0	0	0	0	59
0	990	0	1	0	1	0	0	0	1	33
1	1560	0	1	0	1	0	0	0	1	52
1	900	0	1	0	1	0	0	0	1	30
1	1080	1	1	0	1	0	0	0	1	36
1	960	1	1	0	1	0	0	0	0	32
0	1530	0	1	0	1	0	0	0	0	51
0	270	1	1	0	1	0	0	0	1	9
0	780	0	1	0	1	0	0	0	0	26
0	1440	0	1	0	1	0	0	0	1	48
0	150	1	1	0	1	0	0	0	0	5
0	1290	0	1	0	1	0	0	0	0	43
0	360	0	1	0	1	0	0	0	1	12
0	4890	1	1	0	1	0	0	0	1	163
0	780	0	1	0	1	0	0	0	1	26
0	2580	1	1	0	1	0	0	0	1	86
1	600	0	1	0	1	0	0	0	1	20
1	990	0	1	0	1	0	0	0	1	33
0	2070	0	1	0	1	0	0	0	0	69
0	2850	0	1	0	1	0	0	0	0	95
0	1500	1	1	0	1	0	0	0	1	50
0	2580	1	1	0	1	0	0	0	0	86
0	1290	0	1	0	1	0	0	0	1	43
0	1500	0	1	0	1	0	0	0	0	50
0	2700	1	1	0	1	0	0	0	1	90
0	2220	1	1	0	1	0	0	0	0	74
0	2490	1	1	0	1	0	0	0	0	83
1	1410	0	1	0	1	0	0	0	1	47
0	2430	0	1	0	1	0	0	0	1	81
0	1950	1	1	0	1	0	0	0	1	65
0	1800	1	1	0	1	0	0	0	1	60
1	480	1	1	0	1	0	0	0	1	16
1	2520	0	1	0	1	0	0	0	1	84
0	3210	0	1	0	1	0	0	0	1	107
0	4740	1	1	0	1	0	0	0	1	158
0	930	0	1	0	1	0	0	0	1	31
0	2460	1	1	0	1	0	0	0	1	82
0	1680	1	1	0	1	0	0	0	1	56
0	2250	0	1	0	1	0	0	0	0	75
0	2190	1	1	0	1	0	0	0	1	73
0	1710	1	1	0	1	0	0	0	1	57
1	1560	0	1	0	1	0	0	0	1	52
0	6030	0	1	0	1	0	0	0	1	201
0	30	0	1	0	1	0	0	0	1	1
0	2610	1	1	0	1	0	0	0	0	87
0	1830	1	1	0	1	0	0	0	1	61
0	2040	0	1	0	1	0	0	0	0	68
0	1590	1	1	0	1	0	0	0	0	53
0	2040	0	1	0	1	0	0	0	1	68
1	510	0	1	0	1	0	0	0	1	17
0	1530	0	1	0	1	0	0	0	1	51
0	1470	0	1	0	1	0	0	0	0	49
0	1800	1	1	0	1	0	0	0	0	60
0	1470	0	1	0	1	0	0	0	1	49
0	750	1	1	0	1	0	0	0	1	25
0	2490	0	1	0	1	0	0	0	0	83
0	420	0	0	0	1	0	0	0	1	14
1	1140	0	0	0	1	0	0	0	0	38
0	2910	0	0	0	1	0	0	0	1	97
1	900	1	0	0	1	0	0	0	0	30
0	3600	1	0	0	1	0	0	0	1	120
0	2130	0	0	0	1	0	0	0	1	71
0	2970	1	0	0	1	0	0	0	0	99
0	2550	0	0	0	1	0	0	0	1	85
0	2430	0	0	0	1	0	0	0	1	81
0	4590	0	0	0	1	0	0	0	0	153
0	2190	0	0	0	1	0	0	0	1	73
0	1590	1	0	0	1	0	0	0	0	53
1	930	0	0	0	1	0	0	0	0	31
0	1110	0	0	0	1	0	0	0	1	37
0	870	0	0	0	0	0	0	0	1	29
1	360	0	1	0	0	0	0	0	1	12
0	1350	1	1	0	0	0	0	0	1	45
0	3270	1	1	0	0	0	0	0	1	109
1	720	0	1	0	0	0	0	0	1	24
0	2370	0	1	0	0	0	0	0	1	79
0	2040	0	1	0	0	0	0	0	1	68
0	510	0	1	0	0	0	0	0	0	17
0	2580	1	0	0	0	0	0	0	1	86
1	1380	0	1	0	0	0	0	0	0	46
0	420	1	1	0	0	0	0	0	0	14
0	150	1	1	0	1	0	1	1	0	5
0	630	0	1	1	1	1	1	1	0	21
1	330	1	1	1	1	1	1	1	0	11
1	2160	0	1	1	1	1	1	1	1	72
1	750	0	1	1	1	1	1	1	1	25
1	810	1	1	1	1	1	1	1	0	27
1	600	0	0	1	1	1	1	1	0	20
1	1230	1	0	1	1	1	1	1	1	41
0	2040	1	0	1	1	1	1	1	0	68
1	300	0	0	1	1	1	1	1	0	10
0	390	0	1	1	1	1	1	1	0	13
1	300	0	1	1	1	1	1	1	0	10
0	1590	0	1	1	1	1	1	1	0	53
1	180	1	0	1	1	1	1	1	0	6
1	210	1	0	1	1	1	1	1	0	7
0	2820	1	0	1	1	1	1	1	1	94
1	270	1	0	1	1	1	1	1	0	9
1	600	1	1	1	1	1	1	1	0	20
0	570	1	1	1	1	1	1	1	0	19
1	210	0	0	1	1	1	1	1	0	7
1	1050	0	0	1	1	1	1	1	1	35
0	1680	1	0	1	1	1	1	1	1	56
1	1380	0	1	1	1	1	1	1	1	46
0	2100	0	1	1	1	1	1	1	0	70
0	420	1	1	1	1	1	1	1	0	14
1	60	0	1	1	1	1	1	1	0	2
0	420	0	0	1	1	1	1	1	0	14
1	540	1	0	1	1	1	1	1	0	18
1	960	1	0	1	1	1	1	1	0	32
1	1290	1	1	1	0	1	1	1	1	43
0	1470	0	1	1	1	0	1	1	1	49
1	1560	0	1	1	1	0	1	1	0	52
1	660	0	1	1	1	0	1	1	0	22
0	900	1	0	1	1	0	1	1	1	30
0	420	1	1	1	1	0	1	1	0	14
1	30	1	1	1	1	0	1	1	0	1
1	690	1	1	1	1	0	1	1	0	23
1	870	0	1	1	1	0	1	1	1	29
1	810	0	0	1	1	0	1	1	0	27
1	840	1	0	1	1	0	1	1	0	28
0	360	0	1	1	0	0	1	1	1	12
1	2250	1	0	1	1	1	0	1	0	75
0	960	0	0	1	0	1	0	1	1	32
1	570	1	1	1	1	1	0	1	0	19
1	450	0	1	1	1	1	0	1	1	15
0	1860	0	1	1	1	1	0	1	1	62
0	1080	0	0	1	1	1	0	1	0	36
1	1320	1	0	1	1	1	0	1	0	44
0	960	0	0	1	1	1	0	1	1	32
1	960	1	1	1	1	1	0	1	1	32
1	900	0	1	1	1	1	0	1	1	30
1	870	1	1	1	1	1	0	1	0	29
0	270	1	1	1	1	1	0	1	0	9
1	1020	0	1	1	1	1	0	1	0	34
0	2460	0	1	1	1	1	0	1	1	82
1	3150	0	1	1	1	1	0	1	0	105
1	420	0	1	1	1	1	0	1	0	14
0	1980	0	1	1	1	1	0	1	1	66
0	2610	1	1	1	1	1	0	1	1	87
1	1950	0	1	1	1	1	0	1	0	65
0	1740	0	1	1	1	1	0	1	1	58
0	4170	0	1	1	1	1	0	1	1	139
0	1620	1	1	1	1	1	0	1	1	54
0	900	0	1	1	1	1	0	1	1	30
0	660	0	1	1	1	1	0	1	1	22
0	4050	1	1	1	1	1	0	1	0	135
0	1650	0	1	1	1	1	0	1	1	55
0	1980	0	1	1	1	1	0	1	0	66
1	3060	0	0	1	1	1	0	1	1	102
0	2520	0	0	1	1	1	0	1	0	84
1	1110	1	0	1	1	1	0	1	1	37
0	660	1	0	1	1	1	0	1	1	22
0	2160	0	0	1	1	1	0	1	0	72
0	270	0	0	1	1	1	0	1	0	9
0	1590	0	0	1	1	1	0	1	1	53
0	2340	1	0	1	1	1	0	1	0	78
0	2490	0	0	1	1	1	0	1	1	83
1	720	0	0	1	1	1	0	1	0	24
0	3510	1	1	1	0	1	0	1	1	117
0	2190	1	1	1	0	1	0	1	0	73
0	1290	0	1	1	0	1	0	1	1	43
0	1050	1	0	1	0	1	0	1	0	35
0	1110	0	1	1	1	1	0	1	0	37
0	780	0	1	1	1	1	0	1	0	26
0	3090	0	1	1	1	1	0	1	0	103
0	4410	0	1	1	1	1	0	1	0	147
0	1920	0	1	1	1	1	0	1	1	64
0	2700	1	0	1	1	1	0	1	0	90
0	1050	0	1	1	1	1	0	1	1	35
0	2160	1	1	1	1	1	0	1	0	72
0	2070	1	1	1	1	1	0	1	0	69
1	270	1	1	1	1	1	0	1	0	9
1	1290	1	1	1	1	1	0	1	1	43
1	2160	1	1	1	1	1	0	1	1	72
1	330	0	1	1	1	1	0	1	1	11
0	450	0	1	1	1	1	0	1	0	15
1	1800	0	1	1	1	1	0	1	1	60
1	1860	0	1	1	1	1	0	1	0	62
1	3180	1	1	1	1	1	0	1	1	106
0	2910	0	1	1	1	1	0	1	1	97
0	2310	1	1	1	1	1	0	1	0	77
0	2040	1	1	1	1	1	0	1	0	68
1	2130	1	1	1	1	1	0	1	0	71
0	2310	1	1	1	1	1	0	1	0	77
0	2850	0	1	1	1	1	0	1	1	95
0	2760	1	1	1	1	1	0	1	1	92
1	1260	0	1	1	1	1	0	1	1	42
0	3060	1	1	1	1	1	0	1	1	102
0	4200	1	1	1	1	1	0	1	1	140
1	3360	0	1	1	1	1	0	1	0	112
0	2400	1	1	1	1	1	0	1	1	80
1	600	0	1	1	1	1	0	1	0	20
0	1710	0	1	1	1	1	0	1	0	57
0	2460	0	1	1	1	1	0	1	0	82
0	1500	0	1	1	1	1	0	1	1	50
0	30	0	1	1	1	1	0	1	0	1
0	3810	0	0	1	1	1	0	1	1	127
0	480	1	0	1	1	1	0	1	0	16
0	2460	1	0	1	1	1	0	1	0	82
0	3540	0	0	1	1	1	0	1	1	118
0	1590	1	0	1	1	1	0	1	1	53
0	1050	0	0	1	1	1	0	1	1	35
0	810	0	0	1	1	1	0	1	1	27
0	3270	1	0	1	1	1	0	1	0	109
0	3900	0	0	1	1	1	0	1	1	130
0	4230	1	0	1	1	1	0	1	0	141
0	360	0	0	1	1	1	0	1	0	12
0	1710	1	0	1	1	1	0	1	1	57
0	2190	1	0	1	1	1	0	1	1	73
1	1770	1	0	1	1	1	0	1	1	59
0	3660	0	0	1	1	1	0	1	1	122
0	3570	1	0	1	1	1	0	1	1	119
0	1890	1	0	1	1	1	0	1	1	63
0	1380	0	0	1	1	1	0	1	0	46
1	960	1	1	1	0	1	0	1	0	32
0	30	1	1	1	0	1	0	1	1	1
0	2190	0	1	1	0	1	0	1	0	73
0	1440	0	1	1	0	1	0	1	1	48
1	1740	0	1	1	0	1	0	1	1	58
0	2850	1	1	1	0	1	0	1	1	95
0	450	1	1	1	0	1	0	1	0	15
0	210	1	0	1	0	1	0	1	1	7
0	570	1	0	1	0	1	0	1	0	19
0	2280	0	0	1	0	1	0	1	1	76
0	2700	0	1	1	0	1	0	1	1	90
0	3750	1	0	1	0	1	0	1	0	125
1	630	1	1	0	1	0	0	1	1	21
1	600	0	1	0	1	0	0	1	1	20
0	180	0	1	0	1	0	0	1	1	6
1	1290	1	1	0	1	0	0	1	1	43
0	1650	0	1	0	1	0	0	1	0	55
0	2370	1	1	0	1	0	0	1	0	79
0	870	1	1	0	1	0	0	1	1	29
0	3120	1	1	0	1	0	0	1	0	104
0	720	0	1	0	1	0	0	1	1	24
0	1230	0	1	0	1	0	0	1	0	41
1	2370	1	1	0	1	0	0	1	1	79
1	2250	1	1	0	1	0	0	1	0	75
0	5160	0	1	0	1	0	0	1	0	172
1	2040	1	1	0	1	0	0	1	0	68
0	750	1	1	0	1	0	0	1	1	25
0	4950	0	1	0	1	0	0	1	1	165
1	780	1	0	0	1	0	0	1	0	26
0	2910	0	0	0	1	0	0	1	0	97
0	4620	0	0	0	1	0	0	1	0	154
0	2220	1	0	0	1	0	0	1	0	74
1	1740	0	0	0	1	0	0	1	1	58
0	4920	0	0	0	1	0	0	1	0	164
1	240	0	0	0	1	0	0	1	1	8
0	1080	1	0	0	1	0	0	1	1	36
0	1500	1	0	0	1	0	0	1	1	50
1	660	0	0	0	1	0	0	1	0	22
1	690	1	0	0	1	0	0	1	0	23
1	1320	0	0	0	1	0	0	1	0	44
0	3960	1	0	0	1	0	0	1	1	132
0	2790	1	0	0	1	0	0	1	1	93
0	2730	1	1	0	1	0	0	1	1	91
1	330	1	1	0	1	0	0	1	0	11
0	2580	0	1	0	1	0	0	1	0	86
1	1110	1	1	0	1	0	0	1	1	37
1	1260	1	1	0	1	0	0	1	0	42
1	1830	1	1	0	1	0	0	1	0	61
0	2010	0	1	0	1	0	0	1	0	67
0	3150	1	1	0	1	0	0	1	1	105
1	5490	1	1	0	1	0	0	1	0	183
0	1980	0	1	0	1	0	0	1	1	66
1	2010	0	1	0	1	0	0	1	0	67
1	1290	0	1	0	1	0	0	1	1	43
0	1650	0	1	0	1	0	0	1	0	55
0	1890	0	1	0	1	0	0	1	0	63
1	1410	0	1	0	1	0	0	1	1	47
0	2070	0	1	0	1	0	0	1	0	69
1	840	1	1	0	1	0	0	1	0	28
1	2250	0	1	0	1	0	0	1	0	75
0	4200	0	1	0	1	0	0	1	0	140
0	1650	0	1	0	1	0	0	1	0	55
1	390	1	1	0	1	0	0	1	1	13
1	1590	0	1	0	1	0	0	1	0	53
0	1770	1	1	0	1	0	0	1	1	59
0	1410	1	1	0	1	0	0	1	0	47
1	3960	0	1	0	1	0	0	1	0	132
0	2520	0	1	0	1	0	0	1	0	84
1	2490	1	1	0	1	0	0	1	1	83
0	570	1	1	0	1	0	0	1	0	19
0	2100	0	1	0	1	0	0	1	1	70
0	750	0	1	0	1	0	0	1	1	25
1	720	0	1	0	1	0	0	1	0	24
0	2310	0	1	0	1	0	0	1	0	77
1	1590	1	1	0	1	0	0	1	1	53
0	3870	1	1	0	1	0	0	1	0	129
0	210	1	1	0	1	0	0	1	0	7
1	1020	0	1	0	1	0	0	1	0	34
0	2460	0	1	0	1	0	0	1	0	82
0	2610	1	1	0	1	0	0	1	1	87
0	3540	1	1	0	1	0	0	1	0	118
0	2070	1	1	0	1	0	0	1	0	69
1	1650	0	1	0	1	0	0	1	1	55
1	2910	0	1	0	1	0	0	1	1	97
1	1980	0	1	0	1	0	0	1	1	66
1	2340	1	1	0	1	0	0	1	1	78
0	2550	1	1	0	1	0	0	1	0	85
0	1680	0	1	0	1	0	0	1	1	56
0	3120	0	1	0	1	0	0	1	0	104
1	780	0	1	0	1	0	0	1	0	26
0	1890	0	1	0	1	0	0	1	0	63
0	2250	1	1	0	1	0	0	1	1	75
0	2760	1	1	0	1	0	0	1	1	92
0	2880	1	1	0	1	0	0	1	1	96
0	3930	0	1	0	1	0	0	1	1	131
0	4320	0	1	0	1	0	0	1	0	144
0	2220	0	1	0	1	0	0	1	0	74
0	4230	0	1	0	1	0	0	1	1	141
0	3870	0	1	0	1	0	0	1	1	129
0	3240	0	1	0	1	0	0	1	1	108
0	2280	0	1	0	1	0	0	1	0	76
0	1440	0	1	0	1	0	0	1	0	48
0	2610	1	1	0	1	0	0	1	1	87
0	2730	1	1	0	1	0	0	1	1	91
0	5490	1	1	0	1	0	0	1	0	183
0	780	1	1	0	1	0	0	1	0	26
0	1680	0	1	0	1	0	0	1	1	56
0	450	0	1	0	1	0	0	1	1	15
0	2100	0	1	0	1	0	0	1	1	70
0	2220	0	1	0	1	0	0	1	1	74
0	3510	0	1	0	1	0	0	1	0	117
0	2460	0	1	0	1	0	0	1	1	82
0	60	0	1	0	1	0	0	1	1	2
1	960	0	1	0	1	0	0	1	0	32
0	3180	1	1	0	1	0	0	1	1	106
0	2550	1	1	0	1	0	0	1	1	85
1	1920	0	1	0	1	0	0	1	0	64
0	3810	1	1	0	1	0	0	1	1	127
0	2790	0	1	0	1	0	0	1	1	93
0	2100	0	1	0	1	0	0	1	1	70
0	3960	0	1	0	1	0	0	1	0	132
0	2040	1	1	0	1	0	0	1	0	68
1	1440	0	1	0	1	0	0	1	1	48
0	1590	0	1	0	1	0	0	1	1	53
1	4350	0	1	0	1	0	0	1	0	145
0	3630	1	1	0	1	0	0	1	0	121
0	3690	0	1	0	1	0	0	1	0	123
0	1620	0	1	0	1	0	0	1	1	54
1	30	0	1	0	1	0	0	1	1	1
1	3180	0	1	0	1	0	0	1	1	106
0	1890	0	1	0	1	0	0	1	0	63
1	510	0	1	0	1	0	0	1	0	17
0	2340	0	1	0	1	0	0	1	0	78
0	1860	0	1	0	1	0	0	1	0	62
0	900	1	1	0	1	0	0	1	1	30
0	420	0	0	0	1	0	0	1	1	14
0	4380	0	0	0	1	0	0	1	0	146
1	420	0	0	0	1	0	0	1	1	14
1	930	1	0	0	1	0	0	1	1	31
0	2880	0	0	0	1	0	0	1	0	96
0	3180	0	0	0	1	0	0	1	1	106
0	1740	0	0	0	1	0	0	1	1	58
0	2100	0	0	0	1	0	0	1	0	70
0	2430	1	0	0	1	0	0	1	1	81
0	1590	1	0	0	1	0	0	1	1	53
0	1110	0	0	0	1	0	0	1	1	37
0	2010	0	0	0	1	0	0	1	1	67
0	1560	0	0	0	1	0	0	1	0	52
0	1440	0	0	0	1	0	0	1	1	48
0	2400	0	0	0	1	0	0	1	0	80
0	2250	1	0	0	1	0	0	1	1	75
0	1380	0	0	0	1	0	0	1	1	46
1	1350	0	0	0	1	0	0	1	0	45
1	2580	0	0	0	1	0	0	1	0	86
0	5040	0	0	0	1	0	0	1	1	168
0	4380	1	0	0	1	0	0	1	1	146
0	1380	1	0	0	1	0	0	1	1	46
0	990	1	0	0	1	0	0	1	1	33
0	1380	0	0	0	1	0	0	1	0	46
0	330	0	1	0	0	0	0	1	1	11
1	60	0	1	0	0	0	0	1	0	2
0	450	0	1	0	0	0	0	1	0	15
1	2730	1	1	0	0	0	0	1	0	91
0	570	1	1	0	0	0	0	1	1	19
0	1530	1	1	0	0	0	0	1	1	51
0	840	0	1	0	0	0	0	1	1	28
0	2580	1	1	0	0	0	0	1	1	86
1	1380	0	1	0	0	0	0	1	1	46
0	420	1	1	0	0	0	0	1	0	14
0	2640	0	1	0	0	0	0	1	0	88
0	1170	1	1	0	0	0	0	1	0	39
0	2580	0	1	0	0	0	0	1	1	86
0	4260	1	1	0	0	0	0	1	0	142
0	2250	0	1	0	0	0	0	1	1	75
0	1710	1	0	0	0	0	0	1	0	57
0	2250	0	0	0	0	0	0	1	0	75
0	2220	1	0	0	0	0	0	1	1	74
0	4020	1	1	0	0	0	0	1	1	134
0	1680	0	1	0	0	0	0	1	1	56
0	2520	1	1	0	0	0	0	1	0	84
0	750	1	0	0	0	0	0	1	1	25
0	420	1	0	0	0	0	0	1	1	14
0	1890	0	0	0	0	0	0	1	0	63

## Sheet: GSE39582_sample-SLC27A5
Acc	SLC27A5	Source	rfs.event	rfs.delay	os.event	os.delay
GSM1681353	5.68981	Frozen tissue of non tumoral colorectal mucosa	0	131	0	131
GSM1681354	5.60567	Frozen tissue of non tumoral colorectal mucosa	0	142	0	142
GSM1681355	5.46553	Frozen tissue of non tumoral colorectal mucosa	0	141	0	141
GSM1681356	5.58165	Frozen tissue of non tumoral colorectal mucosa	0	134	0	134
GSM1681357	5.43448	Frozen tissue of non tumoral colorectal mucosa	1	24	0	123
GSM1681358	5.53046	Frozen tissue of non tumoral colorectal mucosa	N/A	N/A	N/A	N/A
GSM1681359	5.74808	Frozen tissue of non tumoral colorectal mucosa	0	36	1	36
GSM1681360	5.54975	Frozen tissue of non tumoral colorectal mucosa	1	5	1	30
GSM1681361	5.65892	Frozen tissue of non tumoral colorectal mucosa	0	86	0	86
GSM1681362	5.58526	Frozen tissue of non tumoral colorectal mucosa	0	86	0	86
GSM1681363	5.69732	Frozen tissue of non tumoral colorectal mucosa	0	85	0	85
GSM1681364	5.66023	Frozen tissue of non tumoral colorectal mucosa	0	85	0	85
GSM1681365	5.92637	Frozen tissue of non tumoral colorectal mucosa	0	86	0	86
GSM1681366	5.78342	Frozen tissue of non tumoral colorectal mucosa	N/A	N/A	N/A	N/A
GSM1681367	5.66011	Frozen tissue of non tumoral colorectal mucosa	0	76	0	76
GSM1681368	5.44457	Frozen tissue of non tumoral colorectal mucosa	0	81	0	81
GSM1681369	5.69159	Frozen tissue of non tumoral colorectal mucosa	0	65	1	65
GSM1681370	5.91926	Frozen tissue of non tumoral colorectal mucosa	0	74	0	74
GSM1681371	5.59747	Frozen tissue of non tumoral colorectal mucosa	0	68	0	68
GSM971957	5.36873	Frozen tissue of primary colorectal Adenocarcinoma (discovery)	1	0	1	10
GSM971958	5.4681	Frozen tissue of primary colorectal Adenocarcinoma (discovery)	1	0	1	9
GSM971959	5.88822	Frozen tissue of primary colorectal Adenocarcinoma (discovery)	1	4	0	52
GSM971960	6.21184	Frozen tissue of primary colorectal Adenocarcinoma (discovery)	0	74	0	74
GSM971961	5.55301	Frozen tissue of primary colorectal Adenocarcinoma (discovery)	1	1	1	32
GSM971962	5.90804	Frozen tissue of primary colorectal Adenocarcinoma (discovery)	0	73	0	73
GSM971963	5.99314	Frozen tissue of primary colorectal Adenocarcinoma (discovery)	1	17	1	20
GSM971964	5.41406	Frozen tissue of primary colorectal Adenocarcinoma (discovery)	0	35	0	35
GSM971965	6.01784	Frozen tissue of primary colorectal Adenocarcinoma (discovery)	0	33	0	33
GSM971966	6.21205	Frozen tissue of primary colorectal Adenocarcinoma (discovery)	0	63	0	63
GSM971967	5.71699	Frozen tissue of primary colorectal Adenocarcinoma (discovery)	N/A	31	1	31
GSM971968	5.78115	Frozen tissue of primary colorectal Adenocarcinoma (discovery)	1	93	0	112
GSM971969	5.96685	Frozen tissue of primary colorectal Adenocarcinoma (discovery)	0	63	0	63
GSM971970	6.5075	Frozen tissue of primary colorectal Adenocarcinoma (discovery)	0	86	0	86
GSM971971	5.9207	Frozen tissue of primary colorectal Adenocarcinoma (discovery)	0	65	0	65
GSM971972	5.87225	Frozen tissue of primary colorectal Adenocarcinoma (discovery)	0	75	0	75
GSM971973	5.9154	Frozen tissue of primary colorectal Adenocarcinoma (discovery)	0	46	0	46
GSM971974	6.12668	Frozen tissue of primary colorectal Adenocarcinoma (discovery)	0	56	0	56
GSM971975	6.67651	Frozen tissue of primary colorectal Adenocarcinoma (discovery)	0	46	0	46
GSM971976	6.27156	Frozen tissue of primary colorectal Adenocarcinoma (discovery)	0	36	0	36
GSM971977	5.50569	Frozen tissue of primary colorectal Adenocarcinoma (discovery)	0	49	0	49
GSM971978	6.01559	Frozen tissue of primary colorectal Adenocarcinoma (discovery)	0	109	0	109
GSM971979	5.80776	Frozen tissue of primary colorectal Adenocarcinoma (discovery)	0	53	0	53
GSM971980	5.90507	Frozen tissue of primary colorectal Adenocarcinoma (discovery)	0	59	0	59
GSM971981	6.47702	Frozen tissue of primary colorectal Adenocarcinoma (discovery)	0	48	0	48
GSM971982	5.88523	Frozen tissue of primary colorectal Adenocarcinoma (discovery)	0	42	1	42
GSM971983	5.57563	Frozen tissue of primary colorectal Adenocarcinoma (discovery)	0	87	0	87
GSM971984	6.33945	Frozen tissue of primary colorectal Adenocarcinoma (discovery)	1	5	0	81
GSM971985	6.05794	Frozen tissue of primary colorectal Adenocarcinoma (discovery)	0	7	0	7
GSM971986	6.37518	Frozen tissue of primary colorectal Adenocarcinoma (discovery)	0	68	0	68
GSM971987	5.69027	Frozen tissue of primary colorectal Adenocarcinoma (discovery)	0	68	0	68
GSM971988	6.29581	Frozen tissue of primary colorectal Adenocarcinoma (discovery)	1	15	1	18
GSM971989	6.15375	Frozen tissue of primary colorectal Adenocarcinoma (discovery)	1	16	1	24
GSM971990	6.56626	Frozen tissue of primary colorectal Adenocarcinoma (discovery)	0	12	1	12
GSM971991	6.17358	Frozen tissue of primary colorectal Adenocarcinoma (discovery)	0	55	1	55
GSM971992	6.77961	Frozen tissue of primary colorectal Adenocarcinoma (discovery)	0	20	1	20
GSM971993	6.19721	Frozen tissue of primary colorectal Adenocarcinoma (discovery)	0	56	0	56
GSM971994	5.91691	Frozen tissue of primary colorectal Adenocarcinoma (discovery)	0	43	0	43
GSM971995	5.99954	Frozen tissue of primary colorectal Adenocarcinoma (discovery)	0	25	0	25
GSM971996	6.41208	Frozen tissue of primary colorectal Adenocarcinoma (discovery)	0	76	0	76
GSM971997	5.9044	Frozen tissue of primary colorectal Adenocarcinoma (discovery)	0	89	0	89
GSM971998	5.6652	Frozen tissue of primary colorectal Adenocarcinoma (discovery)	1	18	1	23
GSM971999	5.8593	Frozen tissue of primary colorectal Adenocarcinoma (discovery)	0	1	0	1
GSM972000	5.73981	Frozen tissue of primary colorectal Adenocarcinoma (discovery)	1	9	0	9
GSM972001	5.74042	Frozen tissue of primary colorectal Adenocarcinoma (discovery)	0	73	0	73
GSM972002	5.65104	Frozen tissue of primary colorectal Adenocarcinoma (discovery)	1	25	0	26
GSM972003	6.87539	Frozen tissue of primary colorectal Adenocarcinoma (discovery)	1	0	1	27
GSM972004	5.86712	Frozen tissue of primary colorectal Adenocarcinoma (discovery)	0	89	0	89
GSM972005	5.84016	Frozen tissue of primary colorectal Adenocarcinoma (discovery)	1	0	0	44
GSM972006	5.86943	Frozen tissue of primary colorectal Adenocarcinoma (discovery)	1	0	1	23
GSM972007	5.97502	Frozen tissue of primary colorectal Adenocarcinoma (discovery)	0	2	1	2
GSM972008	6.7101	Frozen tissue of primary colorectal Adenocarcinoma (discovery)	1	2	1	72
GSM972009	5.69469	Frozen tissue of primary colorectal Adenocarcinoma (discovery)	1	0	1	10
GSM972010	6.1547	Frozen tissue of primary colorectal Adenocarcinoma (discovery)	1	10	1	46
GSM972011	5.56427	Frozen tissue of primary colorectal Adenocarcinoma (discovery)	1	18	1	20
GSM972012	6.44833	Frozen tissue of primary colorectal Adenocarcinoma (discovery)	0	101	0	101
GSM972013	6.13627	Frozen tissue of primary colorectal Adenocarcinoma (discovery)	0	43	1	43
GSM972014	6.54412	Frozen tissue of primary colorectal Adenocarcinoma (discovery)	1	0	1	29
GSM972015	6.40768	Frozen tissue of primary colorectal Adenocarcinoma (discovery)	0	91	0	91
GSM972016	6.54183	Frozen tissue of primary colorectal Adenocarcinoma (discovery)	1	14	1	16
GSM972017	6.25221	Frozen tissue of primary colorectal Adenocarcinoma (discovery)	0	43	0	43
GSM972018	6.05824	Frozen tissue of primary colorectal Adenocarcinoma (discovery)	0	117	0	117
GSM972019	5.63875	Frozen tissue of primary colorectal Adenocarcinoma (discovery)	1	21	1	25
GSM972020	5.70654	Frozen tissue of primary colorectal Adenocarcinoma (discovery)	1	9	0	78
GSM972021	6.18725	Frozen tissue of primary colorectal Adenocarcinoma (discovery)	1	5	1	37
GSM972022	5.75926	Frozen tissue of primary colorectal Adenocarcinoma (discovery)	0	82	0	82
GSM972023	5.93101	Frozen tissue of primary colorectal Adenocarcinoma (discovery)	1	6	0	16
GSM972024	6.3018	Frozen tissue of primary colorectal Adenocarcinoma (discovery)	1	37	0	43
GSM972025	6.10731	Frozen tissue of primary colorectal Adenocarcinoma (discovery)	0	53	0	53
GSM972026	5.74608	Frozen tissue of primary colorectal Adenocarcinoma (discovery)	1	32	1	34
GSM972027	6.30535	Frozen tissue of primary colorectal Adenocarcinoma (discovery)	0	94	0	94
GSM972028	5.67306	Frozen tissue of primary colorectal Adenocarcinoma (discovery)	0	78	0	78
GSM972029	5.56921	Frozen tissue of primary colorectal Adenocarcinoma (discovery)	0	36	0	36
GSM972030	6.17959	Frozen tissue of primary colorectal Adenocarcinoma (discovery)	0	52	0	52
GSM972031	5.83293	Frozen tissue of primary colorectal Adenocarcinoma (discovery)	0	55	0	55
GSM972032	5.70425	Frozen tissue of primary colorectal Adenocarcinoma (discovery)	0	60	0	60
GSM972033	6.69652	Frozen tissue of primary colorectal Adenocarcinoma (discovery)	0	50	0	50
GSM972034	5.89601	Frozen tissue of primary colorectal Adenocarcinoma (discovery)	0	50	0	50
GSM972035	6.29106	Frozen tissue of primary colorectal Adenocarcinoma (discovery)	0	39	0	39
GSM972036	5.96851	Frozen tissue of primary colorectal Adenocarcinoma (discovery)	0	50	0	50
GSM972037	6.7755	Frozen tissue of primary colorectal Adenocarcinoma (discovery)	0	33	0	33
GSM972038	6.07252	Frozen tissue of primary colorectal Adenocarcinoma (discovery)	0	1	1	1
GSM972039	5.88021	Frozen tissue of primary colorectal Adenocarcinoma (discovery)	1	0	1	52
GSM972040	5.30306	Frozen tissue of primary colorectal Adenocarcinoma (discovery)	0	63	0	63
GSM972041	5.9399	Frozen tissue of primary colorectal Adenocarcinoma (discovery)	0	55	0	55
GSM972042	5.74137	Frozen tissue of primary colorectal Adenocarcinoma (discovery)	0	51	0	51
GSM972043	5.87037	Frozen tissue of primary colorectal Adenocarcinoma (discovery)	1	0	1	27
GSM972044	6.39963	Frozen tissue of primary colorectal Adenocarcinoma (discovery)	0	42	0	42
GSM972045	5.83022	Frozen tissue of primary colorectal Adenocarcinoma (discovery)	1	0	1	11
GSM972046	7.81074	Frozen tissue of primary colorectal Adenocarcinoma (discovery)	1	21	0	58
GSM972047	6.07872	Frozen tissue of primary colorectal Adenocarcinoma (discovery)	0	33	0	33
GSM972048	6.24694	Frozen tissue of primary colorectal Adenocarcinoma (discovery)	1	0	0	30
GSM972049	6.86413	Frozen tissue of primary colorectal Adenocarcinoma (discovery)	0	26	0	26
GSM972050	5.56533	Frozen tissue of primary colorectal Adenocarcinoma (discovery)	0	19	0	19
GSM972051	5.62068	Frozen tissue of primary colorectal Adenocarcinoma (discovery)	1	0	1	28
GSM972052	5.91366	Frozen tissue of primary colorectal Adenocarcinoma (discovery)	0	15	0	15
GSM972053	6.44959	Frozen tissue of primary colorectal Adenocarcinoma (discovery)	0	29	0	29
GSM972054	5.37622	Frozen tissue of primary colorectal Adenocarcinoma (discovery)	0	26	0	26
GSM972055	6.18793	Frozen tissue of primary colorectal Adenocarcinoma (discovery)	0	93	0	93
GSM972056	6.35576	Frozen tissue of primary colorectal Adenocarcinoma (discovery)	0	92	0	92
GSM972057	5.8542	Frozen tissue of primary colorectal Adenocarcinoma (discovery)	0	26	1	26
GSM972058	6.23057	Frozen tissue of primary colorectal Adenocarcinoma (discovery)	0	60	0	60
GSM972059	6.49647	Frozen tissue of primary colorectal Adenocarcinoma (discovery)	0	59	0	59
GSM972060	6.37172	Frozen tissue of primary colorectal Adenocarcinoma (discovery)	0	82	0	82
GSM972061	6.55873	Frozen tissue of primary colorectal Adenocarcinoma (discovery)	0	43	1	43
GSM972062	5.63789	Frozen tissue of primary colorectal Adenocarcinoma (discovery)	1	0	1	23
GSM972063	5.56221	Frozen tissue of primary colorectal Adenocarcinoma (discovery)	0	70	0	70
GSM972064	5.71709	Frozen tissue of primary colorectal Adenocarcinoma (discovery)	1	0	1	22
GSM972065	6.22244	Frozen tissue of primary colorectal Adenocarcinoma (discovery)	0	46	0	46
GSM972066	6.39994	Frozen tissue of primary colorectal Adenocarcinoma (discovery)	1	0	0	49
GSM972067	5.82111	Frozen tissue of primary colorectal Adenocarcinoma (discovery)	0	183	1	183
GSM972068	5.75612	Frozen tissue of primary colorectal Adenocarcinoma (discovery)	1	3	1	22
GSM972069	6.15556	Frozen tissue of primary colorectal Adenocarcinoma (discovery)	0	201	0	201
GSM972070	5.60334	Frozen tissue of primary colorectal Adenocarcinoma (discovery)	0	68	1	68
GSM972071	5.93316	Frozen tissue of primary colorectal Adenocarcinoma (discovery)	0	183	0	183
GSM972072	5.81699	Frozen tissue of primary colorectal Adenocarcinoma (discovery)	0	172	0	172
GSM972073	6.10806	Frozen tissue of primary colorectal Adenocarcinoma (discovery)	0	163	0	163
GSM972074	5.82039	Frozen tissue of primary colorectal Adenocarcinoma (discovery)	1	1	1	75
GSM972075	5.96082	Frozen tissue of primary colorectal Adenocarcinoma (discovery)	0	44	1	44
GSM972076	5.92122	Frozen tissue of primary colorectal Adenocarcinoma (discovery)	0	153	0	153
GSM972077	6.13409	Frozen tissue of primary colorectal Adenocarcinoma (discovery)	1	26	1	31
GSM972078	5.81543	Frozen tissue of primary colorectal Adenocarcinoma (discovery)	1	54	1	145
GSM972079	6.68293	Frozen tissue of primary colorectal Adenocarcinoma (discovery)	0	168	0	168
GSM972080	6.3716	Frozen tissue of primary colorectal Adenocarcinoma (discovery)	1	53	0	165
GSM972081	5.77702	Frozen tissue of primary colorectal Adenocarcinoma (discovery)	0	26	0	26
GSM972082	5.96369	Frozen tissue of primary colorectal Adenocarcinoma (discovery)	1	119	1	132
GSM972083	6.32413	Frozen tissue of primary colorectal Adenocarcinoma (discovery)	0	127	0	127
GSM972084	5.79798	Frozen tissue of primary colorectal Adenocarcinoma (discovery)	0	129	0	129
GSM972085	6.33127	Frozen tissue of primary colorectal Adenocarcinoma (discovery)	0	97	0	97
GSM972086	6.11254	Frozen tissue of primary colorectal Adenocarcinoma (discovery)	0	43	1	43
GSM972087	5.94131	Frozen tissue of primary colorectal Adenocarcinoma (discovery)	1	8	1	32
GSM972088	5.48805	Frozen tissue of primary colorectal Adenocarcinoma (discovery)	0	79	0	79
GSM972089	5.65545	Frozen tissue of primary colorectal Adenocarcinoma (discovery)	0	87	0	87
GSM972090	5.73478	Frozen tissue of primary colorectal Adenocarcinoma (discovery)	0	69	0	69
GSM972091	6.08021	Frozen tissue of primary colorectal Adenocarcinoma (discovery)	1	45	0	70
GSM972092	5.3631	Frozen tissue of primary colorectal Adenocarcinoma (discovery)	0	47	0	47
GSM972093	5.44518	Frozen tissue of primary colorectal Adenocarcinoma (discovery)	0	74	0	74
GSM972094	6.00618	Frozen tissue of primary colorectal Adenocarcinoma (discovery)	0	61	0	61
GSM972095	6.12805	Frozen tissue of primary colorectal Adenocarcinoma (discovery)	0	67	0	67
GSM972096	5.68563	Frozen tissue of primary colorectal Adenocarcinoma (discovery)	1	3	0	15
GSM972097	5.89778	Frozen tissue of primary colorectal Adenocarcinoma (discovery)	1	12	1	12
GSM972098	6.01954	Frozen tissue of primary colorectal Adenocarcinoma (discovery)	0	15	1	15
GSM972099	5.77909	Frozen tissue of primary colorectal Adenocarcinoma (discovery)	0	15	0	15
GSM972100	6.04092	Frozen tissue of primary colorectal Adenocarcinoma (discovery)	0	25	0	25
GSM972101	6.30186	Frozen tissue of primary colorectal Adenocarcinoma (discovery)	1	21	0	35
GSM972102	5.83146	Frozen tissue of primary colorectal Adenocarcinoma (discovery)	0	46	0	46
GSM972103	6.48779	Frozen tissue of primary colorectal Adenocarcinoma (discovery)	1	28	0	58
GSM972104	5.6888	Frozen tissue of primary colorectal Adenocarcinoma (discovery)	0	41	0	41
GSM972105	6.55712	Frozen tissue of primary colorectal Adenocarcinoma (discovery)	0	32	0	32
GSM972106	5.73684	Frozen tissue of primary colorectal Adenocarcinoma (discovery)	1	9	0	72
GSM972107	6.03312	Frozen tissue of primary colorectal Adenocarcinoma (discovery)	0	60	1	60
GSM972108	5.45409	Frozen tissue of primary colorectal Adenocarcinoma (discovery)	0	103	0	103
GSM972109	5.70676	Frozen tissue of primary colorectal Adenocarcinoma (discovery)	0	36	0	36
GSM972110	5.93317	Frozen tissue of primary colorectal Adenocarcinoma (discovery)	1	4	1	7
GSM972111	6.56793	Frozen tissue of primary colorectal Adenocarcinoma (discovery)	1	13	0	22
GSM972112	6.07669	Frozen tissue of primary colorectal Adenocarcinoma (discovery)	0	32	1	32
GSM972113	5.87437	Frozen tissue of primary colorectal Adenocarcinoma (discovery)	1	18	0	27
GSM972114	6.02597	Frozen tissue of primary colorectal Adenocarcinoma (discovery)	0	46	0	46
GSM972115	5.55095	Frozen tissue of primary colorectal Adenocarcinoma (discovery)	1	11	1	75
GSM972116	5.61545	Frozen tissue of primary colorectal Adenocarcinoma (discovery)	1	2	1	29
GSM972117	5.44805	Frozen tissue of primary colorectal Adenocarcinoma (discovery)	1	11	0	32
GSM972118	6.13738	Frozen tissue of primary colorectal Adenocarcinoma (discovery)	1	19	0	30
GSM972119	5.52125	Frozen tissue of primary colorectal Adenocarcinoma (discovery)	1	25	0	37
GSM972120	5.92786	Frozen tissue of primary colorectal Adenocarcinoma (discovery)	0	36	0	36
GSM972121	6.02921	Frozen tissue of primary colorectal Adenocarcinoma (discovery)	0	35	0	35
GSM972122	5.78766	Frozen tissue of primary colorectal Adenocarcinoma (discovery)	1	19	1	19
GSM972123	6.0378	Frozen tissue of primary colorectal Adenocarcinoma (discovery)	0	71	0	71
GSM972124	6.24552	Frozen tissue of primary colorectal Adenocarcinoma (discovery)	0	75	0	75
GSM972125	5.60593	Frozen tissue of primary colorectal Adenocarcinoma (discovery)	1	14	0	68
GSM972126	5.96379	Frozen tissue of primary colorectal Adenocarcinoma (discovery)	0	63	0	63
GSM972127	6.38323	Frozen tissue of primary colorectal Adenocarcinoma (discovery)	0	85	0	85
GSM972128	6.19656	Frozen tissue of primary colorectal Adenocarcinoma (discovery)	0	93	0	93
GSM972129	6.23231	Frozen tissue of primary colorectal Adenocarcinoma (discovery)	0	11	0	11
GSM972130	5.97341	Frozen tissue of primary colorectal Adenocarcinoma (discovery)	0	55	0	55
GSM972131	5.73289	Frozen tissue of primary colorectal Adenocarcinoma (discovery)	0	86	0	86
GSM972132	5.51502	Frozen tissue of primary colorectal Adenocarcinoma (discovery)	0	61	1	61
GSM972133	5.82241	Frozen tissue of primary colorectal Adenocarcinoma (discovery)	1	27	1	53
GSM972134	5.1677	Frozen tissue of primary colorectal Adenocarcinoma (discovery)	1	7	1	14
GSM972135	6.13493	Frozen tissue of primary colorectal Adenocarcinoma (discovery)	1	4	1	13
GSM972136	6.28353	Frozen tissue of primary colorectal Adenocarcinoma (discovery)	1	61	0	130
GSM972137	6.36863	Frozen tissue of primary colorectal Adenocarcinoma (discovery)	1	9	0	129
GSM972138	5.78059	Frozen tissue of primary colorectal Adenocarcinoma (discovery)	1	45	1	53
GSM972139	6.08723	Frozen tissue of primary colorectal Adenocarcinoma (discovery)	1	38	0	102
GSM972140	5.80346	Frozen tissue of primary colorectal Adenocarcinoma (discovery)	1	56	0	172
GSM972141	5.84416	Frozen tissue of primary colorectal Adenocarcinoma (discovery)	1	15	0	84
GSM972142	5.5477	Frozen tissue of primary colorectal Adenocarcinoma (discovery)	1	2	1	35
GSM972143	5.52494	Frozen tissue of primary colorectal Adenocarcinoma (discovery)	0	154	0	154
GSM972144	5.80191	Frozen tissue of primary colorectal Adenocarcinoma (discovery)	0	121	0	121
GSM972145	5.68313	Frozen tissue of primary colorectal Adenocarcinoma (discovery)	0	135	0	135
GSM972146	5.53254	Frozen tissue of primary colorectal Adenocarcinoma (discovery)	0	66	0	66
GSM972147	5.88936	Frozen tissue of primary colorectal Adenocarcinoma (discovery)	0	140	0	140
GSM972148	6.11598	Frozen tissue of primary colorectal Adenocarcinoma (discovery)	0	127	0	127
GSM972149	5.54889	Frozen tissue of primary colorectal Adenocarcinoma (discovery)	0	132	0	132
GSM972150	5.44945	Frozen tissue of primary colorectal Adenocarcinoma (discovery)	0	109	0	109
GSM972151	5.82458	Frozen tissue of primary colorectal Adenocarcinoma (discovery)	0	77	0	77
GSM972152	5.28201	Frozen tissue of primary colorectal Adenocarcinoma (discovery)	0	56	0	56
GSM972153	6.12153	Frozen tissue of primary colorectal Adenocarcinoma (discovery)	0	66	1	66
GSM972154	5.70536	Frozen tissue of primary colorectal Adenocarcinoma (discovery)	1	3	1	44
GSM972155	5.51069	Frozen tissue of primary colorectal Adenocarcinoma (discovery)	1	6	1	24
GSM972156	5.55541	Frozen tissue of primary colorectal Adenocarcinoma (discovery)	0	112	1	112
GSM972157	6.5362	Frozen tissue of primary colorectal Adenocarcinoma (discovery)	0	118	0	118
GSM972158	6.39426	Frozen tissue of primary colorectal Adenocarcinoma (discovery)	0	120	0	120
GSM972159	6.35021	Frozen tissue of primary colorectal Adenocarcinoma (discovery)	0	93	0	93
GSM972160	5.76568	Frozen tissue of primary colorectal Adenocarcinoma (discovery)	1	39	0	77
GSM972161	5.48915	Frozen tissue of primary colorectal Adenocarcinoma (discovery)	1	9	1	11
GSM972162	5.54638	Frozen tissue of primary colorectal Adenocarcinoma (discovery)	0	77	0	77
GSM972163	5.77298	Frozen tissue of primary colorectal Adenocarcinoma (discovery)	0	41	0	41
GSM972164	5.51311	Frozen tissue of primary colorectal Adenocarcinoma (discovery)	1	3	1	69
GSM972165	5.83766	Frozen tissue of primary colorectal Adenocarcinoma (discovery)	1	36	1	87
GSM972166	5.88358	Frozen tissue of primary colorectal Adenocarcinoma (discovery)	1	3	1	12
GSM972167	5.61849	Frozen tissue of primary colorectal Adenocarcinoma (discovery)	1	36	1	45
GSM972168	6.13244	Frozen tissue of primary colorectal Adenocarcinoma (discovery)	1	4	1	8
GSM972169	5.42558	Frozen tissue of primary colorectal Adenocarcinoma (discovery)	0	164	0	164
GSM972170	5.7012	Frozen tissue of primary colorectal Adenocarcinoma (discovery)	0	73	0	73
GSM972171	6.01746	Frozen tissue of primary colorectal Adenocarcinoma (discovery)	0	130	0	130
GSM972172	6.20694	Frozen tissue of primary colorectal Adenocarcinoma (discovery)	1	4	1	5
GSM972173	5.73817	Frozen tissue of primary colorectal Adenocarcinoma (discovery)	1	15	1	26
GSM972174	6.14949	Frozen tissue of primary colorectal Adenocarcinoma (discovery)	0	97	0	97
GSM972175	6.35714	Frozen tissue of primary colorectal Adenocarcinoma (discovery)	1	28	1	43
GSM972176	5.8759	Frozen tissue of primary colorectal Adenocarcinoma (discovery)	1	35	1	36
GSM972177	6.44521	Frozen tissue of primary colorectal Adenocarcinoma (discovery)	1	20	1	22
GSM972178	6.47308	Frozen tissue of primary colorectal Adenocarcinoma (discovery)	1	21	0	67
GSM972179	6.38942	Frozen tissue of primary colorectal Adenocarcinoma (discovery)	1	17	1	18
GSM972180	6.73623	Frozen tissue of primary colorectal Adenocarcinoma (discovery)	1	19	1	24
GSM972181	5.93754	Frozen tissue of primary colorectal Adenocarcinoma (discovery)	1	13	1	34
GSM972182	6.20702	Frozen tissue of primary colorectal Adenocarcinoma (discovery)	1	23	1	58
GSM972183	6.19222	Frozen tissue of primary colorectal Adenocarcinoma (discovery)	1	11	1	32
GSM972184	6.0626	Frozen tissue of primary colorectal Adenocarcinoma (discovery)	1	4	1	39
GSM972185	6.75428	Frozen tissue of primary colorectal Adenocarcinoma (discovery)	1	22	0	39
GSM972186	5.69803	Frozen tissue of primary colorectal Adenocarcinoma (discovery)	1	14	1	47
GSM972187	6.50607	Frozen tissue of primary colorectal Adenocarcinoma (discovery)	1	9	0	49
GSM972188	6.00727	Frozen tissue of primary colorectal Adenocarcinoma (discovery)	1	11	0	22
GSM972189	5.69318	Frozen tissue of primary colorectal Adenocarcinoma (discovery)	0	192	0	192
GSM972190	6.11639	Frozen tissue of primary colorectal Adenocarcinoma (discovery)	0	108	0	108
GSM972191	6.00142	Frozen tissue of primary colorectal Adenocarcinoma (discovery)	0	122	0	122
GSM972192	6.54365	Frozen tissue of primary colorectal Adenocarcinoma (discovery)	0	158	0	158
GSM972193	6.40191	Frozen tissue of primary colorectal Adenocarcinoma (discovery)	0	73	0	73
GSM972194	6.17857	Frozen tissue of primary colorectal Adenocarcinoma (discovery)	0	83	0	83
GSM972195	6.04612	Frozen tissue of primary colorectal Adenocarcinoma (discovery)	0	120	0	120
GSM972196	6.65059	Frozen tissue of primary colorectal Adenocarcinoma (discovery)	0	73	0	73
GSM972197	6.47003	Frozen tissue of primary colorectal Adenocarcinoma (discovery)	0	50	0	50
GSM972198	6.57878	Frozen tissue of primary colorectal Adenocarcinoma (discovery)	0	57	0	57
GSM972199	6.5484	Frozen tissue of primary colorectal Adenocarcinoma (discovery)	0	66	0	66
GSM972200	6.08767	Frozen tissue of primary colorectal Adenocarcinoma (discovery)	0	54	0	54
GSM972201	5.81001	Frozen tissue of primary colorectal Adenocarcinoma (discovery)	0	67	0	67
GSM972202	6.0674	Frozen tissue of primary colorectal Adenocarcinoma (discovery)	0	53	0	53
GSM972203	6.49038	Frozen tissue of primary colorectal Adenocarcinoma (discovery)	0	54	0	54
GSM972204	5.99987	Frozen tissue of primary colorectal Adenocarcinoma (discovery)	1	4	0	44
GSM972205	6.06457	Frozen tissue of primary colorectal Adenocarcinoma (discovery)	1	7	1	35
GSM972206	5.5405	Frozen tissue of primary colorectal Adenocarcinoma (discovery)	1	0	0	42
GSM972207	5.81478	Frozen tissue of primary colorectal Adenocarcinoma (discovery)	1	34	0	82
GSM972208	6.00684	Frozen tissue of primary colorectal Adenocarcinoma (discovery)	1	0	1	25
GSM972209	5.9316	Frozen tissue of primary colorectal Adenocarcinoma (discovery)	1	0	1	13
GSM972210	6.59158	Frozen tissue of primary colorectal Adenocarcinoma (discovery)	1	0	1	46
GSM972211	5.98761	Frozen tissue of primary colorectal Adenocarcinoma (discovery)	0	57	0	57
GSM972212	5.5415	Frozen tissue of primary colorectal Adenocarcinoma (discovery)	1	0	1	18
GSM972213	5.95287	Frozen tissue of primary colorectal Adenocarcinoma (discovery)	1	0	1	1
GSM972214	6.18409	Frozen tissue of primary colorectal Adenocarcinoma (discovery)	1	0	1	2
GSM972215	6.5239	Frozen tissue of primary colorectal Adenocarcinoma (discovery)	0	47	0	47
GSM972216	6.34138	Frozen tissue of primary colorectal Adenocarcinoma (discovery)	1	0	0	94
GSM972217	5.78518	Frozen tissue of primary colorectal Adenocarcinoma (discovery)	1	0	0	70
GSM972218	5.89666	Frozen tissue of primary colorectal Adenocarcinoma (discovery)	1	0	1	7
GSM972219	5.77955	Frozen tissue of primary colorectal Adenocarcinoma (discovery)	1	0	0	53
GSM972220	5.98616	Frozen tissue of primary colorectal Adenocarcinoma (discovery)	0	1	0	1
GSM972221	6.36981	Frozen tissue of primary colorectal Adenocarcinoma (discovery)	0	65	0	65
GSM972222	6.22481	Frozen tissue of primary colorectal Adenocarcinoma (discovery)	0	57	0	57
GSM972223	6.06864	Frozen tissue of primary colorectal Adenocarcinoma (discovery)	0	33	1	33
GSM972224	5.7367	Frozen tissue of primary colorectal Adenocarcinoma (discovery)	1	20	1	25
GSM972225	6.0621	Frozen tissue of primary colorectal Adenocarcinoma (discovery)	0	37	0	37
GSM972226	5.86229	Frozen tissue of primary colorectal Adenocarcinoma (discovery)	0	20	0	20
GSM972227	5.65379	Frozen tissue of primary colorectal Adenocarcinoma (discovery)	0	20	1	20
GSM972228	6.11726	Frozen tissue of primary colorectal Adenocarcinoma (discovery)	0	1	0	1
GSM972229	5.40835	Frozen tissue of primary colorectal Adenocarcinoma (discovery)	0	0	0	0
GSM972230	6.43628	Frozen tissue of primary colorectal Adenocarcinoma (discovery)	0	27	0	27
GSM972231	5.85363	Frozen tissue of primary colorectal Adenocarcinoma (discovery)	0	14	0	14
GSM972232	5.72444	Frozen tissue of primary colorectal Adenocarcinoma (discovery)	0	21	0	21
GSM972233	6.54728	Frozen tissue of primary colorectal Adenocarcinoma (discovery)	0	15	0	15
GSM972234	5.81534	Frozen tissue of primary colorectal Adenocarcinoma (discovery)	0	10	1	10
GSM972235	6.05125	Frozen tissue of primary colorectal Adenocarcinoma (discovery)	0	7	0	7
GSM972236	6.34004	Frozen tissue of primary colorectal Adenocarcinoma (discovery)	0	12	0	12
GSM972237	6.15548	Frozen tissue of primary colorectal Adenocarcinoma (discovery)	0	25	0	25
GSM972238	5.94296	Frozen tissue of primary colorectal Adenocarcinoma (discovery)	0	19	0	19
GSM972239	6.42736	Frozen tissue of primary colorectal Adenocarcinoma (discovery)	0	14	0	14
GSM972240	5.47957	Frozen tissue of primary colorectal Adenocarcinoma (discovery)	0	14	0	14
GSM972241	5.78351	Frozen tissue of primary colorectal Adenocarcinoma (discovery)	0	17	1	17
GSM972242	5.37261	Frozen tissue of primary colorectal Adenocarcinoma (discovery)	0	17	0	17
GSM972243	6.20158	Frozen tissue of primary colorectal Adenocarcinoma (discovery)	0	2	0	2
GSM972244	6.56133	Frozen tissue of primary colorectal Adenocarcinoma (discovery)	0	14	0	14
GSM972245	6.20717	Frozen tissue of primary colorectal Adenocarcinoma (discovery)	0	0	1	0
GSM972246	5.63457	Frozen tissue of primary colorectal Adenocarcinoma (discovery)	0	0	0	0
GSM972247	6.04907	Frozen tissue of primary colorectal Adenocarcinoma (discovery)	0	6	0	6
GSM972248	6.20782	Frozen tissue of primary colorectal Adenocarcinoma (discovery)	0	14	0	14
GSM972249	5.96073	Frozen tissue of primary colorectal Adenocarcinoma (discovery)	0	14	0	14
GSM972250	5.37841	Frozen tissue of primary colorectal Adenocarcinoma (discovery)	0	12	0	12
GSM972251	5.6914	Frozen tissue of primary colorectal Adenocarcinoma (discovery)	0	7	1	7
GSM972252	5.75602	Frozen tissue of primary colorectal Adenocarcinoma (discovery)	0	16	0	16
GSM972253	5.70142	Frozen tissue of primary colorectal Adenocarcinoma (discovery)	0	16	0	16
GSM972254	5.90885	Frozen tissue of primary colorectal Adenocarcinoma (discovery)	1	9	0	14
GSM972255	5.72742	Frozen tissue of primary colorectal Adenocarcinoma (discovery)	0	5	0	5
GSM972256	5.79879	Frozen tissue of primary colorectal Adenocarcinoma (discovery)	1	13	0	19
GSM972257	6.86356	Frozen tissue of primary colorectal Adenocarcinoma (discovery)	1	9	1	21
GSM972258	5.94175	Frozen tissue of primary colorectal Adenocarcinoma (discovery)	0	0	1	0
GSM972259	6.00184	Frozen tissue of primary colorectal Adenocarcinoma (discovery)	0	29	0	29
GSM972260	5.98055	Frozen tissue of primary colorectal Adenocarcinoma (discovery)	0	13	0	13
GSM972261	5.65561	Frozen tissue of primary colorectal Adenocarcinoma (discovery)	0	7	1	7
GSM972262	5.55778	Frozen tissue of primary colorectal Adenocarcinoma (discovery)	0	5	0	5
GSM972263	6.25703	Frozen tissue of primary colorectal Adenocarcinoma (discovery)	0	76	0	76
GSM972264	6.57782	Frozen tissue of primary colorectal Adenocarcinoma (discovery)	0	73	0	73
GSM972265	6.53377	Frozen tissue of primary colorectal Adenocarcinoma (discovery)	0	60	0	60
GSM972266	5.51926	Frozen tissue of primary colorectal Adenocarcinoma (discovery)	0	20	1	20
GSM972267	5.92627	Frozen tissue of primary colorectal Adenocarcinoma (discovery)	0	67	1	67
GSM972268	6.22135	Frozen tissue of primary colorectal Adenocarcinoma (discovery)	0	48	0	48
GSM972269	6.61049	Frozen tissue of primary colorectal Adenocarcinoma (discovery)	0	79	0	79
GSM972270	5.60028	Frozen tissue of primary colorectal Adenocarcinoma (discovery)	0	65	0	65
GSM972271	6.48189	Frozen tissue of primary colorectal Adenocarcinoma (discovery)	1	13	1	14
GSM972272	5.95996	Frozen tissue of primary colorectal Adenocarcinoma (discovery)	0	15	1	15
GSM972273	5.91742	Frozen tissue of primary colorectal Adenocarcinoma (discovery)	0	16	1	16
GSM972274	6.54751	Frozen tissue of primary colorectal Adenocarcinoma (discovery)	0	57	0	57
GSM972275	6.02574	Frozen tissue of primary colorectal Adenocarcinoma (discovery)	1	3	1	4
GSM972276	6.35024	Frozen tissue of primary colorectal Adenocarcinoma (discovery)	0	43	0	43
GSM972277	6.11082	Frozen tissue of primary colorectal Adenocarcinoma (discovery)	0	51	0	51
GSM972278	6.00834	Frozen tissue of primary colorectal Adenocarcinoma (discovery)	0	45	0	45
GSM972279	5.68218	Frozen tissue of primary colorectal Adenocarcinoma (discovery)	0	52	0	52
GSM972280	5.72261	Frozen tissue of primary colorectal Adenocarcinoma (discovery)	0	46	1	46
GSM972281	6.05514	Frozen tissue of primary colorectal Adenocarcinoma (discovery)	0	56	0	56
GSM972282	6.73886	Frozen tissue of primary colorectal Adenocarcinoma (discovery)	0	51	0	51
GSM972283	6.31821	Frozen tissue of primary colorectal Adenocarcinoma (discovery)	0	51	0	51
GSM972284	5.97883	Frozen tissue of primary colorectal Adenocarcinoma (discovery)	0	27	1	27
GSM972285	5.23871	Frozen tissue of primary colorectal Adenocarcinoma (discovery)	0	2	1	2
GSM972286	6.13325	Frozen tissue of primary colorectal Adenocarcinoma (discovery)	0	37	0	37
GSM972287	6.02575	Frozen tissue of primary colorectal Adenocarcinoma (discovery)	0	43	0	43
GSM972288	6.04686	Frozen tissue of primary colorectal Adenocarcinoma (discovery)	0	35	1	35
GSM972289	5.35717	Frozen tissue of primary colorectal Adenocarcinoma (discovery)	0	17	1	17
GSM972290	5.66559	Frozen tissue of primary colorectal Adenocarcinoma (discovery)	0	39	0	39
GSM972291	6.56322	Frozen tissue of primary colorectal Adenocarcinoma (discovery)	1	10	0	32
GSM972292	6.12482	Frozen tissue of primary colorectal Adenocarcinoma (discovery)	0	25	0	25
GSM972293	5.76011	Frozen tissue of primary colorectal Adenocarcinoma (discovery)	0	50	0	50
GSM972294	6.23899	Frozen tissue of primary colorectal Adenocarcinoma (discovery)	0	25	0	25
GSM972295	6.48056	Frozen tissue of primary colorectal Adenocarcinoma (discovery)	0	61	0	61
GSM972296	5.57774	Frozen tissue of primary colorectal Adenocarcinoma (discovery)	0	22	0	22
GSM972297	5.7382	Frozen tissue of primary colorectal Adenocarcinoma (discovery)	0	46	1	46
GSM972298	6.12058	Frozen tissue of primary colorectal Adenocarcinoma (discovery)	0	9	0	9
GSM972299	6.34415	Frozen tissue of primary colorectal Adenocarcinoma (discovery)	0	41	1	41
GSM972300	6.5535	Frozen tissue of primary colorectal Adenocarcinoma (discovery)	0	41	0	41
GSM972301	5.76034	Frozen tissue of primary colorectal Adenocarcinoma (discovery)	0	105	1	105
GSM972302	5.57758	Frozen tissue of primary colorectal Adenocarcinoma (discovery)	0	27	1	27
GSM972303	6.31488	Frozen tissue of primary colorectal Adenocarcinoma (discovery)	0	19	0	19
GSM972304	6.24962	Frozen tissue of primary colorectal Adenocarcinoma (discovery)	0	30	0	30
GSM972305	5.97586	Frozen tissue of primary colorectal Adenocarcinoma (discovery)	0	31	0	31
GSM972306	6.19959	Frozen tissue of primary colorectal Adenocarcinoma (discovery)	0	56	0	56
GSM972307	6.29384	Frozen tissue of primary colorectal Adenocarcinoma (discovery)	0	82	0	82
GSM972308	5.33033	Frozen tissue of primary colorectal Adenocarcinoma (discovery)	0	92	0	92
GSM972309	5.76572	Frozen tissue of primary colorectal Adenocarcinoma (discovery)	0	95	0	95
GSM972310	6.27276	Frozen tissue of primary colorectal Adenocarcinoma (discovery)	0	25	0	25
GSM972311	7.88859	Frozen tissue of primary colorectal Adenocarcinoma (discovery)	0	106	0	106
GSM972312	6.42348	Frozen tissue of primary colorectal Adenocarcinoma (discovery)	0	97	1	97
GSM972313	5.56559	Frozen tissue of primary colorectal Adenocarcinoma (discovery)	0	91	1	91
GSM972314	6.47855	Frozen tissue of primary colorectal Adenocarcinoma (discovery)	0	46	0	46
GSM972315	5.49557	Frozen tissue of primary colorectal Adenocarcinoma (discovery)	0	84	0	84
GSM972316	5.77963	Frozen tissue of primary colorectal Adenocarcinoma (discovery)	0	83	0	83
GSM972317	6.34387	Frozen tissue of primary colorectal Adenocarcinoma (discovery)	1	5	1	30
GSM972318	6.4445	Frozen tissue of primary colorectal Adenocarcinoma (discovery)	0	36	1	36
GSM972319	6.17537	Frozen tissue of primary colorectal Adenocarcinoma (discovery)	0	78	1	78
GSM972320	6.15882	Frozen tissue of primary colorectal Adenocarcinoma (discovery)	1	10	1	58
GSM972321	5.08222	Frozen tissue of primary colorectal Adenocarcinoma (discovery)	0	9	0	9
GSM972322	5.65792	Frozen tissue of primary colorectal Adenocarcinoma (discovery)	1	66	1	86
GSM972323	6.24571	Frozen tissue of primary colorectal Adenocarcinoma (discovery)	0	80	0	80
GSM972324	5.36022	Frozen tissue of primary colorectal Adenocarcinoma (discovery)	0	82	0	82
GSM972325	6.42901	Frozen tissue of primary colorectal Adenocarcinoma (discovery)	1	53	0	71
GSM972326	5.94116	Frozen tissue of primary colorectal Adenocarcinoma (discovery)	0	85	0	85
GSM972327	5.49736	Frozen tissue of primary colorectal Adenocarcinoma (discovery)	0	83	0	83
GSM972328	6.09796	Frozen tissue of primary colorectal Adenocarcinoma (discovery)	1	78	0	82
GSM972329	5.62346	Frozen tissue of primary colorectal Adenocarcinoma (discovery)	0	78	0	78
GSM972330	6.06772	Frozen tissue of primary colorectal Adenocarcinoma (discovery)	0	86	0	86
GSM972331	5.95692	Frozen tissue of primary colorectal Adenocarcinoma (discovery)	0	75	1	75
GSM972332	6.24885	Frozen tissue of primary colorectal Adenocarcinoma (discovery)	0	87	0	87
GSM972333	5.44741	Frozen tissue of primary colorectal Adenocarcinoma (discovery)	0	80	0	80
GSM972334	6.30525	Frozen tissue of primary colorectal Adenocarcinoma (discovery)	0	77	0	77
GSM972335	5.98974	Frozen tissue of primary colorectal Adenocarcinoma (discovery)	0	46	1	46
GSM972336	6.45218	Frozen tissue of primary colorectal Adenocarcinoma (discovery)	0	50	0	50
GSM972337	5.82635	Frozen tissue of primary colorectal Adenocarcinoma (discovery)	0	41	1	41
GSM972338	5.90334	Frozen tissue of primary colorectal Adenocarcinoma (discovery)	0	74	0	74
GSM972339	6.02582	Frozen tissue of primary colorectal Adenocarcinoma (discovery)	0	76	0	76
GSM972340	5.59567	Frozen tissue of primary colorectal Adenocarcinoma (discovery)	1	48	0	84
GSM972341	5.23432	Frozen tissue of primary colorectal Adenocarcinoma (discovery)	0	69	0	69
GSM972342	6.11522	Frozen tissue of primary colorectal Adenocarcinoma (discovery)	0	28	0	28
GSM972343	6.41867	Frozen tissue of primary colorectal Adenocarcinoma (discovery)	0	52	1	52
GSM972344	6.22308	Frozen tissue of primary colorectal Adenocarcinoma (discovery)	0	75	0	75
GSM972345	5.79795	Frozen tissue of primary colorectal Adenocarcinoma (discovery)	1	41	1	42
GSM972346	6.00142	Frozen tissue of primary colorectal Adenocarcinoma (discovery)	0	72	1	72
GSM972347	5.70287	Frozen tissue of primary colorectal Adenocarcinoma (discovery)	0	7	0	7
GSM972348	5.88133	Frozen tissue of primary colorectal Adenocarcinoma (discovery)	0	62	0	62
GSM972349	5.78887	Frozen tissue of primary colorectal Adenocarcinoma (discovery)	0	5	1	5
GSM972350	5.62332	Frozen tissue of primary colorectal Adenocarcinoma (discovery)	N/A	9	1	9
GSM972351	6.1602	Frozen tissue of primary colorectal Adenocarcinoma (discovery)	0	24	0	24
GSM972352	6.02444	Frozen tissue of primary colorectal Adenocarcinoma (discovery)	1	74	0	139
GSM972353	6.46985	Frozen tissue of primary colorectal Adenocarcinoma (discovery)	0	133	0	133
GSM972354	6.49735	Frozen tissue of primary colorectal Adenocarcinoma (discovery)	1	23	1	95
GSM972355	5.61024	Frozen tissue of primary colorectal Adenocarcinoma (discovery)	1	17	1	34
GSM972356	6.82278	Frozen tissue of primary colorectal Adenocarcinoma (discovery)	N/A	53	1	53
GSM972357	5.85118	Frozen tissue of primary colorectal Adenocarcinoma (discovery)	0	42	1	42
GSM972358	6.9792	Frozen tissue of primary colorectal Adenocarcinoma (discovery)	0	81	0	81
GSM972359	5.96943	Frozen tissue of primary colorectal Adenocarcinoma (discovery)	1	12	1	30
GSM972360	5.86883	Frozen tissue of primary colorectal Adenocarcinoma (discovery)	0	141	0	141
GSM972361	5.59874	Frozen tissue of primary colorectal Adenocarcinoma (discovery)	1	18	1	19
GSM972362	6.32824	Frozen tissue of primary colorectal Adenocarcinoma (discovery)	0	98	0	98
GSM972363	6.08804	Frozen tissue of primary colorectal Adenocarcinoma (discovery)	0	140	0	140
GSM972364	5.51788	Frozen tissue of primary colorectal Adenocarcinoma (discovery)	0	103	0	103
GSM972365	6.21708	Frozen tissue of primary colorectal Adenocarcinoma (discovery)	0	47	0	47
GSM972366	5.55862	Frozen tissue of primary colorectal Adenocarcinoma (discovery)	1	14	1	24
GSM972367	6.40766	Frozen tissue of primary colorectal Adenocarcinoma (discovery)	0	95	0	95
GSM972368	6.42266	Frozen tissue of primary colorectal Adenocarcinoma (discovery)	0	92	0	92
GSM972369	6.05095	Frozen tissue of primary colorectal Adenocarcinoma (discovery)	1	18	1	102
GSM972370	5.87546	Frozen tissue of primary colorectal Adenocarcinoma (discovery)	1	32	1	71
GSM972371	5.36788	Frozen tissue of primary colorectal Adenocarcinoma (discovery)	0	81	0	81
GSM972372	6.3354	Frozen tissue of primary colorectal Adenocarcinoma (discovery)	1	33	1	50
GSM972373	5.60371	Frozen tissue of primary colorectal Adenocarcinoma (discovery)	1	37	0	79
GSM972374	6.28027	Frozen tissue of primary colorectal Adenocarcinoma (discovery)	0	90	0	90
GSM972375	5.67298	Frozen tissue of primary colorectal Adenocarcinoma (discovery)	0	117	0	117
GSM972376	6.10487	Frozen tissue of primary colorectal Adenocarcinoma (discovery)	0	87	0	87
GSM972377	5.61714	Frozen tissue of primary colorectal Adenocarcinoma (discovery)	0	82	0	82
GSM972378	5.84083	Frozen tissue of primary colorectal Adenocarcinoma (discovery)	0	86	0	86
GSM972379	6.24243	Frozen tissue of primary colorectal Adenocarcinoma (discovery)	0	95	0	95
GSM972380	5.81619	Frozen tissue of primary colorectal Adenocarcinoma (discovery)	1	6	1	15
GSM972381	6.40291	Frozen tissue of primary colorectal Adenocarcinoma (discovery)	1	27	1	48
GSM972382	5.70681	Frozen tissue of primary colorectal Adenocarcinoma (discovery)	1	37	1	38
GSM972383	6.21356	Frozen tissue of primary colorectal Adenocarcinoma (discovery)	0	92	0	92
GSM972384	6.05883	Frozen tissue of primary colorectal Adenocarcinoma (discovery)	0	106	1	106
GSM972385	5.30305	Frozen tissue of primary colorectal Adenocarcinoma (discovery)	0	63	0	63
GSM972386	6.1141	Frozen tissue of primary colorectal Adenocarcinoma (discovery)	0	90	0	90
GSM972387	5.38276	Frozen tissue of primary colorectal Adenocarcinoma (discovery)	1	24	0	123
GSM972388	6.08311	Frozen tissue of primary colorectal Adenocarcinoma (discovery)	0	83	1	83
GSM972389	5.80703	Frozen tissue of primary colorectal Adenocarcinoma (discovery)	0	93	0	93
GSM972390	6.25648	Frozen tissue of primary colorectal Adenocarcinoma (discovery)	1	6	1	8
GSM972391	6.42057	Frozen tissue of primary colorectal Adenocarcinoma (discovery)	1	43	1	52
GSM972392	6.3821	Frozen tissue of primary colorectal Adenocarcinoma (discovery)	1	21	1	44
GSM972393	6.1099	Frozen tissue of primary colorectal Adenocarcinoma (discovery)	1	5	1	47
GSM972394	6.26703	Frozen tissue of primary colorectal Adenocarcinoma (discovery)	1	6	1	11
GSM972395	5.34856	Frozen tissue of primary colorectal Adenocarcinoma (discovery)	0	147	0	147
GSM972396	6.04906	Frozen tissue of primary colorectal Adenocarcinoma (discovery)	0	107	0	107
GSM972397	6.45299	Frozen tissue of primary colorectal Adenocarcinoma (discovery)	0	105	0	105
GSM972398	5.3877	Frozen tissue of primary colorectal Adenocarcinoma (discovery)	0	64	1	64
GSM972399	5.98433	Frozen tissue of primary colorectal Adenocarcinoma (discovery)	0	90	0	90
GSM972400	5.19849	Frozen tissue of primary colorectal Adenocarcinoma (validation)	1	8	1	11
GSM972401	5.45853	Frozen tissue of primary colorectal Adenocarcinoma (validation)	0	0	1	0
GSM972402	5.94083	Frozen tissue of primary colorectal Adenocarcinoma (validation)	1	0	1	31
GSM972403	6.37325	Frozen tissue of primary colorectal Adenocarcinoma (validation)	0	56	0	56
GSM972404	5.86559	Frozen tissue of primary colorectal Adenocarcinoma (validation)	0	48	0	48
GSM972405	6.2693	Frozen tissue of primary colorectal Adenocarcinoma (validation)	0	79	1	79
GSM972406	6.4952	Frozen tissue of primary colorectal Adenocarcinoma (validation)	0	106	0	106
GSM972407	6.18087	Frozen tissue of primary colorectal Adenocarcinoma (validation)	0	132	0	132
GSM972408	5.97279	Frozen tissue of primary colorectal Adenocarcinoma (validation)	0	32	1	32
GSM972409	5.93378	Frozen tissue of primary colorectal Adenocarcinoma (validation)	0	104	0	104
GSM972410	6.26102	Frozen tissue of primary colorectal Adenocarcinoma (validation)	0	91	0	91
GSM972411	5.73827	Frozen tissue of primary colorectal Adenocarcinoma (validation)	0	125	0	125
GSM972412	5.66103	Frozen tissue of primary colorectal Adenocarcinoma (validation)	1	5	1	8
GSM972413	5.3386	Frozen tissue of primary colorectal Adenocarcinoma (validation)	1	16	1	20
GSM972414	6.19145	Frozen tissue of primary colorectal Adenocarcinoma (validation)	0	53	0	53
GSM972415	6.4391	Frozen tissue of primary colorectal Adenocarcinoma (validation)	1	8	1	42
GSM972416	6.23432	Frozen tissue of primary colorectal Adenocarcinoma (validation)	1	5	1	8
GSM972417	5.90596	Frozen tissue of primary colorectal Adenocarcinoma (validation)	0	146	0	146
GSM972418	6.10706	Frozen tissue of primary colorectal Adenocarcinoma (validation)	0	70	0	70
GSM972419	6.28102	Frozen tissue of primary colorectal Adenocarcinoma (validation)	1	30	1	32
GSM972420	6.40562	Frozen tissue of primary colorectal Adenocarcinoma (validation)	1	6	1	6
GSM972421	6.00037	Frozen tissue of primary colorectal Adenocarcinoma (validation)	1	22	0	28
GSM972422	6.0682	Frozen tissue of primary colorectal Adenocarcinoma (validation)	1	13	1	37
GSM972423	5.77671	Frozen tissue of primary colorectal Adenocarcinoma (validation)	1	13	0	40
GSM972424	5.85975	Frozen tissue of primary colorectal Adenocarcinoma (validation)	0	104	0	104
GSM972425	6.47825	Frozen tissue of primary colorectal Adenocarcinoma (validation)	0	59	0	59
GSM972426	6.35007	Frozen tissue of primary colorectal Adenocarcinoma (validation)	0	81	0	81
GSM972427	6.38636	Frozen tissue of primary colorectal Adenocarcinoma (validation)	0	53	0	53
GSM972428	6.29471	Frozen tissue of primary colorectal Adenocarcinoma (validation)	0	55	0	55
GSM972429	6.46139	Frozen tissue of primary colorectal Adenocarcinoma (validation)	0	62	0	62
GSM972430	5.61705	Frozen tissue of primary colorectal Adenocarcinoma (validation)	0	53	0	53
GSM972431	6.26148	Frozen tissue of primary colorectal Adenocarcinoma (validation)	0	54	0	54
GSM972432	5.55234	Frozen tissue of primary colorectal Adenocarcinoma (validation)	1	19	0	55
GSM972433	5.98356	Frozen tissue of primary colorectal Adenocarcinoma (validation)	1	3	1	16
GSM972434	5.60898	Frozen tissue of primary colorectal Adenocarcinoma (validation)	1	19	1	42
GSM972435	6.22008	Frozen tissue of primary colorectal Adenocarcinoma (validation)	1	14	0	40
GSM972436	6.2003	Frozen tissue of primary colorectal Adenocarcinoma (validation)	1	2	1	18
GSM972437	5.77509	Frozen tissue of primary colorectal Adenocarcinoma (validation)	1	0	1	7
GSM972438	5.57095	Frozen tissue of primary colorectal Adenocarcinoma (validation)	1	0	1	30
GSM972439	5.31875	Frozen tissue of primary colorectal Adenocarcinoma (validation)	1	0	1	2
GSM972440	5.40691	Frozen tissue of primary colorectal Adenocarcinoma (validation)	0	52	0	52
GSM972441	5.78323	Frozen tissue of primary colorectal Adenocarcinoma (validation)	1	0	0	68
GSM972442	5.77771	Frozen tissue of primary colorectal Adenocarcinoma (validation)	1	0	1	6
GSM972443	6.38781	Frozen tissue of primary colorectal Adenocarcinoma (validation)	0	48	0	48
GSM972444	5.93346	Frozen tissue of primary colorectal Adenocarcinoma (validation)	1	5	1	14
GSM972445	6.68084	Frozen tissue of primary colorectal Adenocarcinoma (validation)	0	35	0	35
GSM972446	5.94654	Frozen tissue of primary colorectal Adenocarcinoma (validation)	N/A	N/A	N/A	N/A
GSM972447	6.01578	Frozen tissue of primary colorectal Adenocarcinoma (validation)	0	31	0	31
GSM972448	6.8028	Frozen tissue of primary colorectal Adenocarcinoma (validation)	N/A	N/A	N/A	N/A
GSM972449	5.88957	Frozen tissue of primary colorectal Adenocarcinoma (validation)	1	19	1	41
GSM972450	6.13286	Frozen tissue of primary colorectal Adenocarcinoma (validation)	1	19	1	47
GSM972451	5.58027	Frozen tissue of primary colorectal Adenocarcinoma (validation)	0	97	0	97
GSM972452	6.16947	Frozen tissue of primary colorectal Adenocarcinoma (validation)	0	99	0	99
GSM972453	5.99842	Frozen tissue of primary colorectal Adenocarcinoma (validation)	0	100	0	100
GSM972454	6.11504	Frozen tissue of primary colorectal Adenocarcinoma (validation)	0	75	0	75
GSM972455	5.52537	Frozen tissue of primary colorectal Adenocarcinoma (validation)	0	74	0	74
GSM972456	6.38203	Frozen tissue of primary colorectal Adenocarcinoma (validation)	0	0	1	0
GSM972457	5.67305	Frozen tissue of primary colorectal Adenocarcinoma (validation)	1	34	0	68
GSM972458	6.41989	Frozen tissue of primary colorectal Adenocarcinoma (validation)	0	17	1	17
GSM972459	6.39876	Frozen tissue of primary colorectal Adenocarcinoma (validation)	0	12	0	12
GSM972460	6.13143	Frozen tissue of primary colorectal Adenocarcinoma (validation)	0	96	0	96
GSM972461	5.90363	Frozen tissue of primary colorectal Adenocarcinoma (validation)	0	96	0	96
GSM972462	5.48411	Frozen tissue of primary colorectal Adenocarcinoma (validation)	0	88	0	88
GSM972463	5.56879	Frozen tissue of primary colorectal Adenocarcinoma (validation)	N/A	N/A	1	2
GSM972464	6.19568	Frozen tissue of primary colorectal Adenocarcinoma (validation)	0	86	0	86
GSM972465	6.47233	Frozen tissue of primary colorectal Adenocarcinoma (validation)	0	84	1	84
GSM972466	5.99199	Frozen tissue of primary colorectal Adenocarcinoma (validation)	0	75	0	75
GSM972467	5.8613	Frozen tissue of primary colorectal Adenocarcinoma (validation)	0	72	0	72
GSM972468	5.84448	Frozen tissue of primary colorectal Adenocarcinoma (validation)	0	24	1	24
GSM972469	6.46216	Frozen tissue of primary colorectal Adenocarcinoma (validation)	0	86	0	86
GSM972470	6.12888	Frozen tissue of primary colorectal Adenocarcinoma (validation)	0	85	0	85
GSM972471	5.74003	Frozen tissue of primary colorectal Adenocarcinoma (validation)	N/A	N/A	N/A	N/A
GSM972472	6.248	Frozen tissue of primary colorectal Adenocarcinoma (validation)	0	80	0	80
GSM972473	5.95946	Frozen tissue of primary colorectal Adenocarcinoma (validation)	1	45	0	117
GSM972474	6.1744	Frozen tissue of primary colorectal Adenocarcinoma (validation)	1	9	0	119
GSM972475	6.35809	Frozen tissue of primary colorectal Adenocarcinoma (validation)	0	87	0	87
GSM972476	6.49151	Frozen tissue of primary colorectal Adenocarcinoma (validation)	0	64	0	64
GSM972477	6.3678	Frozen tissue of primary colorectal Adenocarcinoma (validation)	0	81	0	81
GSM972478	5.47252	Frozen tissue of primary colorectal Adenocarcinoma (validation)	0	69	0	69
GSM972479	5.96481	Frozen tissue of primary colorectal Adenocarcinoma (validation)	0	3	0	3
GSM972480	5.86266	Frozen tissue of primary colorectal Adenocarcinoma (validation)	0	69	0	69
GSM972481	5.61979	Frozen tissue of primary colorectal Adenocarcinoma (validation)	0	65	1	65
GSM972482	5.80059	Frozen tissue of primary colorectal Adenocarcinoma (validation)	0	42	0	42
GSM972483	5.6806	Frozen tissue of primary colorectal Adenocarcinoma (validation)	1	23	1	28
GSM972484	5.86663	Frozen tissue of primary colorectal Adenocarcinoma (validation)	0	76	0	76
GSM972485	5.6401	Frozen tissue of primary colorectal Adenocarcinoma (validation)	0	75	0	75
GSM972486	5.99284	Frozen tissue of primary colorectal Adenocarcinoma (validation)	0	33	0	33
GSM972487	5.90644	Frozen tissue of primary colorectal Adenocarcinoma (validation)	0	67	0	67
GSM972488	5.9227	Frozen tissue of primary colorectal Adenocarcinoma (validation)	0	49	0	49
GSM972489	5.83466	Frozen tissue of primary colorectal Adenocarcinoma (validation)	0	74	0	74
GSM972490	6.03144	Frozen tissue of primary colorectal Adenocarcinoma (validation)	0	74	0	74
GSM972491	6.54757	Frozen tissue of primary colorectal Adenocarcinoma (validation)	0	70	0	70
GSM972492	6.30449	Frozen tissue of primary colorectal Adenocarcinoma (validation)	0	68	0	68
GSM972493	5.83774	Frozen tissue of primary colorectal Adenocarcinoma (validation)	0	59	0	59
GSM972494	5.93143	Frozen tissue of primary colorectal Adenocarcinoma (validation)	0	57	0	57
GSM972495	5.47895	Frozen tissue of primary colorectal Adenocarcinoma (validation)	1	18	1	27
GSM972496	5.85973	Frozen tissue of primary colorectal Adenocarcinoma (validation)	0	142	0	142
GSM972497	6.14384	Frozen tissue of primary colorectal Adenocarcinoma (validation)	0	1	0	1
GSM972498	6.4131	Frozen tissue of primary colorectal Adenocarcinoma (validation)	1	19	1	59
GSM972499	6.46515	Frozen tissue of primary colorectal Adenocarcinoma (validation)	0	72	0	72
GSM972500	5.95147	Frozen tissue of primary colorectal Adenocarcinoma (validation)	N/A	N/A	N/A	N/A
GSM972501	6.15237	Frozen tissue of primary colorectal Adenocarcinoma (validation)	0	106	1	106
GSM972502	6.66012	Frozen tissue of primary colorectal Adenocarcinoma (validation)	0	131	0	131
GSM972503	6.1255	Frozen tissue of primary colorectal Adenocarcinoma (validation)	0	146	0	146
GSM972504	6.77574	Frozen tissue of primary colorectal Adenocarcinoma (validation)	1	24	1	30
GSM972505	5.91503	Frozen tissue of primary colorectal Adenocarcinoma (validation)	0	144	0	144
GSM972506	6.59547	Frozen tissue of primary colorectal Adenocarcinoma (validation)	0	141	0	141
GSM972507	5.87507	Frozen tissue of primary colorectal Adenocarcinoma (validation)	0	42	0	42
GSM972508	6.03898	Frozen tissue of primary colorectal Adenocarcinoma (validation)	0	134	0	134
GSM972509	5.34273	Frozen tissue of primary colorectal Adenocarcinoma (validation)	0	14	0	14
GSM972510	5.49768	Frozen tissue of primary colorectal Adenocarcinoma (validation)	0	86	0	86
GSM972511	6.03786	Frozen tissue of primary colorectal Adenocarcinoma (validation)	0	47	1	47
GSM972512	5.68591	Frozen tissue of primary colorectal Adenocarcinoma (validation)	1	4	1	23
GSM972513	6.0579	Frozen tissue of primary colorectal Adenocarcinoma (validation)	1	13	1	48
GSM972514	5.48758	Frozen tissue of primary colorectal Adenocarcinoma (validation)	N/A	N/A	1	32
GSM972515	5.83236	Frozen tissue of primary colorectal Adenocarcinoma (validation)	0	118	0	118
GSM972516	6.08972	Frozen tissue of primary colorectal Adenocarcinoma (validation)	0	66	0	66
GSM972517	6.09517	Frozen tissue of primary colorectal Adenocarcinoma (validation)	1	32	1	37
GSM972518	6.30419	Frozen tissue of primary colorectal Adenocarcinoma (validation)	1	15	1	35
GSM972519	6.37355	Frozen tissue of primary colorectal Adenocarcinoma (validation)	1	11	1	14
GSM972520	5.61978	Frozen tissue of primary colorectal Adenocarcinoma (validation)	0	62	1	62
GSM972521	5.78662	Frozen tissue of primary colorectal Adenocarcinoma (validation)	0	76	1	76
GSM972522	5.68037	Frozen tissue of primary colorectal Adenocarcinoma (validation)	0	99	0	99

## Sheet: SLC27A5-OS
Acc	group	status	time
GSM972311	high	0	106
GSM972046	high	0	58
GSM972358	high	0	81
GSM972003	high	1	27
GSM972049	high	0	26
GSM972257	high	1	21
GSM972356	high	1	53
GSM971992	high	1	20
GSM972504	high	1	30
GSM972037	high	0	33
GSM972185	high	0	39
GSM972282	high	0	51
GSM972180	high	1	24
GSM972008	high	1	72
GSM972033	high	0	50
GSM972079	high	0	168
GSM972445	high	0	35
GSM971975	high	0	46
GSM972502	high	0	131
GSM972196	high	0	73
GSM972269	high	0	79
GSM972506	high	0	141
GSM972210	high	1	46
GSM972198	high	0	57
GSM972264	high	0	73
GSM972111	high	0	22
GSM971990	high	1	12
GSM972291	high	0	32
GSM972244	high	0	14
GSM972061	high	1	43
GSM972105	high	0	32
GSM972300	high	0	41
GSM972199	high	0	66
GSM972491	high	0	70
GSM972274	high	0	57
GSM972233	high	0	15
GSM972014	high	1	29
GSM972192	high	0	158
GSM972016	high	1	16
GSM972157	high	0	118
GSM972265	high	0	60
GSM972215	high	0	47
GSM971970	high	0	86
GSM972187	high	0	49
GSM972354	high	1	95
GSM972059	high	0	59
GSM972406	high	0	106
GSM972476	high	0	64
GSM972203	high	0	54
GSM972103	high	0	58
GSM972271	high	1	14
GSM972295	high	0	61
GSM972314	high	0	46
GSM972425	high	0	59
GSM971981	high	0	48
GSM972178	high	0	67
GSM972465	high	1	84
GSM972197	high	0	50
GSM972353	high	0	133
GSM972499	high	0	72
GSM972469	high	0	86
GSM972429	high	0	62
GSM972397	high	0	105
GSM972336	high	0	50
GSM972053	high	0	29
GSM972012	high	0	101
GSM972177	high	1	22
GSM972318	high	1	36
GSM972415	high	1	42
GSM972230	high	0	27
GSM972325	high	0	71
GSM972239	high	0	14
GSM972312	high	1	97
GSM972368	high	0	92
GSM972391	high	1	52
GSM972458	high	1	17
GSM972343	high	1	52
GSM972498	high	1	59
GSM971996	high	0	76
GSM972015	high	0	91
GSM972367	high	0	95
GSM972420	high	1	6
GSM972381	high	1	48
GSM972193	high	0	73
GSM972066	high	0	49
GSM972044	high	0	42
GSM972459	high	0	12
GSM972158	high	0	120
GSM972179	high	1	18
GSM972443	high	0	48
GSM972427	high	0	53
GSM972127	high	0	85
GSM972392	high	1	44
GSM972456	high	1	0
GSM971986	high	0	68
GSM972519	high	1	14
GSM972403	high	0	56
GSM972060	high	0	82
GSM972080	high	0	165
GSM972221	high	0	65
GSM972137	high	0	129
GSM972477	high	0	81
GSM972475	high	0	87
GSM972175	high	1	43
GSM972056	high	0	92
GSM972276	high	0	43
GSM972159	high	0	93
GSM972426	high	0	81
GSM972299	high	1	41
GSM972317	high	1	30
GSM972216	high	0	94
GSM972236	high	0	12
GSM971984	high	0	81
GSM972372	high	1	50
GSM972085	high	0	97
GSM972362	high	0	98
GSM972083	high	0	127
GSM972283	high	0	51
GSM972303	high	0	19
GSM972027	high	0	94
GSM972334	high	0	77
GSM972492	high	0	68
GSM972518	high	1	35
GSM972101	high	0	35
GSM972024	high	0	43
GSM971988	high	1	18
GSM972428	high	0	55
GSM972307	high	0	82
GSM972035	high	0	39
GSM972136	high	0	130
GSM972419	high	1	32
GSM972374	high	0	90
GSM972310	high	0	25
GSM971976	high	0	36
GSM972405	high	1	79
GSM972394	high	1	11
GSM972431	high	0	54
GSM972410	high	0	91
GSM972263	high	0	76
GSM972390	high	1	8
GSM972017	high	0	43
GSM972304	high	0	30
GSM972332	high	0	87
GSM972472	high	0	80
GSM972048	high	0	30
GSM972323	high	0	80
GSM972124	high	0	75
GSM972379	high	0	95
GSM972294	high	0	25
GSM972416	high	1	8
GSM972129	high	0	11
GSM972058	high	0	60
GSM972222	high	0	57
GSM972344	high	0	75
GSM972065	high	0	46
GSM972268	high	0	48
GSM972435	high	0	40
GSM972365	high	0	47
GSM972383	high	0	92
GSM971966	high	0	63
GSM971960	high	0	74
GSM972248	high	0	14
GSM972245	high	1	0
GSM972182	high	1	58
GSM972172	high	1	5
GSM972243	high	0	2
GSM972436	high	1	18
GSM972306	high	0	56
GSM971993	high	0	56
GSM972128	high	0	93
GSM972464	high	0	86
GSM972183	high	1	32
GSM972414	high	0	53
GSM972055	high	0	93
GSM972021	high	1	37
GSM972214	high	1	2
GSM972407	high	0	132
GSM972030	high	0	52
GSM972194	high	0	83
GSM972319	high	1	78
GSM972474	high	0	119
GSM971991	high	1	55
GSM972452	high	0	99
GSM972351	high	0	24
GSM972320	high	1	58
GSM972069	high	0	201
GSM972237	high	0	25
GSM972010	high	1	46
GSM971989	high	1	24
GSM972501	high	1	106
GSM972174	high	0	97
GSM972497	high	0	1
GSM972118	high	0	30
GSM972013	high	1	43
GSM972135	high	1	13
GSM972077	high	1	31
GSM972286	high	0	37
GSM972450	high	1	47
GSM972168	high	1	8
GSM972460	high	0	96
GSM972470	high	0	85
GSM972095	high	0	67
GSM971974	high	0	56
GSM972503	high	0	146
GSM972292	high	0	25
GSM972153	high	1	66
GSM972298	high	0	9
GSM972228	high	0	1
GSM972190	high	0	108
GSM972148	high	0	127
GSM972342	high	0	28
GSM972454	high	0	75
GSM972386	high	0	90
GSM972086	high	1	43
GSM972277	high	0	51
GSM972393	high	1	47
GSM972073	high	0	163
GSM972025	high	0	53
GSM972418	high	0	70
GSM972376	high	0	87
GSM972328	high	0	82
GSM972517	high	1	37
GSM972516	high	0	66
GSM972363	high	0	140
GSM972200	high	0	54
GSM972139	high	0	102
GSM972388	high	1	83
GSM972091	high	0	70
GSM972047	high	0	33
GSM972112	high	1	32
GSM972038	high	1	1
GSM972223	high	1	33
GSM972422	high	1	37
GSM972330	high	0	86
GSM972202	high	0	53
GSM972205	high	1	35
GSM972184	high	1	39
GSM972225	high	0	37
GSM972384	high	1	106
GSM972018	high	0	117
GSM971985	high	0	7
GSM972513	high	1	48
GSM972281	high	0	56
GSM972235	high	0	7
GSM972369	high	1	102
GSM972247	high	0	6
GSM972396	high	0	107
GSM972288	high	1	35
GSM972195	high	0	120
GSM972100	high	0	25
GSM972508	high	0	134
GSM972511	high	1	47
GSM972123	high	0	71
GSM972107	high	1	60
GSM972490	high	0	74
GSM972121	high	0	35
GSM972114	high	0	46
GSM972339	high	0	76
GSM972287	high	0	43
GSM972275	high	1	4
GSM972352	high	0	139
GSM972098	high	1	15
GSM971965	high	0	33
GSM972171	high	0	130
GSM972447	high	0	31
GSM971978	high	0	109
GSM972278	high	0	45
GSM972188	high	0	22
GSM972208	high	1	25
GSM972094	high	0	61
GSM972259	high	0	29
GSM972346	high	1	72
GSM972191	high	0	122
GSM972421	high	0	28
GSM972204	high	0	44
GSM971995	high	0	25
GSM972453	high	0	100
GSM971963	high	1	20
GSM972486	high	0	33
GSM972466	high	0	75
GSM972335	high	1	46
GSM972211	low	0	57
GSM972220	low	0	1
GSM972399	low	0	90
GSM972433	low	1	16
GSM972260	low	0	13
GSM972284	low	1	27
GSM972305	low	0	31
GSM972007	low	1	2
GSM972130	low	0	55
GSM972408	low	1	32
GSM972359	low	1	30
GSM972036	low	0	50
GSM971969	low	0	63
GSM972479	low	0	3
GSM972126	low	0	63
GSM972082	low	1	132
GSM972075	low	1	44
GSM972249	low	0	14
GSM972272	low	1	15
GSM972473	low	0	117
GSM972331	low	1	75
GSM972213	low	1	1
GSM972238	low	0	19
GSM972258	low	1	0
GSM972087	low	1	32
GSM972326	low	0	85
GSM972402	low	1	31
GSM972041	low	0	55
GSM972181	low	1	34
GSM972409	low	0	104
GSM972444	low	1	14
GSM972110	low	1	7
GSM972071	low	0	183
GSM972209	low	1	13
GSM972494	low	0	57
GSM972023	low	0	16
GSM972120	low	0	36
GSM972267	low	1	67
GSM972488	low	0	49
GSM972076	low	0	153
GSM971971	low	0	65
GSM972273	low	1	16
GSM971994	low	0	43
GSM971973	low	0	46
GSM972505	low	0	144
GSM972052	low	0	15
GSM972254	low	0	14
GSM971962	low	0	73
GSM972487	low	0	67
GSM972417	low	0	146
GSM971980	low	0	59
GSM971997	low	0	89
GSM972461	low	0	96
GSM972338	low	0	74
GSM972097	low	1	12
GSM972218	low	1	7
GSM972034	low	0	50
GSM972449	low	1	41
GSM972147	low	0	140
GSM971959	low	0	52
GSM971982	low	1	42
GSM972166	low	1	12
GSM972348	low	0	62
GSM972039	low	1	52
GSM972176	low	1	36
GSM972370	low	1	71
GSM972507	low	0	42
GSM972113	low	0	27
GSM971972	low	0	75
GSM972043	low	1	27
GSM972006	low	1	23
GSM972360	low	0	141
GSM972004	low	0	89
GSM972484	low	0	76
GSM972404	low	0	48
GSM972480	low	0	69
GSM972226	low	0	20
GSM972467	low	0	72
GSM972424	low	0	104
GSM972496	low	0	142
GSM971999	low	0	1
GSM972057	low	1	26
GSM972231	low	0	14
GSM972357	low	1	42
GSM972468	low	1	24
GSM972141	low	0	84
GSM972378	low	0	86
GSM972005	low	0	44
GSM972493	low	0	59
GSM972165	low	1	87
GSM972489	low	0	74
GSM972031	low	0	55
GSM972515	low	0	118
GSM972102	low	0	46
GSM972045	low	1	11
GSM972337	low	1	41
GSM972151	low	0	77
GSM972133	low	1	53
GSM972067	low	1	183
GSM972074	low	1	75
GSM972072	low	0	172
GSM972380	low	1	15
GSM972078	low	1	145
GSM972234	low	1	10
GSM972207	low	0	82
GSM972201	low	0	67
GSM971979	low	0	53
GSM972389	low	0	93
GSM972140	low	0	172
GSM972144	low	0	121
GSM972482	low	0	42
GSM972256	low	0	19
GSM972084	low	0	129
GSM972345	low	1	42
GSM972349	low	1	5
GSM972122	low	1	19
GSM972521	low	1	76
GSM972217	low	0	70
GSM972241	low	1	17
GSM972441	low	0	68
GSM971968	low	0	112
GSM972138	low	1	53
GSM972316	low	0	83
GSM972219	low	0	53
GSM972099	low	0	15
GSM972442	low	1	6
GSM972081	low	0	26
GSM972423	low	0	40
GSM972437	low	1	7
GSM972163	low	0	41
GSM972309	low	0	95
GSM972160	low	0	77
GSM972301	low	1	105
GSM972293	low	0	50
GSM972022	low	0	82
GSM972068	low	1	22
GSM972252	low	0	16
GSM972026	low	1	34
GSM972042	low	0	51
GSM972001	low	0	73
GSM972000	low	0	9
GSM972411	low	0	125
GSM972297	low	1	46
GSM972173	low	1	26
GSM972106	low	0	72
GSM972224	low	1	25
GSM972090	low	0	69
GSM972131	low	0	86
GSM972255	low	0	5
GSM972232	low	0	21
GSM972280	low	1	46
GSM972064	low	1	22
GSM971967	low	1	31
GSM972382	low	1	38
GSM972109	low	0	36
GSM972020	low	0	78
GSM972154	low	1	44
GSM972032	low	0	60
GSM972347	low	0	7
GSM972253	low	0	16
GSM972170	low	0	73
GSM972186	low	1	47
GSM972009	low	1	10
GSM972189	low	0	192
GSM972251	low	1	7
GSM971987	low	0	68
GSM972104	low	0	41
GSM972512	low	1	23
GSM972096	low	0	15
GSM972145	low	0	135
GSM972279	low	0	52
GSM972483	low	1	28
GSM972522	low	0	99
GSM972028	low	0	78
GSM972457	low	0	68
GSM972375	low	0	117
GSM972290	low	0	39
GSM971998	low	1	23
GSM972412	low	1	8
GSM972322	low	1	86
GSM972261	low	1	7
GSM972089	low	0	87
GSM972227	low	1	20
GSM972002	low	0	26
GSM972485	low	0	75
GSM972019	low	1	25
GSM972062	low	1	23
GSM972246	low	0	0
GSM972329	low	0	78
GSM972350	low	1	9
GSM972051	low	1	28
GSM972481	low	1	65
GSM972520	low	1	62
GSM972167	low	1	45
GSM972377	low	0	82
GSM972430	low	0	53
GSM972116	low	1	29
GSM972355	low	1	34
GSM972434	low	1	42
GSM972125	low	0	68
GSM972373	low	0	79
GSM972070	low	1	68
GSM972270	low	0	65
GSM972361	low	1	19
GSM972340	low	0	84
GSM972451	low	0	97
GSM972296	low	0	22
GSM972302	low	1	27
GSM971983	low	0	87
GSM972438	low	1	30
GSM972029	low	0	36
GSM972463	low	1	2
GSM972313	low	1	91
GSM972050	low	0	19
GSM972011	low	1	20
GSM972063	low	0	70
GSM972366	low	1	24
GSM972262	low	0	5
GSM972156	low	1	112
GSM971961	low	1	32
GSM972432	low	0	55
GSM972115	low	1	75
GSM972149	low	0	132
GSM972142	low	1	35
GSM972162	low	0	77
GSM972212	low	1	18
GSM972206	low	0	42
GSM972146	low	0	66
GSM972455	low	0	74
GSM972143	low	0	154
GSM972119	low	0	37
GSM972266	low	1	20
GSM972364	low	0	103
GSM972132	low	1	61
GSM972164	low	1	69
GSM972155	low	1	24
GSM971977	low	0	49
GSM972510	low	0	86
GSM972327	low	0	83
GSM972315	low	0	84
GSM972161	low	1	11
GSM972088	low	0	79
GSM972514	low	1	32
GSM972462	low	0	88
GSM972240	low	0	14
GSM972495	low	1	27
GSM972478	low	0	69
GSM971958	low	1	9
GSM972401	low	1	0
GSM972108	low	0	103
GSM972150	low	0	109
GSM972117	low	0	32
GSM972333	low	0	80
GSM972093	low	0	74
GSM972169	low	0	164
GSM971964	low	0	35
GSM972229	low	0	0
GSM972440	low	0	52
GSM972398	low	1	64
GSM972387	low	0	123
GSM972250	low	0	12
GSM972054	low	0	26
GSM972242	low	0	17
GSM971957	low	1	10
GSM972371	low	0	81
GSM972092	low	0	47
GSM972324	low	0	82
GSM972289	low	1	17
GSM972395	low	0	147
GSM972509	low	0	14
GSM972413	low	1	20
GSM972308	low	0	92
GSM972439	low	1	2
GSM972040	low	0	63
GSM972385	low	0	63
GSM972152	low	0	56
GSM972285	low	1	2
GSM972341	low	0	69
GSM972400	low	1	11
GSM972134	low	1	14
GSM972321	low	0	9
