# Supplementary material for: Over-Expression and Prognostic Significance of FATP5, as a New Biomarker, in Colorectal Carcinoma
Source: Front Mol Biosci. 2022 Jan 27;8:770624. doi: 10.3389/fmolb.2021.770624 (PMC8829069; doi:10.3389/fmolb.2021.770624)
Supplement: Supplementary file 2 [file Table3.XLSX]

## Sheet: GSE17536_GPL570_sample_exp
Tag	GSM437093	GSM437094	GSM437095	GSM437096	GSM437097	GSM437098	GSM437099	GSM437100	GSM437101	GSM437102	GSM437103	GSM437104	GSM437105	GSM437106	GSM437107	GSM437108	GSM437109	GSM437110	GSM437111	GSM437112	GSM437113	GSM437114	GSM437115	GSM437116	GSM437117	GSM437118	GSM437119	GSM437120	GSM437121	GSM437122	GSM437123	GSM437124	GSM437125	GSM437126	GSM437127	GSM437128	GSM437129	GSM437130	GSM437131	GSM437132	GSM437133	GSM437134	GSM437135	GSM437136	GSM437137	GSM437138	GSM437139	GSM437140	GSM437141
MRPS22	9.63889	9.40716	8.65483	9.97773	9.57204	9.38193	9.80724	9.04391	9.76155	9.42483	9.5017	8.85373	9.74751	9.91662	9.87953	9.68387	9.29342	9.51494	9.31014	9.80158	8.911	9.31255	9.68431	9.46607	9.4024	9.92805	9.04768	9.28863	9.5903	8.93903	9.3681	9.93368	9.10826	9.91245	9.31074	9.41293	8.96051	9.15573	9.22541	9.34395	9.97303	9.86498	9.14555	9.29536	9.53026	8.66039	10.0109	9.49752	9.99809
MRPS23	7.70906	7.98469	8.13773	8.02407	8.36464	7.9678	8.04731	7.89966	8.39698	7.92934	8.0731	7.37985	8.13296	8.49648	8.26014	8.13848	8.54058	8.01553	7.75709	8.44151	7.97445	8.48695	8.2522	8.2908	8.11744	7.91815	7.54411	8.0218	7.9768	8.49577	7.91268	8.14267	8.06576	8.35677	7.87022	8.12937	8.29301	8.02978	8.27496	8.62652	8.14314	8.44396	8.10329	8.26728	8.19245	7.91651	8.3863	8.54986	8.19218
MRPS24 /// URGCP-MRPS24	11.6626	11.2429	11.3379	11.4909	11.2947	11.1813	11.5422	11.5799	11.4631	11.3202	11.8019	10.763	11.4384	11.4993	12.053	11.3478	11.3349	11.1217	11.5891	11.6171	11.1499	11.594	11.4236	11.7011	11.5078	11.2849	11.0894	11.208	11.3174	11.7634	11.0687	11.8832	11.2688	11.6786	11.125	11.469	11.5301	11.0608	12.1149	11.416	11.1915	11.8089	11.1218	11.4792	11.1368	11.6449	11.7342	11.2854	11.1751
MRPS25	8.08122	8.12271	8.25387	8.0362	8.25678	7.8224	8.56649	7.91916	8.34511	7.83876	8.22813	8.31945	8.28016	8.40307	8.08702	8.41749	7.64399	8.16003	7.79486	8.30186	7.71378	8.15632	8.36979	8.2969	8.56306	8.16456	7.82267	8.33997	8.07804	8.22943	8.19467	8.27945	7.90374	8.22059	8.07364	8.32852	8.23866	7.7862	8.06222	8.16245	7.86737	8.52405	7.8609	8.37426	8.4263	7.75944	7.83117	8.23082	8.32542
MRPS26	8.26973	8.23005	7.94426	7.7958	8.11061	7.93336	8.41509	8.56686	8.61075	8.34573	8.18735	8.37814	8.24594	8.76433	8.38519	8.43899	8.3321	8.27683	8.36794	8.47601	8.19042	8.67836	8.27979	8.88574	8.73961	8.47906	7.6292	7.99063	8.28822	8.11402	7.75008	8.26344	8.02204	8.45486	8.14487	8.11984	8.57489	8.32287	8.3539	8.56013	8.50656	8.19957	8.24032	8.12483	8.07117	8.1463	7.90813	8.16028	8.10116
MRPS27	7.50897	7.6348	7.72346	7.69336	7.87827	7.42338	8.04712	7.59967	8.07541	7.59154	7.66085	7.81376	8.0801	7.74633	7.85918	8.10487	7.6006	7.75949	7.72846	7.83227	7.56487	7.8833	7.95361	7.57349	7.80921	7.77391	7.49203	7.86196	7.82092	7.854	7.79159	7.7494	7.83019	8.06663	8.08693	7.85396	8.03437	7.79176	7.96561	8.02615	7.85466	7.79429	7.83406	7.81256	7.93372	7.8293	7.62568	8.01642	7.6099
MRPS28	9.60251	9.34193	8.98154	9.76103	9.7243	9.83701	10.0838	9.48306	10.2729	9.76252	9.64249	9.11142	10.2034	10.5811	9.70157	10.1234	9.72009	9.7244	9.39526	9.85939	8.81403	9.6943	9.5394	9.72954	9.56806	9.90391	9.5376	9.69288	9.45366	9.37194	9.79618	9.98348	9.59793	10.1231	9.75451	9.53522	10.102	9.6745	8.51666	9.49603	9.8306	9.51303	9.32745	8.94838	9.55006	9.54646	9.64994	9.37758	9.65628
MRPS30	8.01889	7.90156	8.20398	9.33524	8.95504	7.69614	8.63837	8.37344	9.03317	8.48047	8.5392	7.73936	8.27326	9.00619	8.62724	8.64183	8.37337	8.08166	8.05452	8.83539	8.38411	8.68292	8.6696	8.27332	8.7103	8.5742	8.24714	8.34535	8.67791	8.94877	8.32699	8.67062	8.83316	8.72744	8.71347	8.6612	8.90898	8.4758	8.74331	8.52515	8.62183	8.40573	8.44574	8.67935	8.91759	7.84432	8.42301	8.74736	8.33427
MRPS31	8.97	7.71182	8.21249	8.47656	8.2346	8.53885	8.4052	8.52705	8.42441	8.30038	8.72669	7.88471	8.37059	8.65229	8.37366	8.24139	8.32507	8.24315	8.24767	8.61101	8.38828	8.00892	8.23419	8.63067	8.36375	8.43619	8.15407	8.15111	8.24986	8.30373	8.36108	8.47445	7.99406	8.39276	8.07688	8.23209	8.37243	7.95921	8.20201	8.12343	8.3095	8.21255	7.99645	8.71994	8.57339	8.04868	8.75854	8.44846	8.59633
MRPS33	10.357	10.8367	9.9407	10.5566	10.8725	10.7423	10.9942	10.1289	11.0422	10.9118	11.2873	10.1167	11.1615	11.1123	11.7025	11.0469	10.9142	10.4281	10.9584	11.5426	10.5428	10.9443	10.7745	11.3015	10.964	10.4754	9.75122	10.3897	10.65	11.106	10.319	10.3466	9.52228	10.9419	10.2984	11.163	10.7835	10.5654	11.6493	10.5861	10.247	10.9296	9.92126	10.9757	10.5976	10.7228	11.1086	10.8583	10.9825
MRPS34	9.60101	9.42423	9.5643	9.90731	9.64028	9.71622	9.5442	9.37228	9.818	9.07101	9.71079	9.51537	9.77712	9.8113	9.81347	9.8155	9.55664	9.50536	9.2502	9.78473	8.99254	9.61862	9.32954	9.82243	9.50531	9.77619	8.92747	9.45182	9.61325	9.75083	9.28761	9.49516	9.91765	10.0129	9.35338	9.35922	9.67883	9.57206	9.42757	9.97787	9.52281	9.80116	9.26264	9.45334	9.62188	9.65147	9.42175	9.85165	9.70258
MRPS35	11.1436	11.3653	10.5904	11.588	11.3737	11.7698	11.271	11.0154	11.3556	10.8734	11.0914	11.1814	11.1464	11.3878	11.6931	11.5896	10.837	11.0466	10.7709	11.2976	10.5987	11.6629	11.058	10.8663	11.1164	10.8261	10.2126	10.8626	11.1324	11.2879	10.7277	10.9634	10.7459	11.185	11.1409	11.432	11.2596	10.8081	11.1101	11.0205	10.7565	10.7871	11.1344	11.0364	11.0787	10.634	11.1717	11.2134	10.9388
MRPS36	9.43989	9.64912	9.60562	9.88944	10.1707	9.26649	10.3004	9.76653	10.4764	9.95321	10.1677	9.76743	10.6463	9.73713	10.3294	10.1848	10.8199	10.1193	10.1992	10.5512	9.62628	10.431	10.3757	9.63127	9.63882	9.83993	9.31796	10.1067	9.9735	10.263	9.84665	10.3343	10.0743	10.439	10.0752	10.277	10.0003	9.82718	10.6632	10.1209	10.0322	9.85651	9.1837	9.81542	10.3969	10.134	10.001	10.2421	10.1438
MRPS5	7.44578	7.24823	7.56435	7.41036	7.52923	7.41218	7.64736	8.01182	7.54592	7.4672	7.66864	7.78002	7.57802	7.67161	7.6518	7.74823	7.53444	7.39869	7.28936	7.60575	7.24153	7.63174	7.34262	7.35342	7.62776	7.87902	7.24683	7.41688	7.49322	7.50656	7.40893	7.42628	7.45866	7.63405	7.51347	7.34344	7.63515	7.45178	7.62016	7.69362	7.84187	7.62837	7.26684	7.56199	7.58132	7.60799	7.52881	7.49022	7.66935
MRPS6	9.56978	9.7129	10.0314	10.1722	10.7183	9.59002	9.83345	9.4383	10.0152	10.0369	9.96277	9.78917	9.87644	10.257	10.06	9.94933	9.63167	9.68835	9.70581	9.9347	9.65125	9.25347	9.99894	10.095	9.93803	10.5072	9.64281	9.82348	9.51463	10.5843	9.97892	9.89606	9.85455	10.1118	9.83088	9.75376	9.66267	9.86717	9.80646	9.82346	10.2209	10.1278	9.57275	10.0814	9.91332	9.66961	10.2461	10.0383	10.278
MRPS7	8.93058	9.37505	9.19072	9.33073	9.57569	9.38327	9.66772	9.13068	9.86953	9.0081	9.76313	9.3343	9.92059	9.54768	10.003	9.7075	9.75779	9.31461	9.45269	9.51178	9.1256	9.46944	9.51383	9.44548	9.33773	9.38426	8.9547	9.3642	9.51382	9.44605	9.15304	9.17165	9.3271	10.0037	9.17566	9.73241	9.52189	9.24214	9.59496	10.029	9.27976	9.69242	8.89408	9.01694	9.34631	9.3193	9.54504	9.50693	9.64072
MRPS9	9.49976	8.45807	8.90506	9.08724	9.51262	8.83836	9.2691	9.42671	9.54306	8.89689	9.35936	8.71759	9.53983	9.44685	9.46414	9.36668	8.78029	9.39339	9.00272	9.1508	8.45416	9.70651	9.5406	8.89909	9.41122	9.67276	8.60179	9.05825	9.04822	9.51874	8.80015	9.16308	8.6508	9.62462	9.19906	9.00257	9.3154	8.89857	9.3513	9.72071	9.1256	9.09448	8.76958	10.1667	9.15338	8.58755	9.2715	8.88343	9.51549
MRRF	8.52168	8.13184	8.03597	8.48617	8.71407	8.35044	8.51212	7.81118	8.60021	8.60493	7.84155	8.59595	8.78877	8.34626	8.47299	8.61191	8.2897	8.22989	7.97684	8.56007	8.00314	8.1162	8.33577	8.19717	8.49245	8.20322	7.84141	8.6141	8.16523	8.59615	8.12951	8.09509	8.19468	8.86269	8.07962	8.70719	8.51428	7.87572	8.19684	8.46216	8.31017	8.53277	8.06871	8.01756	8.20997	8.35651	7.77817	8.24007	8.69355
MRS2	6.81614	6.68639	6.67449	6.65376	6.90806	7.31594	7.19942	7.02556	7.29013	6.76694	6.78693	6.84083	7.11543	7.08841	7.18969	7.14614	6.86218	6.65564	6.44021	7.33312	6.70309	7.02405	6.83823	7.24506	7.32799	6.80562	6.66804	7.15813	6.98146	7.36361	7.07095	6.91019	7.23283	7.42505	6.98657	6.93055	7.06355	6.85059	6.948	7.20651	7.02829	7.0034	7.2645	7.11042	6.97975	6.60115	7.03847	7.29928	7.09486
MRTO4	8.59732	8.52387	7.75823	8.58808	8.54436	8.68599	8.74675	8.56744	8.96326	8.20492	8.07151	8.17383	8.73934	9.05276	8.64715	8.98229	7.98341	8.2688	8.38469	8.86531	8.04158	8.58059	8.15558	8.81591	8.83299	9.34413	8.13017	8.22891	8.614	8.42549	8.0522	8.05299	8.4663	9.12015	8.37213	7.81263	8.8185	8.68394	7.88349	8.67784	8.46584	8.45727	8.1594	8.71248	8.30469	8.28811	8.5678	8.96325	8.72806
MRVI1	8.18073	7.91746	8.10823	7.69727	7.90548	8.24954	7.56049	8.31881	7.73244	7.89715	8.14172	7.358	7.60857	8.11717	8.03707	7.83302	8.52262	8.1529	9.02754	8.02424	8.76835	7.95914	7.70071	8.43577	8.67075	7.69454	7.76127	8.88736	7.96483	8.53215	8.55079	7.95924	8.66404	7.61549	8.37492	7.72615	7.88116	8.2917	8.26753	8.03608	8.35584	7.85452	8.29275	8.16847	8.21893	7.98581	7.33012	7.45632	8.17686
MRVI1-AS1	7.82911	8.16086	8.09519	7.72576	7.69374	7.90728	8.14731	7.7874	7.94607	7.79112	7.81202	7.97989	8.22587	8.02749	7.84653	7.69306	7.85744	8.185	8.05448	7.92563	7.80844	7.74515	7.89673	8.09476	7.8469	8.01749	7.42354	8.06392	7.94401	7.614	7.96909	7.75761	7.84613	7.89201	7.90052	7.71899	7.79136	7.94754	7.93592	7.75733	8.06191	8.02185	7.93886	7.67788	7.89324	7.84416	7.79989	7.99475	7.82364
MS4A1	6.37342	6.68889	6.21854	5.81687	6.018	6.6389	6.25715	5.98915	5.71306	5.79128	6.06306	6.09704	7.57676	6.56819	5.48574	5.57788	6.80229	7.06418	5.73347	6.17842	6.0081	6.34823	5.75086	6.31665	5.6422	6.16398	5.62746	6.19045	6.12263	5.60095	6.12886	5.57403	5.9152	6.04014	6.90118	6.01158	6.24864	5.72118	6.27299	5.6636	5.9132	6.17891	5.78477	6.14416	5.65721	5.28205	5.60777	5.84176	5.72413
MS4A12	7.08549	6.88344	7.55223	7.81878	8.05244	9.14842	6.8421	8.11003	6.64103	6.66853	10.4784	7.11579	6.91284	9.1575	6.6243	6.84408	6.76756	9.21225	6.39301	6.7124	6.98098	7.31476	6.68676	6.61037	6.59724	6.57585	6.33237	10.9214	7.68605	7.12769	10.9025	6.62677	6.4948	6.98112	10.3212	6.95454	8.75752	6.63005	9.73496	7.51153	6.56106	8.65024	6.68396	7.69661	7.32383	6.42206	7.8566	7.60338	7.10568
MS4A14	5.75163	5.96797	5.968	5.67213	5.86206	5.94183	5.818	5.99517	6.02267	6.31813	5.93031	5.69553	5.92973	5.74437	6.07094	5.94649	5.81875	6.04288	5.4719	5.8189	5.99081	5.7471	5.88272	5.99684	5.87284	6.2914	6.06093	5.8137	5.89901	5.57913	5.99835	5.9453	5.87899	6.19165	5.99835	5.8985	5.74833	5.97439	5.95905	5.69239	5.88294	5.96166	6.32104	5.98589	6.05129	5.48936	5.96251	5.89211	6.08903
MS4A15	4.82306	4.81209	4.7675	4.80479	4.84909	4.69828	4.92811	4.80212	4.8128	4.6355	4.83374	4.8267	4.61949	4.75319	5.05841	4.89281	4.94193	4.74536	5.54565	4.76605	4.67265	4.75543	4.84617	4.90999	4.69438	4.71102	4.69699	4.73168	4.69339	4.62293	4.48897	4.83804	4.74103	4.68174	4.69682	4.74269	4.73603	4.71063	4.85033	4.7683	5.02235	5.24792	4.94666	4.72293	4.72922	4.64454	4.67484	4.6888	4.74989
MS4A2	4.98849	5.13183	4.90219	4.94837	4.87272	5.05151	5.02608	5.02209	4.88773	5.12867	5.21402	4.89246	5.24597	5.0918	5.20152	5.02877	5.22658	5.12828	4.96642	5.14429	5.30134	5.11854	5.10845	5.18795	4.99076	4.88342	5.30145	5.1445	4.96449	4.76772	5.41498	4.98955	5.16072	4.93461	5.13234	4.94928	4.9785	4.98695	5.5953	5.04944	4.97655	5.05623	5.2271	5.00391	4.89863	5.04974	4.96773	4.94784	4.85196
MS4A3	5.0595	5.25416	5.22046	4.97223	5.10228	5.24987	5.13118	5.20955	5.32301	5.10298	5.12208	5.09673	5.29068	5.19946	5.29499	5.28942	5.3075	5.1871	5.0115	5.14776	5.12779	5.15206	5.26742	5.13299	5.06469	5.40247	4.95335	4.92526	5.27579	5.23434	5.03434	5.10737	5.15487	5.29567	5.28725	5.14625	5.0085	5.15885	5.23625	5.15778	5.30684	5.14744	5.08459	5.24546	5.11305	4.98203	4.98817	5.44633	5.18497
MS4A4A	8.19113	7.22085	6.73712	6.68801	8.1323	7.88883	8.11298	7.98774	7.72389	9.86508	8.61503	6.45062	7.98355	7.79958	8.08809	7.89955	9.30173	7.84915	8.64752	8.69429	8.3653	8.05116	7.79478	9.00537	7.89149	8.43562	8.43836	8.55176	8.40239	7.46743	8.60525	8.0684	8.63699	8.03054	7.51396	7.33894	7.5663	8.14057	7.41903	7.1479	9.17113	7.08482	8.14487	7.22606	8.11428	7.01308	9.08224	6.87628	8.09721
MS4A5	6.32771	6.64353	6.80574	6.39151	6.26172	6.37338	6.3073	6.11452	6.41771	6.80976	6.32289	6.36237	6.19926	5.75869	6.12691	6.15345	6.59619	6.91047	6.81742	6.77424	7.24338	6.29604	6.65063	6.67019	6.21365	6.51713	5.99048	6.26585	6.30872	6.11251	6.48393	6.21878	6.53439	6.40368	6.78159	6.57936	6.37295	6.47902	6.68662	6.24083	6.15985	6.94509	6.83881	6.6925	6.21214	6.12705	6.41423	6.28752	6.40911
MS4A6A	8.57376	7.88368	7.91441	7.81758	8.17355	8.33611	8.30039	8.70112	8.1392	9.32681	8.58527	7.53881	8.43763	8.21655	8.5072	8.29733	9.15462	8.56135	8.64512	8.64428	8.45337	8.47768	8.23022	8.8617	8.14536	8.83522	8.42718	8.64092	8.38743	7.89141	8.82524	8.27861	8.51743	8.36854	8.1334	8.02118	8.04346	8.00974	8.26812	7.84206	9.10617	7.85417	8.2541	8.12968	8.31717	7.75837	8.66347	7.6671	8.56479
MS4A6E	5.36461	5.33839	5.38297	5.44675	5.24583	5.27433	5.27879	5.32018	5.18781	5.48936	5.36747	5.38513	5.40395	5.41825	5.49131	5.45886	5.51089	5.59606	5.54342	5.58158	5.41136	5.31838	5.31593	5.43507	5.25091	5.31757	5.10056	4.92448	5.22701	5.08969	5.47623	5.50458	5.34991	5.19041	5.31213	5.28016	5.17921	5.31485	5.53405	5.21745	5.29836	5.81453	5.61763	5.2391	5.19414	5.1551	5.22635	5.12749	5.14263
MS4A7	7.87719	7.10394	6.85907	6.98439	7.9668	7.35985	7.87751	8.0136	6.96073	8.94357	8.14424	6.76211	7.59614	7.44767	7.68643	7.85592	8.18778	7.24557	7.65675	7.61778	7.90411	7.28826	7.22503	7.8099	7.43509	8.00439	8.27999	7.78705	7.66752	7.12347	8.10832	7.69518	7.54033	7.8857	7.59998	7.25948	7.27326	7.50961	7.08666	6.74547	8.33376	6.67348	7.61838	7.05412	7.34559	7.04583	9.02631	6.84376	7.46342
MS4A8	7.96672	7.71732	7.67886	8.23908	8.17715	7.7693	7.48206	7.44584	7.72117	7.66002	8.06994	7.87359	8.52448	7.36455	8.22504	8.75735	7.9182	7.98371	7.95778	7.91678	8.23348	7.48661	7.56899	8.048	7.61638	7.65067	8.6162	8.0397	8.79573	8.29809	8.449	7.20601	9.28675	8.28175	8.58283	8.26598	8.53141	7.72071	8.40674	7.53168	7.41742	8.33467	7.93563	7.58644	7.75425	10.985	8.10449	8.51308	7.97456
MSANTD1	5.96746	6.16136	5.91732	6.28154	6.11423	6.11985	6.20184	6.23332	6.20946	6.16744	6.18719	6.35756	6.37628	6.60857	6.47472	6.96903	5.95238	6.19993	6.09499	5.80256	5.77314	5.86307	6.32554	5.93286	6.10955	5.96858	6.07276	5.98325	6.18492	6.19488	5.88272	6.32369	5.96732	5.99901	6.09455	6.04122	5.95756	5.98086	6.27131	6.11853	6.22532	6.37616	6.14097	5.98223	5.92542	6.17152	6.08643	6.5459	6.08643
MSANTD2	7.76653	6.45392	7.90094	6.73597	7.90089	7.58692	6.72381	8.59366	7.21198	7.28723	7.06793	7.17905	6.78675	7.70144	6.85909	6.92384	7.68399	6.84917	7.34244	7.20321	8.42701	7.09598	7.15127	7.46802	7.59375	7.2827	8.13116	8.43442	6.94799	7.56383	8.6518	7.25997	7.47061	7.32144	6.95609	7.47819	8.18918	7.40543	6.76045	7.77851	6.54688	6.94985	7.68287	6.53276	7.68521	7.15018	7.59704	6.59881	6.94619
MSANTD3	8.10814	8.14199	8.15937	8.56045	8.32846	8.40699	7.91741	7.85861	8.08611	8.84082	8.32832	8.23735	8.18752	8.16859	8.18238	8.38738	8.57757	8.0666	8.32994	8.15915	8.52822	8.10916	8.05828	8.54546	8.40504	8.75678	8.74625	8.41733	8.26926	8.59774	7.89727	8.15246	9.00699	8.53995	8.27961	8.69313	8.59772	8.82508	8.03999	8.47228	9.07188	8.37326	8.50992	8.29262	8.44847	8.75301	8.36961	8.29875	8.70558
MSANTD3-TMEFF1 /// TMEFF1	4.98647	5.003	5.05352	5.4918	5.54689	5.41884	4.85826	5.04404	5.03573	6.05858	5.3497	4.64387	5.2664	4.92383	5.02605	4.83161	5.44917	5.16129	5.39668	5.73673	5.44177	5.42952	4.71534	5.27853	5.22729	5.1544	6.27399	5.64108	5.16104	5.54193	5.20179	5.36056	5.76048	5.02	5.4224	5.13116	5.27456	5.73402	4.98304	5.59949	5.87713	5.15275	6.16521	5.15474	5.2778	5.6506	5.25954	5.09672	5.16438
MSANTD4	6.16284	6.04643	6.44336	6.01693	6.76226	6.39491	6.32128	6.1574	6.32005	6.13024	6.43148	6.05111	6.33092	6.35889	6.24778	6.48786	6.65362	6.35939	6.12538	6.48307	6.18532	6.44144	6.47923	6.35052	6.53313	6.32819	6.44333	6.79011	6.23478	6.83699	6.5568	6.23095	6.61766	6.36438	6.08332	6.45969	6.89374	6.295	5.85141	6.67523	6.52438	6.19745	6.23975	6.30075	5.42704	5.9821	6.50847	6.09905	6.71957
MSC	6.21687	5.96535	5.68141	6.27842	6.02226	6.18589	6.05788	6.38746	5.99223	6.31197	6.27441	6.05357	6.03049	6.45375	6.43008	6.49172	6.20568	5.86624	7.18619	6.01527	6.12673	6.126	5.94463	6.1072	6.20739	5.84703	6.44966	6.02304	5.88626	6.14164	5.72163	5.93055	6.18776	5.92095	5.95222	5.63581	6.01928	6.27289	5.96428	6.02521	6.38884	6.28376	6.61784	5.97019	6.08797	6.34872	6.00037	6.04605	6.19722
MSH2	9.49574	8.95372	8.95934	9.23159	9.83919	9.07556	9.35536	8.67281	9.44171	8.60218	9.25884	6.20326	9.35005	9.56428	9.48462	8.64256	8.5467	9.04681	8.89965	10.1356	8.39975	9.20527	9.27464	9.51616	9.73912	9.10139	8.82687	9.3061	9.68544	9.66995	9.21937	9.25885	8.98084	9.35365	9.16568	9.34513	9.36043	9.40276	8.57305	9.99015	9.26189	7.83839	8.86841	9.14406	9.28273	10.1914	9.48209	9.41601	9.93928
MSH3	7.79994	7.58879	7.83774	7.83775	7.74867	7.5782	7.92216	7.96143	8.05515	7.83108	7.69538	7.79126	7.95311	7.4662	7.97767	7.99729	7.53507	7.72941	7.6169	8.21939	7.42753	7.80286	7.80734	7.39558	7.94844	7.48375	7.52774	7.58625	7.96505	7.92335	7.74	8.18629	8.05951	7.85261	7.95037	7.888	7.88841	7.52545	7.76612	7.84613	7.1056	7.67717	7.3951	8.14748	7.98125	8.00372	7.97977	7.94914	7.66901
MSH4	4.56627	4.45794	4.41644	4.45972	4.78146	4.44849	4.41622	4.50281	4.41031	4.60346	4.44058	4.72704	4.87352	4.33606	4.46849	5.0609	4.26596	4.3245	4.59411	4.59841	4.70917	4.43205	4.31483	4.56173	4.42994	4.50696	4.43095	4.22443	4.57656	4.43266	4.30129	4.33882	4.47277	4.45646	4.54148	4.60085	4.52723	4.9196	4.6157	4.45454	4.88313	4.43275	4.44653	4.56904	4.88075	4.31454	4.24797	4.38247	4.335
MSH5 /// MSH5-SAPCD1 /// SAPCD1	7.29507	7.09947	7.5079	7.21025	7.30231	7.36282	7.25338	7.73959	7.07136	6.67371	6.80941	7.6227	7.30025	7.15479	6.70202	7.04476	7.01224	6.66249	7.66243	6.58687	5.9708	6.93825	6.88137	7.02121	7.17632	7.1822	6.97572	7.41214	6.91995	6.98991	7.43488	7.08001	6.57124	7.02355	6.53278	7.08762	6.77295	6.8137	6.45613	7.07948	6.89225	7.40011	6.81026	7.003	6.97229	7.19325	6.7998	7.02158	6.87847
MSH5-SAPCD1 /// SAPCD1	7.12963	6.74396	7.2503	6.87745	6.68743	6.90066	7.05877	7.12355	6.74872	6.65013	6.64241	7.27176	6.43604	6.65661	6.79098	6.77519	6.85886	6.67681	7.15597	6.92617	6.6215	6.42287	6.76135	6.78854	7.00714	6.72499	6.47963	7.28461	6.78223	6.69782	7.21737	6.61583	6.54475	6.81477	6.56042	6.66009	6.72484	6.49961	6.67572	6.83752	6.71591	6.92149	7.57811	6.89707	6.62323	6.76866	6.67018	6.80277	6.71639
MSH6	7.6809	7.35226	7.59943	7.88418	6.29493	7.71043	7.80383	7.43223	7.80325	7.43001	7.7901	7.00718	7.75393	7.90176	7.90363	8.10328	7.55021	7.65098	7.39043	8.00137	7.56816	7.74003	7.78698	8.00009	8.26772	7.37526	7.55635	7.88173	8.0793	8.09791	7.66616	7.69742	7.76443	7.91429	7.64042	7.83353	7.94887	7.03127	7.62766	8.21672	8.2803	7.33325	7.77332	7.89512	7.65573	8.42059	7.83311	7.80894	8.13816
MSI1	6.68023	6.78403	6.73295	6.70332	6.7511	6.51016	6.78064	6.69302	6.85542	6.62555	6.76963	6.78472	7.30652	6.86665	7.14213	6.86794	7.13845	7.28626	7.52312	6.84614	6.54555	6.92213	6.6459	6.81139	6.78727	6.92003	6.55767	6.44627	6.64891	6.56593	6.46378	6.94007	6.6466	6.83286	6.68733	6.64745	6.66526	6.84494	6.4635	6.61528	6.8719	6.68883	6.91063	6.551	6.91661	6.78808	6.58948	6.9261	6.80069
MSI2	7.41525	8.06263	7.967	8.44515	7.86911	7.90896	8.06493	7.26012	8.07163	7.73392	7.79666	7.99529	7.50893	7.50843	8.06637	7.97614	8.05673	7.92001	7.58963	8.32019	7.97438	8.32983	7.86428	7.77399	7.84267	7.48523	7.42465	8.88925	7.78481	7.97433	8.27348	7.68764	8.46027	8.07012	7.72413	8.33545	8.01728	7.79173	8.17144	8.42642	8.29974	7.88367	7.69288	7.92846	7.97302	8.4647	7.8545	8.17498	8.34464
MSL1	8.64842	8.99125	9.03531	9.27024	9.06819	8.85901	8.93735	9.06753	9.01338	8.91236	9.41059	9.07537	8.75087	9.12017	9.13968	9.01824	8.89629	8.71365	9.30596	9.08267	8.65633	8.98862	8.83906	8.90756	9.44795	9.0231	9.3042	9.21198	8.98612	9.11851	8.91756	9.05896	9.0141	8.84557	8.81306	9.05956	9.26329	9.08826	8.71609	9.26191	8.90254	9.08152	9.01905	9.09971	9.03568	9.06612	9.00564	9.02211	9.01264
MSL2	9.13103	8.77819	8.61165	9.00144	8.92547	8.73093	8.14998	8.67766	8.32816	8.18576	8.82132	8.83093	8.25155	8.85935	8.83795	8.38228	8.72897	8.42998	7.46651	8.66019	8.50439	8.10831	8.66109	8.90817	8.72402	8.66618	8.76549	8.84102	8.8304	8.88555	8.35592	8.93257	8.5928	8.57849	7.81992	8.23049	8.67906	8.23071	7.78257	8.50201	8.57949	8.13671	8.18819	9.0233	8.72392	8.20072	8.95117	7.96543	8.79012
MSL3	6.72181	7.00486	6.93416	7.03441	6.91739	7.01742	6.99927	7.12075	6.92333	7.1863	6.9468	6.98279	6.93166	7.07969	7.30526	7.0846	7.26632	6.92415	6.40125	7.18045	7.08008	6.87321	6.73043	7.4295	7.12347	7.00294	6.91364	7.05546	6.84669	7.19643	7.18306	7.11195	6.993	7.10508	7.02611	7.04955	7.18115	6.81695	7.13218	7.11644	7.12678	7.03645	7.29276	6.90323	7.1669	7.20891	7.07942	7.35194	7.17919
MSLN	6.02134	8.46319	6.00276	10.0472	6.41531	6.56786	10.8781	7.94636	5.97715	7.28192	6.31378	7.46806	6.24341	8.30666	6.32603	6.16417	5.83376	6.65202	8.4959	4.90627	7.53792	7.16728	6.55496	6.40189	5.99877	5.63054	8.04995	5.59152	8.04006	6.03188	7.09677	9.33337	5.76287	7.87438	7.40504	7.11875	5.10586	7.87941	5.49814	5.35199	6.06129	9.08358	6.27423	7.78362	6.62761	8.81938	5.77153	6.41634	5.65751
MSMB	4.59405	8.45951	4.54712	7.9054	4.6219	4.64628	4.67198	4.48298	4.66182	4.57215	4.6538	5.44158	4.94981	4.78314	4.73537	5.00997	4.59335	4.86485	4.53793	4.63352	4.54886	4.62911	4.58028	4.56005	4.5565	5.12223	4.62036	4.45519	5.28818	4.49676	4.43623	4.77321	4.8757	4.81777	4.61628	4.68348	4.51529	4.62185	4.58891	4.70567	4.7949	4.64798	4.50364	4.53659	4.69313	7.29168	4.48885	4.6256	4.56203
MSMO1	10.614	10.9531	10.3469	10.7871	10.6515	10.5776	9.78379	9.22523	10.794	10.6797	10.9138	10.1964	10.4847	11.3212	10.0471	10.8849	10.2738	10.6645	11.3434	10.4144	10.3304	10.9296	11.0181	10.5588	10.804	9.40926	11.1651	10.7202	10.5415	10.9685	10.0119	11.1585	10.9558	10.6021	10.0251	11.551	10.8042	11.3286	9.44117	10.5251	9.79885	10.7888	10.2838	9.97666	10.7334	11.6341	10.8508	10.2463	11.291
MSN	8.52571	8.08739	8.19645	8.24737	8.18075	8.4198	8.06842	8.369	7.69707	8.37274	8.45657	8.11659	8.76997	8.66408	8.48068	8.2269	8.46715	8.14592	8.49585	8.31991	8.19324	8.32487	7.64694	8.4696	8.56323	8.52371	9.07291	8.38772	8.36415	8.11912	8.60411	8.4431	8.67421	8.30151	8.55928	8.04282	8.25492	8.86294	8.12133	8.09265	8.72038	8.66692	9.09059	8.19071	8.36783	8.49525	8.58583	8.28373	8.29775
MSR1	5.89381	5.56206	5.62311	5.64924	5.98086	6.19176	5.99131	5.80008	5.7904	6.9232	6.22182	5.82719	6.00305	5.82347	5.77617	5.84763	6.6357	5.9193	6.5903	6.54515	6.51412	5.8293	5.97939	6.54026	5.94168	6.16468	6.70291	5.87031	6.19748	5.79578	6.01256	6.30895	6.31947	5.96184	5.87942	5.86466	5.8794	6.19241	5.69872	5.79675	6.50044	6.0068	6.38133	5.63608	5.79443	6.02873	6.39683	5.67036	6.01386
MSRA	7.03869	6.90099	7.10928	7.17241	7.32383	7.01881	7.45617	7.09091	6.96975	7.32036	7.48054	7.18869	7.40915	7.25474	7.52663	7.74699	7.13661	7.47276	7.43886	7.13866	7.14248	7.16783	7.17423	7.0372	7.30087	7.52143	7.139	7.26274	7.12659	7.00975	7.14817	7.33272	7.55371	7.31286	7.39009	7.2168	7.00723	7.15186	7.24365	6.95894	7.49454	7.25125	7.39658	7.34614	7.12383	7.26885	7.05225	7.37502	7.13414
MSRB1	10.9591	10.3648	10.2075	10.3574	10.305	11.0203	9.75587	10.7033	10.8713	10.6217	10.5368	10.0939	10.6869	10.5224	10.4916	10.6193	10.8536	10.3693	10.4183	10.9294	10.4978	10.764	10.6637	11.0856	10.2659	11.0105	9.51685	10.7932	10.3299	10.3983	10.564	9.95972	10.4749	11.1745	10.4305	10.3518	10.5368	10.0239	10.5776	11.0759	10.1197	10.757	9.9992	10.3832	10.5231	10.4515	10.4162	10.834	10.9126
MSRB2	7.5846	8.04637	7.20718	7.55376	7.98526	7.69266	7.84124	7.74179	8.35005	8.60927	8.07525	7.53197	7.77448	7.78868	8.33384	8.01686	8.07392	8.0601	8.08456	7.83886	7.9721	7.74415	8.16617	7.96826	7.98378	7.67435	8.01232	8.38688	7.97439	8.28366	7.65912	8.00682	8.44179	8.06957	7.60697	8.34352	8.1887	8.12544	8.21374	7.8004	7.782	7.87435	7.99345	8.05201	7.98803	8.60956	7.84364	8.04718	7.34114
MSRB3	7.83151	7.73636	7.36441	7.85326	7.86926	8.09622	7.05573	7.79506	7.25817	8.90311	7.9939	7.23796	7.46729	7.8419	7.61096	7.44803	8.17044	7.67372	8.37978	7.93371	7.63851	7.86865	7.9329	8.03538	8.64101	7.56561	9.2991	8.75114	7.97679	8.4534	8.28632	8.26432	8.67093	7.45852	8.28978	7.9689	7.60681	8.4026	7.85005	7.88178	8.18611	7.89057	8.90307	8.30422	7.98364	8.63855	8.27392	7.29313	7.96452
MSS51	5.24447	5.09223	5.26288	5.01649	4.98354	5.32563	5.31763	5.43819	5.00163	5.18945	4.9532	5.25409	5.09441	5.114	5.27016	5.11115	4.98895	5.1007	4.97914	5.2929	5.26912	5.09167	5.12622	5.2434	5.116	5.27051	5.55992	5.38427	5.04371	5.0741	5.70176	5.03536	5.25993	5.17559	5.1934	4.9981	5.20692	5.12813	5.15	5.03755	5.27456	5.15436	5.23421	5.19586	5.11495	5.0748	5.19293	5.32687	5.0205
MST1	8.24555	7.76739	8.24352	7.68754	8.00307	7.74794	7.88946	8.01884	7.91587	7.68499	7.82106	8.14581	7.95418	7.90783	7.83942	7.85785	7.92135	7.64801	8.49699	7.70485	7.91702	7.71118	7.84924	7.72772	7.8463	7.93483	7.93438	8.05732	7.85967	7.64982	8.04259	7.90771	7.69534	7.8977	7.92453	7.55237	7.8328	7.84645	8.09316	7.75301	8.062	8.11173	7.91897	7.7957	7.83516	7.60201	7.75568	8.00985	7.65699
MST1L	5.90564	5.52202	5.68769	5.3965	5.38767	5.43822	5.52146	5.3033	5.56465	5.55654	5.41979	5.50798	5.52941	5.33815	5.56936	5.40574	6.00793	5.52764	5.26011	5.64522	5.65622	5.44699	5.55379	5.5963	5.41986	5.58389	5.40423	5.92636	5.63697	5.29637	5.78649	5.37573	5.38389	5.50837	5.5562	5.44932	5.55773	5.56814	5.58431	5.41028	5.59837	5.49214	5.46228	5.56264	5.47124	5.41042	5.47206	5.62189	5.43902
MST1R	8.48811	9.04855	8.75654	9.2087	9.14049	8.68518	9.02856	8.33127	8.90817	8.75769	8.56763	10.1039	8.88713	8.78871	8.95716	8.71859	8.01197	8.87589	9.09205	8.48492	8.04391	8.93479	8.94088	8.40834	8.59864	8.75985	8.29842	9.37402	8.86506	8.93369	8.95914	8.76495	9.50841	9.16078	8.72855	9.00167	8.84994	9.02818	8.82778	8.88596	9.09705	9.2657	8.63295	8.76061	9.07148	9.18716	8.38832	8.89078	9.22986
MST4	9.28869	9.12454	8.79742	9.30525	9.31593	9.15876	9.3711	8.15863	9.01667	8.96179	8.96709	8.59328	9.05942	9.81555	9.56544	9.41436	8.81485	9.1236	7.76936	9.58214	8.45872	9.4183	7.90304	8.93179	9.8241	8.5709	8.40985	9.58762	9.25102	10.0358	9.43145	9.71116	9.07305	8.95062	9.30687	9.90631	9.90185	8.73017	7.85008	8.94285	8.88302	8.21632	9.53045	8.4173	9.82923	7.96684	9.73992	9.10254	9.87054
MSTN	3.80483	3.79764	3.74996	3.83044	3.7642	3.79891	3.74523	3.81092	3.87547	3.8236	3.7389	3.76616	3.76681	3.78529	3.80283	3.85097	3.76241	3.86407	3.67182	3.73829	3.79179	3.76852	3.83727	3.78343	3.80431	3.80492	3.87702	3.79992	3.7591	3.79993	3.82562	3.74473	3.79218	3.7633	3.80212	3.72383	3.69401	3.75762	3.80984	3.75228	3.75733	3.77601	3.82129	3.8326	3.7319	3.71896	3.90441	3.92586	3.75196
MSTO1	8.35008	7.53224	8.06335	7.86333	7.95713	7.60291	7.83036	7.80918	7.67936	7.43734	7.60885	7.71241	7.73272	7.96381	7.53808	8.25047	7.27326	7.48697	7.40774	7.39731	7.28902	7.50599	7.73548	7.91668	7.70349	7.94617	8.00423	7.9079	7.64367	7.86795	7.56037	8.31937	7.38659	7.95671	7.54245	7.67376	7.71387	8.00916	7.2945	7.71668	7.91082	8.13	8.13003	7.46163	7.7891	7.81562	7.55531	7.66389	7.46516
MSTO1 /// MSTO2P	8.41403	7.83387	8.11221	8.22899	8.36938	7.78822	8.03019	8.1131	7.73969	7.5979	7.7034	7.96448	7.80388	7.90174	7.90085	8.07585	7.38639	7.64722	8.70535	7.84299	7.52196	7.82487	7.80878	7.82145	7.89016	8.17643	7.7221	8.02565	7.70338	7.90582	7.91891	8.40169	7.5065	7.96577	7.76772	7.80599	7.91462	7.94778	7.66801	7.8224	8.21277	8.23346	8.14486	7.61795	7.88164	8.10883	7.57676	7.70459	7.60392
MSX1	7.29624	7.33653	7.46803	7.31966	7.24453	7.18811	7.44422	7.87781	7.17442	7.20542	7.1681	7.36393	7.21913	7.84266	7.57984	7.07464	7.00667	7.86572	7.10924	7.28687	8.48876	7.91646	8.5083	7.472	7.19214	7.71943	7.5259	7.47533	8.52849	7.82227	7.0653	7.60016	7.81128	7.45136	7.4387	7.61445	7.65582	7.21977	7.50995	7.15606	7.52236	7.48039	7.51891	8.18446	7.75657	7.20226	6.96912	7.83752	7.11374
MSX2	5.41493	6.23352	5.85399	5.2859	6.31249	5.42805	6.62914	7.2582	7.54439	6.92035	5.35188	6.67958	5.72758	5.56705	6.76298	5.7141	6.15187	7.09528	5.40036	5.87971	5.33436	7.98323	7.22154	5.86951	5.35441	5.90003	5.6512	7.17849	6.63323	5.18103	5.43126	7.71249	6.59312	6.12565	7.14493	6.91568	6.39602	6.13296	6.17848	5.73426	6.07888	6.34016	6.21035	7.53238	5.39085	5.94265	6.2238	6.41459	5.73666
MT1E	10.364	11.1739	9.02531	10.4978	10.3004	9.96846	11.2825	10.9655	9.48439	11.7972	10.8044	11.5436	11.7537	11.7801	11.073	11.3295	10.0444	9.98657	10.2274	10.0247	9.42764	9.92781	9.06919	9.97379	9.56954	9.79751	10.0303	11.5127	11.2054	10.8	11.3661	10.182	12.0366	11.8729	11.3643	9.98627	11.8722	11.3296	10.0976	9.9456	11.3387	10.9185	10.4601	9.52966	9.64567	11.8902	9.68584	9.94701	10.0431
MT1F	10.4435	10.7865	9.05014	10.2494	10.3742	9.89814	10.6967	10.8354	9.87346	11.577	10.6017	11.083	11.621	11.4826	10.4446	11.3459	9.95043	9.8467	10.3913	9.9263	9.83541	9.67021	9.36484	10.0406	9.67135	9.82828	9.90933	11.3022	10.8951	10.6114	11.446	10.09	11.4531	11.3434	11.2069	10.1121	12.256	10.8237	10.0179	10.1196	11.2795	10.9866	10.358	9.90362	9.55257	11.7565	9.81163	9.80234	9.99128
MT1G	8.70078	8.78269	7.68531	8.59345	8.42787	8.19472	8.69734	8.88837	8.04868	8.94498	8.60148	9.0661	9.24825	9.33662	8.68898	9.05904	8.25717	8.41532	8.58696	8.38973	8.38449	8.06206	7.83482	8.29307	8.11732	8.25345	7.99691	8.92846	8.80848	8.43819	9.18685	8.41111	9.26805	9.0145	8.81426	8.45551	9.35412	8.63897	8.60092	8.09182	8.88219	9.22826	8.44329	8.19065	8.10444	9.27851	8.00041	8.35378	8.26346
MT1H	11.1236	11.5925	9.43505	11.0851	10.9378	10.7119	11.629	11.5441	10.2955	12.4118	11.3919	11.9836	12.2344	12.4009	11.2157	12.0253	10.5244	10.5138	11.1021	10.5842	10.1429	10.3672	9.82671	10.6838	10.2277	10.6228	10.5382	12.0682	11.6625	11.0296	12.0798	10.8937	12.4503	12.1626	11.8385	10.7787	12.6268	11.6517	10.7173	10.405	12.2675	11.8317	11.1395	10.4068	10.32	12.4062	10.1352	10.5636	10.7217
MT1HL1	11.1812	11.5977	10.1884	11.3149	11.1603	10.7948	11.7027	11.4604	10.5262	12.5336	11.5053	12.0639	12.1316	11.924	11.6175	11.8528	10.903	10.6775	11.2489	10.8823	10.906	10.6544	10.5205	10.8753	10.5187	10.9659	10.7525	11.7768	11.7726	11.2273	12.0566	11.068	12.4218	12.2422	11.6283	11.048	12.672	11.7819	11.2083	10.7667	12.2696	11.788	11.3269	10.8734	10.6008	12.3592	10.6148	10.745	10.8489
MT1M	7.67379	6.68929	6.12488	6.89987	6.98	7.23052	7.21016	7.924	6.08578	9.00098	7.57066	6.02139	9.61666	8.68599	5.83309	9.42345	6.29311	6.09583	6.49362	6.48595	6.37158	5.51554	5.99597	6.98219	5.78486	6.06934	6.53311	8.92209	7.77588	7.0685	9.24257	7.11065	6.45071	7.48342	8.60007	7.20933	9.57692	6.44629	7.16874	6.02991	7.05112	8.6296	6.41732	6.08439	6.42543	8.35857	6.02466	5.94365	5.8833
MT1X	10.9822	11.6816	9.32192	11.1807	11.1363	10.5503	11.3608	11.455	10.4334	12.3426	11.0268	12.0586	12.022	12.1239	11.0116	12.0849	10.5518	10.3408	10.9983	10.5575	10.2035	10.4997	10.1098	10.7532	10.2897	10.7168	10.8165	11.8422	11.3105	10.8174	12.008	11.0655	12.6063	11.9948	11.7567	10.9066	12.2886	11.7193	10.1963	10.7045	12.4584	11.6607	11.1933	10.501	10.3935	12.3303	10.1621	10.7389	10.7356
MT2A	12.0401	12.2187	10.6333	11.7591	11.7957	11.7391	12.1327	12.2169	11.0798	13.4662	12.2452	12.8113	12.8521	12.7912	11.8538	12.5035	11.8333	11.2122	12.0327	11.8892	10.8028	11.231	10.8151	11.8769	11.2366	12.2852	11.4886	12.5952	12.4323	11.6579	12.83	11.7192	13.3907	12.9664	12.4128	11.5464	13.0609	12.5613	11.4648	11.4651	13.3489	12.507	12.1203	11.2323	11.4214	13.1559	11.2231	11.4522	11.723
MT3	8.10025	8.23615	8.27293	8.15838	7.98243	8.09192	8.2714	8.12458	8.04148	8.17472	8.10933	8.44481	8.29631	8.44568	8.16641	8.19695	8.10573	8.23742	8.50531	8.21938	8.17526	8.20642	8.07454	8.10194	8.12256	8.29257	8.20493	7.86196	8.33306	7.93542	8.17166	8.02644	8.13569	8.29659	8.27663	7.99646	8.11014	8.63603	7.8336	8.04883	8.51355	8.29091	8.36452	9.14952	8.07901	8.24629	8.27726	8.22313	8.30831
MT4	7.81201	8.0643	7.76695	7.62574	7.70121	7.64082	7.96943	7.61419	7.71401	7.95783	7.65046	8.21799	7.92111	7.87543	7.70387	7.94318	7.73645	7.76773	7.5732	7.59918	7.26526	7.62675	7.92932	7.55061	7.6027	7.86762	7.70246	7.57453	7.77945	7.56647	7.88121	7.75339	7.72407	7.82755	7.79203	7.51392	7.95563	8.033	7.4611	7.56254	8.05049	8.04433	7.92647	7.74466	7.60513	7.7189	7.51802	7.61249	7.80917
MTA1	7.75305	7.72976	7.92826	7.87584	8.07093	8.06171	7.42069	7.95423	7.93117	7.26494	7.7573	7.90574	8.00438	7.86458	7.50353	7.86003	7.67959	7.66562	7.74172	7.4665	7.06211	7.8877	7.47657	7.63984	7.9243	7.5964	7.62946	8.06368	8.02255	7.5522	7.61118	7.74568	7.81576	7.94128	7.45293	7.52791	7.84905	7.96095	7.19696	7.28535	7.81321	7.32812	7.54675	7.60319	7.7327	7.27469	7.77107	7.44939	8.06659
MTA2	6.56892	6.46102	6.40004	6.57506	7.57066	6.4527	6.43095	6.2755	6.53185	6.33398	6.5418	7.29313	7.30021	6.6034	6.67308	7.3009	6.61335	6.59353	7.22722	6.48567	6.74716	6.68236	6.56886	6.41899	6.42242	6.91786	6.09347	6.21604	6.59612	6.34729	6.28332	6.33803	7.94732	7.52352	6.34202	6.28137	6.33953	7.49024	6.54255	6.49151	7.34875	6.67292	6.48695	6.06155	6.45239	6.84241	6.37569	6.53863	6.37272
MTA3	7.75947	7.65395	7.51253	7.76455	7.76552	7.40807	7.74095	7.42847	7.64533	7.5828	7.711	7.9216	7.62571	7.70093	7.85643	8.00292	7.54713	7.48021	7.91778	7.75329	7.72555	7.85436	7.75027	7.97539	7.64281	7.49454	7.96488	7.93694	7.79915	7.73421	7.49352	7.82248	7.51487	7.70828	7.69452	7.64632	8.01011	7.78355	7.80102	7.78642	7.62317	7.48675	7.75078	8.15037	7.54799	7.80924	7.70918	7.54241	7.65876
MTAP	6.84291	6.88716	7.17871	7.01929	7.34492	7.05637	7.17754	6.64979	7.11452	6.78868	6.8939	6.97941	6.98802	7.34398	7.03814	7.49511	6.95525	6.83025	6.58611	7.7027	7.15028	7.52835	6.94154	6.79854	7.3269	7.34193	6.78533	7.14902	7.24269	7.36923	6.98564	7.16755	7.23925	7.55454	7.00861	7.34083	7.25403	7.21475	6.91121	7.33531	7.66639	6.65962	6.89615	6.60546	6.94822	7.31416	7.08772	6.86587	7.62986
MTBP	5.71564	5.75875	5.88583	5.64739	5.58251	5.83665	5.72371	5.6362	5.64525	5.49631	5.69287	5.61078	5.66633	5.88704	5.60248	5.87902	5.76507	5.85734	5.19813	5.89377	5.5524	5.62746	5.52272	5.5731	5.83813	6.06969	5.72701	5.44086	5.80663	5.53138	5.92017	5.83327	5.6434	5.73534	5.76345	5.71377	5.66152	5.56677	5.4861	5.62597	5.54819	5.40209	5.71605	5.66186	5.65706	5.5276	5.7494	5.9528	5.8051
MTCH1	12.1964	11.7254	11.3619	11.9667	11.7535	11.9181	11.7344	12.1461	11.4857	11.851	11.9628	11.6933	11.6025	12.0817	11.8568	11.8588	11.6277	11.1814	11.919	11.7773	11.5137	11.9552	11.5717	12.0612	11.9168	11.6017	12.0713	11.936	11.7663	11.8824	11.861	11.7062	12.1213	11.7046	11.6083	11.7286	11.8947	11.7786	11.533	11.7812	11.8346	12.0499	11.6889	11.895	11.6371	11.8061	12.358	11.8531	11.8356
MTCH2	10.2847	9.74652	10.0923	10.2852	10.6744	10.2309	10.501	10.3775	10.5977	10.3079	10.6068	10.2901	10.1009	10.585	10.4142	10.7063	10.0156	10.2878	9.89006	10.8455	10.1004	10.5972	10.3532	10.5119	10.7257	9.93503	9.67739	10.565	10.2104	10.9117	10.5206	10.242	10.4637	10.4552	10.2168	10.4204	10.6684	10.239	10.0558	10.6759	9.89968	10.0505	10.2816	10.5432	10.5451	10.2025	10.6686	10.745	10.5777
MTCL1	6.66012	7.01649	7.39245	7.9939	7.69929	7.83283	7.98564	6.65578	7.47713	7.32663	7.01739	6.97875	7.81277	7.12097	6.56033	8.30672	6.3813	7.06045	7.50654	7.18684	7.07852	6.73359	7.14652	6.85631	7.11786	7.63852	8.7676	9.522	6.85041	8.81624	8.36969	7.35338	7.72541	8.09795	7.71952	8.66941	8.20377	8.48865	7.017	7.08503	7.5011	7.77339	7.64936	7.10707	8.57693	8.33915	6.02963	8.24773	7.55816
MTCP1	5.58303	5.45717	5.67941	5.16216	5.32368	5.46125	5.41531	5.69285	5.59348	5.39553	5.24249	5.58787	5.40491	5.39047	5.99555	5.18234	5.48049	5.75325	5.49435	5.48993	5.56632	5.27049	5.58167	5.56644	5.38538	5.44311	5.37255	5.32174	5.49483	5.80744	5.5447	5.41476	5.26566	5.84632	5.45883	5.7121	5.51304	5.46966	5.72588	5.63634	5.13428	5.32869	5.3071	5.71226	5.6447	5.29164	5.59187	5.43893	5.54655
MTDH	9.37826	9.19399	9.48659	9.57809	9.49917	9.75277	9.96033	9.53765	9.14768	9.45247	9.75878	9.1917	9.32252	9.9433	9.08778	9.91059	9.42588	9.3594	8.95373	9.16758	9.6188	9.19539	9.13821	9.35243	9.56356	10.1387	9.48364	9.42073	9.60612	9.73406	9.33808	9.60699	9.50223	10.0164	9.52086	9.33674	9.93093	9.3763	9.09711	9.4469	9.82477	9.54051	9.60071	9.66182	9.64945	9.12807	9.87331	9.68174	9.86217
MTERF1	7.22593	8.39309	8.07678	7.82398	7.99849	8.0963	7.43008	8.00334	7.75603	7.7162	7.18434	8.10848	7.42853	7.47147	7.91696	7.77597	7.64119	8.09765	6.70731	8.02226	7.80253	8.08776	8.02926	8.37542	8.06083	7.01988	7.8812	7.70362	8.00397	8.24505	7.86454	7.41128	6.81815	7.02217	7.84456	7.80133	7.1109	7.91213	8.08574	7.83947	7.48102	7.7015	7.7117	7.7793	7.87134	8.10754	7.8751	7.92513	7.42036
MTERF2	7.28773	7.72713	7.37838	7.71525	7.41134	7.22416	7.39268	7.49502	7.94916	7.08118	6.84418	7.36119	7.12723	7.06019	7.96786	7.4968	7.67907	7.5951	6.84063	7.17334	7.35936	7.4068	7.58184	7.36134	7.36935	7.10993	6.67585	8.07073	7.44163	8.05822	7.24964	7.11466	7.19446	7.32907	7.11833	7.83335	7.28082	7.30714	7.27252	7.24141	6.53341	6.82688	7.33664	7.31768	7.47866	7.7134	7.79855	7.39628	7.85611
MTERF3	9.03818	9.04209	9.03541	9.19779	8.98981	9.24137	9.892	9.23062	9.18245	9.11044	9.1069	8.62852	8.9526	10.086	9.08473	9.2487	9.09945	9.05232	9.05386	9.31119	9.09638	8.97778	8.99281	9.44191	9.49863	10.1314	8.78201	8.85858	9.03285	9.60306	9.18824	9.20953	8.96555	9.63266	9.06593	9.08984	9.58253	9.18299	8.71163	9.21419	9.27408	9.63769	9.07116	9.18001	8.87162	8.93877	9.88504	9.39428	9.91994
MTERF4	7.50253	7.5089	7.46712	7.66267	7.39487	7.57173	7.48995	7.53906	7.76772	7.36727	7.59093	7.3357	7.64117	7.61696	7.71742	7.59486	7.55633	7.37206	7.37975	7.35599	7.24151	7.77353	7.76489	7.35948	7.48641	7.45366	7.38724	7.49723	7.4581	7.51054	7.38287	7.27907	7.72945	7.52467	7.28005	7.49222	7.6233	7.24308	7.568	7.35007	7.65082	7.47962	7.4459	7.13857	7.40953	7.26109	7.43634	7.19809	7.68991
MTF1	8.64823	8.46396	7.81896	8.49146	8.4219	8.23327	8.44842	8.26149	8.13752	8.25796	8.2151	8.61961	8.32704	8.46838	8.49984	8.68395	8.08723	8.34574	8.45425	8.19329	8.08678	8.29519	8.16409	8.13985	8.29557	8.46019	8.28867	8.33015	8.28049	8.44228	8.21402	8.09942	8.45005	8.62513	8.29272	8.35413	8.49247	8.14165	8.17931	8.16078	8.43548	8.16759	8.40502	8.35257	8.4305	8.89127	8.08401	8.34276	8.28252
MTF2	8.33042	8.20615	8.35544	8.30606	8.54407	8.01381	8.15927	8.12333	8.54643	7.89394	8.2542	8.2174	8.04087	8.29293	8.07068	8.01722	7.53649	7.92859	7.54626	8.31352	7.81763	8.13017	8.11458	7.97862	8.35669	8.6511	8.04981	7.91921	8.2896	8.3564	7.80176	7.54391	7.86121	8.15437	7.70279	8.20022	8.31042	7.95124	7.13094	8.33486	7.8971	7.19949	7.49251	8.10302	8.38513	8.20837	8.29839	8.00518	8.49702
MTFMT	7.29722	7.49126	7.37069	7.85874	9.05878	7.64055	8.13555	7.54892	8.26707	7.5785	7.72116	7.6889	7.6417	8.16396	8.04071	8.81662	7.144	7.55223	6.94035	7.97327	7.97447	8.45465	8.07842	8.31484	7.93374	7.9832	6.95113	7.38846	7.75106	8.70611	7.33306	7.92184	8.69751	8.90784	7.88948	8.26322	8.21061	8.48596	8.25141	8.19353	7.89978	8.27388	7.30073	8.26404	8.53858	7.7828	8.11547	8.4454	8.40347
MTFP1	8.49827	8.37804	8.37433	8.3937	8.95384	8.45362	9.01791	8.42115	9.26297	8.53977	8.65781	8.81177	9.10948	9.2974	8.80732	9.33209	8.66181	8.76552	9.0709	8.57647	8.56009	8.42001	8.85351	8.62515	8.67975	9.25582	8.47971	8.55607	8.95341	8.79458	8.23522	8.61059	8.6902	9.36086	8.7269	8.51179	9.10669	9.16004	8.63405	8.55139	8.70971	8.81831	8.30594	8.58335	8.63711	8.85444	8.61977	8.46444	8.62343
MTFR1	7.88748	8.01319	7.65778	8.36317	7.93587	8.01985	8.41642	7.52008	7.93744	7.84852	7.76081	7.6452	7.77964	8.53829	8.02842	8.28117	7.86929	7.88503	7.65977	7.98905	7.9051	8.01651	7.77341	7.59314	7.96726	8.06192	7.94251	7.6558	7.89206	7.80051	7.97223	8.10213	8.06643	7.8788	7.81588	8.17402	8.41575	7.94286	7.63432	7.91505	8.08286	7.92012	7.7796	7.8342	7.7779	8.14893	8.16498	8.12561	8.42285
MTFR1L	7.53693	7.09098	7.15761	8.13641	8.35108	7.50455	7.83325	7.56148	8.06827	7.84602	7.76058	8.38579	7.84202	7.80861	7.84216	7.96926	7.58612	7.63327	8.05185	8.12129	7.74881	7.91661	8.15735	8.11756	7.92183	7.65484	7.86926	8.33562	7.9966	8.0565	7.66337	7.4829	8.00327	7.72546	7.45525	7.49623	7.70333	7.79524	8.09975	7.91212	8.11569	7.62823	7.78612	8.27251	7.3665	8.05331	7.81775	8.14714	7.79655
MTFR2	6.76752	6.31967	6.4676	6.81037	6.7603	7.00583	6.46552	6.52271	6.41357	6.10432	6.76071	6.25512	6.52616	6.88463	6.58094	6.67173	5.92526	6.51118	6.2976	7.17251	6.14086	6.54146	6.35426	6.77088	6.4812	6.82099	5.86976	6.42503	6.57174	6.79267	6.72703	6.58138	6.52341	7.1094	6.15226	6.59543	6.6173	6.52097	6.11678	6.62657	6.55157	6.47203	6.33737	6.24749	6.39716	6.57963	6.2896	6.57653	6.68087
MTG1	8.48203	8.60914	8.31785	8.5115	8.83667	8.44323	8.48665	8.78573	9.15043	8.2262	8.52359	9.23976	8.47997	8.78256	8.46228	8.86999	8.35421	8.2834	8.99036	8.57226	8.43086	8.19856	8.62565	8.97087	9.05994	8.78189	8.82546	8.97834	8.57653	8.79975	8.23049	8.61888	8.87159	8.98879	8.26219	8.50227	8.7836	8.33438	8.53678	8.77147	8.67583	8.53812	8.25941	7.81323	8.67806	8.63764	8.44417	8.37719	8.36502
MTG2	7.21778	7.222	7.388	7.03533	7.11061	7.4414	7.14183	7.57492	7.17327	6.99725	7.51502	7.10903	7.13871	7.30216	7.22436	6.82773	7.10729	7.18792	7.40443	7.40692	7.41876	7.14761	7.17073	7.49308	7.3976	7.18269	7.01843	6.8787	7.2295	7.09202	7.34812	7.28877	7.10412	7.20624	7.14605	7.10131	7.39572	7.10107	7.28333	7.52987	7.13318	7.58386	7.22851	7.27514	7.45589	6.99265	7.41395	7.56416	7.57706
MTHFD1	10.3714	10.5726	10.4553	10.602	11.0741	11.1694	11.2086	10.7088	10.7987	9.5678	10.4166	10.6484	10.8182	10.8642	10.8398	11.3301	10.2745	10.6875	10.459	10.3382	9.56683	10.2688	10.4177	10.2809	10.4858	11.3862	10.071	10.6032	10.7662	10.4857	10.8297	10.7862	10.5546	11.0477	10.3908	10.6387	10.9362	10.6131	10.3943	10.3552	10.9016	10.7212	10.2533	10.0163	10.9328	11.1376	9.80429	9.877	11.2002
MTHFD1L	6.75794	6.70314	6.64459	6.51436	6.67573	6.68146	6.65459	6.54031	6.90883	6.63206	6.59476	6.61014	6.98865	6.88704	6.39908	6.88531	6.92809	6.85169	6.34658	6.99741	6.72752	6.76322	6.69622	6.73259	6.70102	7.08484	6.61937	6.32767	6.69905	6.46324	6.87741	6.84773	6.82582	6.89821	6.7801	6.74169	6.71116	6.92627	6.53276	6.68133	6.82936	6.58816	6.93283	6.48492	6.82316	6.7332	6.58896	6.67902	6.85988
MTHFD2	9.20483	9.28504	8.74667	9.37614	9.81964	9.1421	10.4449	9.03162	9.6691	9.23303	9.44835	9.48444	9.8825	9.95316	9.02266	10.0148	9.06204	9.25204	8.84893	9.84264	8.23091	9.98743	8.69446	9.27237	9.56505	9.50777	8.95104	9.33411	9.92053	9.17274	9.43177	9.55695	9.49136	10.1098	9.62035	9.59703	9.9284	9.70707	8.96411	9.59838	10.3201	8.86495	9.17744	8.87587	9.35126	10.0949	8.97566	9.44208	9.55916
MTHFD2L	5.75827	5.40187	5.59414	5.30937	5.80962	5.69865	5.72523	5.74341	5.9015	5.41728	5.73084	5.86916	5.70275	5.83344	5.63017	5.50054	5.50969	5.54897	5.21141	5.71224	5.5354	5.85395	5.73757	5.68854	5.91622	6.14969	5.24989	5.86737	5.71104	5.8037	5.67893	5.56854	6.00262	6.15242	5.59469	5.80068	5.85754	5.81983	5.36775	5.83619	5.69964	5.50929	5.5906	5.38111	5.41106	5.59535	5.92605	5.732	5.74719
MTHFR	7.35931	7.33519	7.18869	7.41909	7.34448	7.29988	7.34064	7.20653	7.32014	7.13275	7.3859	7.75318	7.58777	7.39743	7.37367	7.51338	7.31352	7.43316	7.7671	7.35267	7.3592	7.27038	7.42181	7.37873	7.21821	7.27246	7.22209	7.37493	7.32669	7.33891	7.104	7.21023	7.23448	7.47098	7.3908	7.02741	7.45016	7.18754	7.59099	7.36806	7.36654	7.4121	7.16988	7.42337	7.20254	7.55166	7.21111	7.44149	7.29892
MTHFS /// ST20-MTHFS	6.67538	6.76641	6.73581	6.57111	6.76167	6.5646	6.78957	6.79459	6.92596	6.75145	6.65202	6.66839	6.72715	6.63456	7.03741	6.81525	6.79209	6.73132	6.81122	6.70087	6.6275	6.80382	6.93342	6.86967	6.72616	6.78205	6.47321	6.65645	6.78725	6.72753	6.57302	6.90118	6.86611	7.08122	6.60208	6.8293	6.7766	6.74035	6.87817	6.7463	6.95459	6.89286	6.72752	6.68394	6.74393	6.56479	6.70863	6.72997	6.90456
MTHFSD	5.8182	5.73685	5.88172	5.93939	5.74426	5.84471	5.81613	5.92576	5.81278	5.61312	5.82792	5.95526	5.78013	5.86831	5.87451	5.92075	5.77852	5.82624	6.07861	5.82169	5.75293	5.76935	5.76456	5.87795	5.84427	5.84179	5.54922	5.82298	5.78718	5.74814	5.91261	5.98223	5.6933	5.86069	5.68958	5.70451	5.91896	5.69397	5.65116	5.85253	5.92813	5.85844	5.7676	5.77828	5.76547	5.85052	5.73633	5.89214	5.79155
MTIF2	10.2691	9.40559	9.85272	10.0754	10.3091	10.1055	10.2586	10.1217	10.1931	10.3041	10.143	10.2873	10.8791	10.2919	10.6638	10.5014	9.68179	9.73355	9.87051	10.6632	9.3958	10.1609	10.0941	10.3597	10.6723	10.7094	9.49066	9.73655	10.0578	10.1398	9.7681	9.99485	9.83846	10.4616	9.86083	9.90704	10.0787	9.82344	10.4436	10.2407	10.1782	10.2142	9.23493	10.9777	9.98919	10.0432	10.2702	10.2998	10.6249
MTIF3	7.30318	6.90109	6.84397	7.17344	6.9909	7.05176	6.93489	6.95812	7.09782	7.1974	7.22005	6.88904	7.02915	7.11867	7.15723	6.92915	7.01273	6.89963	6.84347	7.36432	7.07245	6.96612	6.93752	7.18666	6.84121	6.99423	7.05228	6.84464	6.73517	7.02693	6.7556	7.27165	6.91501	6.97756	6.61015	6.90732	6.79053	6.77113	7.14077	6.84847	6.9011	6.86222	6.88583	7.42409	7.11036	7.1262	7.35996	7.42323	6.98059
MTL5	5.94511	6.1435	6.11244	6.11651	6.69601	6.05273	6.2891	6.06186	6.39017	5.85313	5.98131	6.12043	6.16359	6.26527	6.42027	6.4997	6.29757	6.3808	6.06125	6.24054	6.06003	6.07842	6.33298	6.39025	6.12317	6.05173	6.10783	6.36118	6.2414	6.2937	6.32858	6.13801	6.05064	6.04782	6.18692	6.37882	6.39754	6.1074	6.08113	6.20557	6.09446	6.18099	6.14437	6.26402	6.39446	5.92593	6.09193	6.1167	6.46339
MTM1	7.71778	7.96305	7.335	7.84766	7.35054	7.73495	7.40865	7.06857	7.33761	7.1446	7.43497	7.67289	7.73755	7.84499	7.55369	7.38792	7.84843	7.31853	6.60539	7.72916	8.19759	7.15326	7.56347	8.46519	7.27587	6.08901	7.33836	7.38162	7.06905	8.06425	8.40304	7.83978	7.60323	7.03582	7.69512	8.18138	8.05043	6.81511	7.15746	7.24327	6.35728	7.50574	7.05624	7.06935	7.98894	7.68359	7.85819	7.41482	8.45756
MTMR1	7.73788	7.50802	7.38598	7.97183	7.77929	7.88856	7.79253	7.36661	7.63552	7.28538	7.53492	7.72554	7.71311	8.11911	7.73325	7.86307	7.83294	7.60554	7.68482	7.6995	7.93241	7.79171	7.5323	8.05988	8.38878	7.58947	7.61932	7.52151	7.64182	8.18748	7.71696	8.32163	7.89021	7.56985	7.87033	8.10272	8.40977	7.468	7.24633	7.56233	7.66908	7.52019	7.6697	7.3633	8.01906	7.54261	7.92252	7.56089	8.24861
MTMR10	7.23377	7.1754	7.16694	7.47155	7.48791	7.34953	7.75895	7.42806	7.4349	7.30666	7.20854	7.78704	7.42758	7.35964	7.55894	7.74317	7.19107	7.20229	7.72775	7.30684	6.96387	7.45853	7.32956	7.20034	7.15968	7.12187	7.23452	7.56293	7.32463	7.31456	7.26124	7.5018	7.67223	7.41623	7.12301	7.41467	7.6351	7.26531	7.3336	7.2976	7.71507	7.36663	7.35752	7.368	7.27909	7.58971	7.2182	7.28068	7.25444
MTMR11	11.0718	9.39587	10.2082	10.1074	10.1378	9.37427	9.61198	8.59116	9.34685	8.98166	9.23054	9.42226	8.83894	9.79974	9.45898	9.45692	9.91286	9.72358	9.44584	8.77635	8.89314	9.20349	9.35562	9.27592	9.09391	8.64924	9.98509	9.46893	8.99993	9.33756	10.6552	10.5487	8.55691	8.66209	9.02334	9.55194	9.31473	8.93562	9.2639	8.17343	7.91763	9.78521	9.93305	9.22669	9.7986	8.87801	8.96919	9.22655	9.96826
MTMR12	7.92996	8.22637	8.02855	9.54098	8.4448	8.3244	8.35387	8.29877	8.23425	7.89308	8.33971	8.37087	8.23521	8.51606	8.54542	8.21359	8.09135	8.17561	7.75881	8.9344	8.22162	8.36073	7.99423	8.31485	8.4772	7.84037	8.8046	8.55384	8.34265	8.73794	8.51573	8.40632	8.96034	8.28082	8.12201	8.32727	9.10445	7.86582	8.5022	8.66042	8.1895	8.09249	8.24008	8.39058	8.65434	8.75845	8.53404	9.11983	8.23154
MTMR14	7.9246	7.66345	7.60345	7.80794	7.66566	7.70813	7.85148	7.99158	7.66465	7.5768	7.8781	7.70415	7.79514	7.868	7.93008	7.80533	7.58165	7.56475	7.93285	7.74546	7.63912	7.64592	7.76216	7.71582	7.81366	7.63027	7.80041	7.74229	7.62105	7.83181	7.54801	7.74683	7.75921	7.71156	7.60381	7.63488	7.84404	7.66029	7.66202	7.7503	7.72881	8.0034	7.62843	7.74103	7.84625	7.73389	7.79812	7.75863	7.80588
MTMR2	8.66926	8.43712	8.33508	8.3475	9.07167	8.63045	8.61899	8.58255	9.06012	8.7355	8.54856	7.84929	8.51093	8.86378	8.44315	8.6487	8.52445	8.62564	8.59079	8.77662	8.3283	9.07316	8.79497	8.74143	8.69743	8.47622	9.26846	8.91126	8.68654	8.63971	8.63379	8.8479	8.93612	8.60692	8.62303	8.68763	9.10704	8.88398	8.31672	8.80203	8.35364	8.1358	8.8256	8.18752	8.86125	8.56714	8.56596	7.94493	8.60202
MTMR3	7.50063	7.4248	7.46689	7.68798	7.60051	7.38894	7.468	7.35628	7.52151	7.51721	7.48697	7.76195	7.40005	7.43229	7.36491	7.48206	7.44468	7.40331	7.32743	7.36	7.81384	7.68514	7.74148	7.455	7.558	7.41726	7.69447	7.70645	7.42664	7.4844	7.53288	7.57478	7.63178	7.30051	7.54518	7.5497	7.87996	7.64802	7.45076	7.46097	7.55507	7.53031	7.6363	7.71945	7.5187	7.45606	7.49364	7.27405	7.31095
MTMR4	9.06136	8.99326	9.21347	8.97924	9.49821	9.03422	8.98798	9.14077	9.23548	8.44177	9.06775	9.44833	9.04492	8.84388	9.13433	9.30615	9.24676	8.74398	8.95819	9.01145	8.68299	9.23334	9.05242	8.81099	9.55642	9.22661	8.66509	9.3566	9.16783	9.41134	9.09828	9.06895	9.49702	9.62027	8.86182	9.16842	9.18032	9.1953	9.0323	9.60298	9.29947	9.05366	8.45826	9.49823	9.05693	9.29517	9.07031	8.8131	9.29647
MTMR6	7.49045	6.76463	6.96883	7.14142	7.57223	7.34424	7.08046	7.2846	7.01534	7.94566	7.67281	6.75772	7.12603	7.2849	6.97759	7.06919	7.28202	6.9233	6.71411	7.31005	7.35247	7.30465	7.3623	7.32681	7.02305	6.94202	7.27359	7.10378	7.07917	7.4897	7.07262	7.28657	7.47697	7.24073	6.78428	7.36919	7.41767	6.8575	7.21099	7.1297	6.88216	6.79083	7.27139	7.30003	7.58669	7.2439	7.77527	7.59702	7.07999
MTMR7	5.08688	5.28236	5.15637	4.99787	5.01368	5.06031	5.07462	4.95267	5.14877	5.11275	4.89833	5.0242	5.09201	5.00609	5.01571	4.93854	5.06429	5.30917	5.07444	5.18882	5.26882	5.03607	5.12084	5.13339	5.11911	5.12976	4.88098	4.9563	5.18891	4.97869	5.04529	5.04525	5.04775	5.15224	5.22953	5.01945	5.05989	5.02156	5.14051	5.12267	5.03164	5.12209	5.072	5.0208	5.07654	4.90772	5.01992	5.10362	5.02962
MTMR9	7.64415	7.52043	7.64863	7.67522	7.7794	7.89425	7.92487	8.39925	7.86595	8.01906	7.77777	7.73304	7.77929	7.73778	7.77739	7.86009	7.93965	7.74115	7.91215	7.64817	7.80459	7.89019	7.85603	7.65029	8.09729	8.04089	8.16132	8.11046	7.68772	7.58194	7.92464	8.07908	7.97961	7.76655	7.94637	7.71135	7.397	7.76194	7.66339	7.47738	8.05653	7.79901	8.09693	7.91435	7.8698	7.80001	7.49988	7.63555	7.63978
MTMR9LP	6.61957	6.38085	6.24669	6.63666	6.44463	6.50632	6.63687	6.54873	6.53755	6.46749	6.4778	6.83173	6.58452	6.54075	6.61221	6.69164	6.50335	6.39079	6.81319	6.44396	6.52615	6.23325	6.48023	6.64147	6.58143	6.49512	6.39777	6.55135	6.42577	6.49229	6.37962	6.58313	6.22702	6.40766	6.36257	6.15579	6.42611	6.43205	6.49929	6.5114	6.9228	6.97035	6.50803	6.34339	6.3782	6.77801	6.31726	6.31921	6.49354
MTND1P33 /// MTND1P33	5.22871	5.36351	5.41608	4.99936	4.96151	5.22833	5.17229	4.81422	5.10171	5.07026	5.03447	5.24304	5.12794	5.01586	4.90018	5.01241	5.06936	5.59604	5.0612	5.60951	6.25236	5.20891	5.28841	5.5558	5.16301	5.18651	5.19464	4.7632	5.52237	5.17922	5.0596	5.11264	5.1156	5.13334	5.34163	5.49669	5.28665	5.19859	6.17639	5.33109	5.2096	5.32928	5.20595	5.25896	5.30773	4.83873	5.39887	5.62698	5.19986
MTNR1A	6.30362	6.12227	6.65969	6.35555	6.02959	6.29768	6.33454	6.22626	6.77644	6.00759	6.15263	6.60554	6.60143	6.26592	6.02713	6.90867	6.30172	6.2211	6.16948	6.48339	6.17076	6.02857	6.00103	5.93359	6.01513	6.103	5.98931	6.5273	6.21938	6.05645	6.29491	6.12142	5.86292	6.10839	6.1704	6.14832	6.31847	6.28032	6.02192	6.11412	6.27197	6.16676	6.22562	6.03771	6.11523	6.69204	6.17345	6.23681	6.08179
MTNR1B	6.31138	6.21741	6.2914	6.34256	6.17839	6.20477	6.46806	6.21555	6.34195	6.22719	6.25432	6.43469	6.42819	6.19791	6.44845	6.28678	6.17793	6.12238	6.71329	6.33734	6.24254	6.21468	6.33006	6.24751	6.23603	6.15792	6.15872	6.30089	6.11754	6.16285	6.11827	6.20308	6.12524	6.06466	6.17623	6.17205	6.4206	6.07515	6.43431	6.36196	6.44201	6.62682	6.33189	6.19051	6.12409	6.25861	6.27987	6.27067	6.10524
MTO1	8.07171	7.61676	7.73775	7.92013	8.46005	8.15241	8.16874	7.6161	8.23164	7.80461	7.83316	7.58062	7.97105	7.91314	8.12358	8.11769	7.52391	8.22305	7.82194	8.19976	7.86003	8.03609	7.93797	8.24438	8.20339	8.14846	7.61208	7.9982	7.96554	8.24365	8.19886	8.02059	8.17078	8.03389	7.94425	8.17715	8.14192	7.72185	7.99022	8.22064	8.31069	7.79918	7.70638	8.22567	8.08996	7.68501	7.89747	7.91219	8.07851
MTOR	7.13567	7.2863	6.99636	7.23526	7.06536	7.12803	7.16434	7.01219	7.01213	6.97732	6.97341	7.43527	6.97008	7.13506	7.1132	7.07332	6.97255	6.99932	7.12325	6.90177	7.16975	6.89761	7.15353	7.21606	7.23093	7.44769	7.0325	7.0439	7.10409	7.05273	6.93149	6.93401	7.18873	7.42536	7.10587	6.89105	7.16575	7.30435	7.27315	7.03736	7.25452	7.29591	7.29024	7.22287	6.97083	6.98741	7.12507	7.12783	7.11581
MTPAP	8.37018	8.5736	8.05444	9.19095	8.9286	8.42019	8.99305	8.88786	9.08071	8.86056	8.49909	8.99957	8.71897	9.30106	8.85974	8.95408	8.48301	8.49908	8.27302	8.65725	8.50025	8.77487	8.91567	8.55971	8.87327	8.64642	8.53738	8.79235	8.84493	8.8472	8.44373	8.99054	8.81097	8.96311	8.45183	8.87324	9.16103	8.58127	8.14359	9.01006	8.44566	8.78068	8.46924	8.66547	9.05379	8.77735	8.62557	8.7025	8.34616
MTPN	6.1268	6.13454	5.86388	6.29303	5.94321	6.28375	6.25415	5.80344	6.32677	6.47899	6.00878	6.14842	6.05015	6.03122	6.82376	6.09316	6.47013	6.52084	5.97328	6.57431	6.33632	6.98337	6.1879	6.53656	6.15547	6.15098	6.17868	6.73122	5.88083	6.3818	6.50953	5.96341	6.1297	6.52797	6.37976	6.49152	5.98451	6.07658	6.46688	6.56947	6.8484	5.24978	6.52652	6.3371	6.22993	6.16314	6.23169	6.25261	6.07336
MTR	8.2009	8.10973	8.69902	8.24003	8.55598	8.56464	8.37212	8.60526	8.41286	8.59496	8.00179	8.21261	7.92457	8.16366	8.20473	8.19667	8.33176	8.20427	8.13255	8.32273	8.38178	8.00147	8.7698	8.46073	8.34024	8.32166	8.79265	8.24531	8.54504	8.62428	8.23144	8.71705	8.29545	8.37918	8.05626	8.36949	8.29796	8.43063	7.96023	8.5695	7.9398	8.84727	8.4491	8.61506	8.45924	8.30233	8.54355	8.13464	8.68863
MTRF1	6.43678	5.46849	6.26006	6.08711	6.02169	5.79234	5.70795	6.11025	5.71496	5.88193	6.49739	5.4494	5.57839	5.90124	5.62857	5.64542	5.80233	5.59035	6.03395	6.70464	5.86664	5.62356	5.66642	6.30011	5.72176	5.68657	6.13848	5.60233	5.84426	5.87182	5.94921	6.30683	5.59664	5.9261	5.52904	5.71643	5.76486	5.45103	5.67826	5.73287	5.41266	5.61536	5.55551	6.33118	5.70905	5.71634	6.42815	6.04896	5.92994
MTRF1L	6.94125	6.51446	6.78559	6.85497	6.92646	7.03515	6.83228	6.99645	6.86404	6.9609	6.89261	6.93867	7.00094	7.03968	6.99262	6.86201	6.72734	6.80861	6.74946	6.96828	6.43278	6.94251	6.76343	6.69802	6.88911	6.88546	6.86288	6.92337	6.90828	6.88721	6.88164	6.9225	6.89735	6.99269	6.8328	6.93238	7.03993	6.83005	6.65345	6.80937	6.94408	7.01223	6.90511	6.81436	6.96978	6.74282	6.92347	7.00988	6.91245
MTRR	8.54944	8.82393	8.99109	9.52022	9.05065	8.89417	8.66048	9.03173	8.9395	8.95636	8.82406	8.23605	8.89003	9.43802	8.88779	8.81322	9.13938	8.54541	8.07477	9.19831	8.78776	8.78406	8.88866	8.86361	9.06282	8.86401	8.80137	9.16072	8.8388	8.91981	8.75301	8.74606	9.0853	8.83054	9.11641	8.76338	8.96893	8.98936	9.01614	8.8206	8.8108	8.62386	8.45452	9.22083	9.0264	8.52231	8.63526	9.38369	8.66715
MTSS1	7.19235	7.65451	7.41005	7.43795	7.28567	6.82089	7.52387	7.03909	7.35203	7.13774	6.83733	7.31845	6.9209	6.93256	7.29892	7.3092	7.18908	7.25709	6.99393	7.16439	7.44929	7.20315	7.47459	6.95281	6.9494	6.82412	7.28172	7.30576	7.26085	7.10182	6.90047	6.83141	6.79082	6.71354	7.12912	7.1175	7.64795	6.84433	7.18066	7.31588	7.06295	7.24243	6.82606	7.41471	7.31888	7.39143	7.48569	6.97902	7.14524
MTSS1L	6.2475	6.42046	6.29138	6.25682	6.24869	6.2428	6.22135	6.25105	6.349	6.28697	6.33169	6.35551	6.21449	6.16306	6.21131	6.51734	6.27394	6.37263	6.24683	6.33287	6.57224	6.25774	6.23838	6.24295	6.33689	6.4504	6.58115	6.16232	6.28751	6.17103	6.32883	6.29355	6.27122	6.26652	6.37271	6.17338	6.28736	6.47334	6.31848	6.43671	6.36161	6.42738	6.43353	6.38947	6.34522	6.34604	6.17515	6.40073	6.26319
MTTP	4.91578	5.33868	4.98696	4.90429	7.12006	4.79293	4.91062	4.65127	5.18208	4.76809	4.86079	4.61839	4.83203	8.68849	4.88633	5.13389	4.91342	4.96177	5.41428	5.17299	5.66143	4.90215	4.96485	5.1903	4.98504	5.02904	4.82438	4.99238	5.1481	8.49269	6.41029	6.32263	4.78829	5.05984	8.80568	5.1577	6.69137	4.91757	5.40989	4.72347	4.84102	5.10348	5.07827	5.1835	6.18187	4.85996	7.80725	8.26757	5.03737
MTURN	7.12142	7.34832	7.67959	7.44368	7.22628	6.89756	7.40254	7.17725	6.54068	7.43217	7.51824	7.82602	7.09207	7.09628	7.67092	7.3469	7.02526	7.04518	6.56282	7.41528	7.65536	7.50582	7.45376	7.26958	7.3571	6.59734	7.48097	7.94591	6.8281	7.78803	7.22255	7.21746	6.85135	6.91952	6.88256	7.3953	7.31695	6.86689	6.85812	7.1593	6.91736	7.40535	7.34541	8.00796	7.15251	7.64459	7.70657	7.01122	6.98463
MTUS1	8.41108	8.51354	9.15199	9.21355	8.66413	8.70907	9.76909	8.8535	8.84388	8.64865	9.42068	9.67781	9.24942	8.37165	9.14162	9.69813	8.90658	8.81263	8.64656	8.36143	9.00394	9.03277	8.10603	8.0558	9.19344	9.41307	9.1289	9.17285	8.84346	8.73831	9.01909	9.37148	9.53956	9.40219	9.36021	9.0722	8.82271	8.62128	9.1562	8.77134	9.06206	8.4336	8.72441	8.58346	8.67272	8.93454	8.22239	9.35474	8.70284
MTUS2	6.02485	6.16029	6.04782	6.11821	5.85693	5.97223	6.16335	5.90091	6.06607	5.84515	6.0039	5.9574	6.06099	5.96297	6.03127	6.13845	6.12849	6.22061	6.1199	6.00808	6.01228	5.9251	6.11079	5.9559	5.95433	6.14369	5.91051	5.77819	6.04624	5.88394	5.86713	6.04748	5.90132	6.03097	5.99276	6.01178	6.01092	5.93992	6.12758	5.91134	6.20574	6.18521	6.03912	5.96469	5.89869	5.94508	5.92074	6.14553	6.05492
MTUS2-AS1	6.58037	6.70726	6.39096	6.40382	6.44536	6.47737	6.6806	6.35789	6.54274	6.41033	6.5629	6.80901	6.62432	6.70544	6.86422	7.01168	6.60929	6.70994	6.6037	6.19181	6.22414	6.64336	6.50231	6.23674	6.29916	6.34714	6.48678	6.04422	6.51829	6.22828	6.24874	6.26	6.07434	6.52658	6.43265	6.35199	6.34988	6.31894	6.64081	6.35304	6.63241	6.29918	6.65674	6.61533	6.5545	6.61006	6.30747	6.68106	6.40833
MTX1	10.289	9.47296	10.2374	9.87233	10.0933	9.4491	9.76698	9.85169	9.98361	9.50509	9.6924	10.0217	10.1079	9.62091	9.73804	9.91323	9.73781	9.58014	9.72208	9.38559	9.02335	9.42591	10.0075	9.7175	9.17054	10.013	9.84188	9.64059	9.71347	9.69006	9.48651	10.2807	9.90976	10.2832	9.49708	9.6669	9.64354	9.52968	9.96335	9.94972	9.882	10.4858	9.69086	9.48536	9.79954	9.9656	9.37389	9.36842	9.67541
MTX2	9.19956	9.26088	9.35487	9.38439	10.0159	9.15294	9.46653	9.71917	9.87878	9.46771	9.65069	9.5658	9.84629	9.88586	9.73708	9.89388	9.73876	9.48571	9.52862	10.1263	8.74066	10.251	9.458	9.13779	9.87639	9.89697	9.20443	9.69371	9.63909	9.63348	9.24547	9.87561	9.60124	10.0157	9.57377	9.65015	9.71781	9.62813	10.0189	9.92861	9.75119	8.83706	9.18489	9.86029	9.3798	8.95789	9.78009	9.58844	9.89746
MTX3	7.05982	7.06468	7.46156	7.27502	7.58439	7.30836	6.75746	7.18642	7.40878	7.69954	7.07958	7.27158	7.16566	7.13402	6.50956	6.9642	7.20819	7.27989	6.92524	7.49304	7.36956	6.30082	7.55441	6.91463	7.48771	7.39233	7.48851	7.66668	7.3361	7.04371	7.07223	7.14228	7.121	7.66129	7.47832	7.37318	7.5133	7.51999	7.5141	7.29022	7.42564	7.59327	7.49577	7.21011	7.38312	7.4598	7.22271	7.26466	7.34575
MUC1	10.4979	10.7706	8.79328	10.7976	9.77138	9.81813	10.3404	8.99237	8.67312	8.69939	9.03313	9.81167	9.31438	10.4422	8.6805	9.17589	8.63698	10.3223	10.7387	7.95874	7.68402	8.31648	9.08262	8.41554	8.95216	10.5022	10.7729	10.4693	10.1225	8.27089	9.58886	9.84637	9.8167	9.11644	10.3276	9.73639	10.1964	10.9395	9.12249	8.52061	9.89391	10.0973	9.99036	8.42233	9.23853	10.9096	7.79539	8.54522	9.31456
MUC12	7.77607	9.08361	8.0404	9.17075	7.57146	8.92167	9.4216	8.30052	6.50823	7.57881	9.65793	6.88417	7.52108	7.85811	8.99112	7.00849	6.72406	8.48602	8.87653	8.91858	9.28467	7.34256	7.47336	8.26146	6.84987	7.12092	8.21081	10.6215	7.87268	11.1291	10.8062	6.81802	6.55886	7.59176	8.4563	9.17763	9.57569	7.10002	10.5296	7.99319	6.58247	9.17718	7.46876	8.97821	9.92809	6.68459	9.10205	7.41978	8.33473
MUC13	11.2901	11.1001	10.646	11.9608	11.4331	10.7528	11.5823	9.94459	10.3477	10.4422	10.9424	11.5681	11.3543	11.0132	10.5459	11.3838	10.71	10.7832	10.4008	11.0837	11.1938	10.0713	10.8498	10.5472	9.6959	8.85658	11.3183	11.6841	10.9563	11.082	11.5262	10.935	11.8211	11.0603	10.9848	10.8165	10.9583	10.3752	10.795	10.6558	7.94031	10.3642	9.91863	10.7694	11.1238	11.2369	10.633	10.7704	11.2452
MUC15	4.66335	4.78116	4.67591	5.25472	4.6679	4.64433	4.59291	4.61008	4.68953	4.62541	4.68099	4.64565	4.65954	4.69326	4.58175	4.7739	4.77101	4.72951	4.80412	4.73875	4.71808	4.66777	5.25437	4.75997	4.61269	4.73929	4.77466	4.52901	4.66708	4.50811	4.70784	4.68503	4.86861	4.71186	4.80158	4.65619	4.68522	4.68371	4.68341	4.75812	4.78876	4.69208	4.69975	4.64998	4.57325	4.63256	4.70971	4.73694	4.67039
MUC16	5.30806	5.1751	5.35236	5.49256	5.14501	5.43676	5.51005	5.40342	5.2748	5.45693	5.28276	5.2607	5.51436	5.45403	5.63433	5.4836	5.37	5.57058	5.59079	5.66007	5.50607	5.29487	5.38614	5.55149	5.40055	6.30853	5.41441	5.14619	5.42423	5.14872	5.2614	7.079	5.24177	5.65839	5.66502	5.16929	5.43792	5.61364	5.72444	5.34248	6.1844	5.76093	5.1993	5.27782	5.21016	5.30505	5.28878	5.53778	5.50136
MUC17	7.06096	7.7412	7.41884	9.19288	9.01084	7.37946	8.00141	7.02426	6.99775	8.45062	7.4293	7.30053	8.00782	8.48123	6.75572	8.29663	7.33827	7.25564	9.65581	7.11704	8.46636	7.41784	7.20927	7.81981	6.94807	7.08476	7.63462	7.30358	7.5539	7.7414	7.76426	8.84457	7.46628	8.3921	8.2914	6.98414	8.14335	8.69781	7.17207	7.06391	7.13079	7.16794	7.6392	8.21766	7.64613	7.09489	6.71863	8.09679	7.98538
MUC19	5.76392	5.9281	5.8144	5.6986	5.65846	5.71021	5.7065	5.45981	5.63759	5.77404	5.59297	5.64634	5.589	5.48407	5.70968	5.56573	5.59227	5.85709	5.95292	5.87163	6.38991	5.74415	6.02126	5.87122	5.75762	5.85732	5.60374	5.71625	5.84753	5.59396	5.91675	5.82853	5.68769	5.68752	5.82966	5.70943	5.75417	5.8432	5.96129	5.48227	5.7641	6.20728	5.90974	5.77946	5.70712	5.59456	5.70734	5.87175	5.60434
MUC2	9.71937	11.8631	8.79332	13.2452	9.85817	10.0233	11.856	10.723	7.33216	7.88621	10.083	11.4574	10.6296	9.84557	10.1317	12.4036	7.36861	11.2013	8.11022	7.55028	7.97603	8.21687	8.06838	8.67044	7.77957	7.2168	11.0548	11.502	10.1485	7.79024	11.0381	7.43578	8.00562	8.775	10.7775	11.6362	9.69311	9.39551	10.2592	8.64589	7.58883	10.9888	9.30456	9.03754	8.49355	13.133	7.17407	10.2033	8.61257
MUC20	7.65254	8.02858	8.19026	9.4952	7.75081	8.17103	7.86441	8.05586	8.86267	7.62021	8.55675	7.75951	8.16732	7.97406	8.54123	8.04623	7.94792	8.16765	7.45291	8.17012	8.64642	8.6884	9.07185	8.82547	7.4551	6.59376	8.54931	8.36955	7.9212	8.43357	8.05251	9.08572	8.48918	7.46031	8.04508	8.50938	7.71722	7.66756	8.10471	7.99305	6.6111	8.02666	7.00002	8.22829	7.95056	7.22202	8.76891	7.85156	8.46143
MUC3	7.69471	7.85386	7.69663	7.55038	7.43119	7.60192	7.71808	7.59227	7.59491	7.5883	7.60531	7.76942	7.82295	7.82074	7.98067	7.82056	7.77136	7.92745	7.23006	7.41058	7.71917	7.62871	7.65318	7.33988	7.77698	7.94107	7.61609	7.19898	7.71169	7.46817	7.53342	7.68815	7.55805	7.75168	7.7757	7.54484	7.28507	7.62886	8.07574	7.58328	7.83525	7.65784	7.68961	7.64026	7.74445	7.68392	7.58541	7.99005	7.62157
MUC3A /// MUC3B	8.05373	8.62244	8.30312	9.09117	8.14011	8.39272	8.4706	8.08083	7.59297	7.38629	8.65675	8.20238	8.0524	8.23526	8.8345	8.13503	7.95278	7.79785	8.31171	8.5267	8.73678	8.21689	8.33938	9.07325	8.89919	7.82018	8.34956	8.47837	7.99366	8.92122	7.83611	8.07922	7.87556	8.29543	7.99105	8.33165	8.88219	8.13906	8.0577	8.31698	7.94734	8.67683	8.03634	8.77955	8.006	8.29595	9.15349	8.15394	7.94168
MUC3B	8.79482	9.20119	8.65448	9.45135	8.62024	8.85478	9.00008	8.12278	7.85121	7.64951	9.39564	8.32427	8.31885	8.09215	9.27447	8.37215	8.39594	8.24614	8.91462	8.97057	9.20119	8.46494	8.5953	9.66495	9.41276	7.70275	8.74879	8.74532	8.47132	9.60675	8.24976	8.2079	8.41146	8.82717	8.12343	8.86826	9.3172	8.84209	8.47305	8.6937	7.557	9.1731	8.11181	9.13407	8.45577	8.79739	9.542	8.66861	8.38516
MUC4	8.81043	8.93743	7.75714	9.01273	6.33177	7.2781	8.0093	7.91794	6.18916	5.95181	7.203	8.19627	8.58386	7.54192	7.5308	8.47628	6.13769	7.87946	6.38985	5.90447	5.93703	6.2997	6.11439	6.15521	6.11884	7.4154	8.48499	8.52633	6.99301	6.14393	7.49848	7.15041	5.8627	8.88867	7.31924	7.67815	7.0588	7.0723	7.56974	6.56176	6.30084	7.10851	6.25775	6.35202	6.47056	7.1135	5.98651	7.23422	6.33112
MUC5AC	7.37992	10.6928	7.40644	8.30205	7.13173	7.2565	8.89153	7.54282	7.40254	7.17557	7.35343	10.7915	7.76026	7.72443	7.3344	8.0645	7.24011	7.70823	7.44555	7.47862	7.37376	7.15281	7.32425	7.42451	7.20166	8.15661	7.24486	7.11579	7.90763	6.95784	7.33649	7.3526	8.77337	9.48762	7.292	7.79835	7.21151	7.37205	7.58818	7.22776	7.76547	7.70774	7.46101	7.20347	7.17891	9.37558	7.01627	7.33825	7.20291
MUC5B	8.13607	8.89392	8.99616	10.3029	7.26467	8.35806	8.80696	8.21842	8.70245	7.23954	8.86754	7.6499	8.75086	8.04944	8.44947	9.11516	7.05918	8.22426	6.99589	7.89054	7.06719	7.18427	8.16167	7.04038	7.59834	8.38597	8.11058	9.15808	8.98129	6.99447	7.93051	7.51645	7.25925	8.86138	8.92685	8.71099	7.17363	8.51333	8.56868	7.40062	7.66971	8.2731	8.07503	7.59414	7.5877	9.90459	6.84608	7.44355	8.37555
MUC6	5.74217	6.17791	5.65971	5.93274	5.77062	5.84585	6.60265	5.74072	5.82369	5.70718	5.7338	6.14135	7.096	5.8808	6.03112	6.69548	5.89486	5.97358	5.87141	5.93819	6.35549	5.8909	6.03916	5.7562	5.89383	6.06746	5.70307	5.72455	6.25231	5.80415	5.65556	5.82683	5.78151	6.20021	6.33893	5.94487	5.77219	5.89822	6.31978	5.9254	6.4309	6.12307	5.92537	5.90487	5.79905	5.67589	5.62975	5.8548	5.8144
MUC7	5.17136	5.29947	5.16666	5.047	5.11916	5.13079	5.23831	5.04419	5.15381	5.11467	5.27132	5.22032	5.26189	5.37222	5.20168	5.335	5.29417	5.36756	5.4299	5.12551	5.27894	5.14989	5.19385	5.15406	5.0271	5.27607	5.05527	4.78488	5.21207	5.00329	5.0037	5.14405	5.18711	5.21032	5.32884	5.22776	5.07284	5.15018	5.19341	5.13532	5.17382	5.12628	5.25567	5.11769	5.16611	5.24029	5.22459	5.31899	5.16783
MUC8	8.02639	8.0581	8.02526	7.84808	7.85398	7.96637	8.15368	7.64601	8.00035	7.86102	7.89548	8.25657	7.90159	8.08866	8.13543	7.97621	7.78921	7.84849	8.02031	7.99044	8.10267	7.96674	8.03241	7.95126	8.11352	8.06655	8.07268	7.90252	8.05851	7.85133	7.82326	8.07834	7.78734	7.85602	8.14208	7.86324	8.1525	7.97373	8.0893	7.88108	8.24081	8.32113	8.21658	7.87883	7.92494	7.92441	7.88213	8.11993	7.82182
MUCL1	6.57147	6.76478	6.82289	6.55072	6.54524	6.64051	6.55807	6.60615	6.62284	6.97601	6.54938	6.78479	6.62165	6.98531	6.8093	6.49562	6.77578	7.63043	6.6481	7.23487	6.89824	6.88888	9.52644	6.88468	6.6674	6.6549	6.68867	9.20334	6.95313	6.46616	6.98954	6.61504	6.59359	6.70916	7.88574	7.61466	6.79258	6.80258	6.70648	6.47616	6.91627	7.03298	7.59208	8.45178	7.09039	6.63698	6.81704	6.79198	6.56841
MUL1	9.26388	9.27499	9.11888	9.42941	9.35536	9.11499	9.28039	9.0475	9.25437	9.17611	9.21277	9.49944	9.16834	9.28287	8.98176	8.97303	8.99548	8.92368	9.40338	9.33692	9.21936	9.0123	9.30987	9.36556	9.30556	9.23297	9.34566	9.46778	9.27284	9.2283	9.11457	9.28748	9.41626	9.48531	9.33447	9.07877	9.82115	9.21438	9.20624	9.36936	9.46254	9.37881	9.27147	9.26844	8.84459	9.29989	9.20888	9.24887	9.24042
MUM1	8.04811	7.4291	7.90628	7.86943	7.75795	7.8967	7.83307	8.05132	7.72577	7.71359	8.05608	8.07511	7.56078	7.81698	7.52476	7.51843	7.5222	7.50097	7.9154	7.83437	7.92378	7.85422	7.70872	7.92231	7.73732	7.99831	7.84186	8.10733	7.62166	7.8778	8.08547	7.50751	7.88664	7.69403	7.60248	7.6207	7.75035	7.77293	7.58778	8.02089	7.63328	8.04245	7.83884	8.05897	7.89015	7.7076	8.2682	7.90092	7.8252
MUM1L1	4.26951	4.34678	7.46687	4.34828	4.46635	4.5445	4.24047	6.35678	5.00876	5.03153	4.27508	4.31597	4.36608	4.35609	4.20367	4.31071	4.04114	4.4931	4.36033	4.65091	4.56125	5.11768	4.48399	4.3414	4.3518	4.42091	4.86853	4.68205	4.49012	4.15483	4.25185	4.65222	6.28548	4.24141	4.51125	4.40537	4.3624	4.73496	4.26617	5.30916	4.83041	4.41884	4.803	4.17327	4.43013	4.33157	6.5616	4.2286	4.31519
MURC	4.62225	4.66801	4.61029	4.70181	4.69966	4.64226	4.7209	4.77655	4.59826	4.9237	4.66039	4.56012	4.79746	4.80288	4.71543	4.67768	4.59215	4.69525	4.54515	4.59171	4.60682	4.57117	4.5622	4.43475	4.67109	4.89612	7.20852	4.8121	4.67836	4.73543	4.44906	4.6818	4.66217	4.67096	4.64673	4.66153	4.58581	4.65845	4.6761	4.55575	4.59113	4.63324	4.7966	4.65979	4.67411	4.74773	4.51692	4.60975	4.70566
MUS81	9.00673	8.26646	8.53996	8.67316	9.01376	8.63536	8.85024	8.62503	8.91497	8.5487	9.09936	9.01389	8.71451	8.7833	8.90062	8.75947	8.47399	8.63449	8.61839	8.38118	8.51997	8.63945	8.74357	8.78249	8.66627	8.53595	8.56469	8.97598	8.97537	8.79482	8.69653	8.87701	8.63287	8.70248	8.44654	8.66966	8.78872	8.63577	8.8029	8.82963	8.76103	8.74878	8.36775	8.26263	8.92537	8.74437	9.11775	8.32713	8.79949
MUSK	5.7985	6.00568	5.85421	5.62298	5.75037	5.80265	5.79835	5.75593	5.88172	5.7316	5.74928	5.75121	5.8096	5.84407	5.85026	5.79413	6.02089	6.22669	6.73582	5.78187	6.00946	5.79402	5.81608	5.89207	5.79607	5.88394	5.66154	5.40899	5.83926	5.6948	5.70249	5.81403	5.72491	5.89064	5.99368	5.79061	5.59204	5.77601	6.00108	5.78223	5.75081	5.83071	5.78292	5.91762	5.78518	5.78228	5.6973	5.96145	5.74342
MUSTN1 /// TMEM110 /// TMEM110-MUSTN1	6.29524	6.42789	6.29619	6.23945	5.98832	6.3044	6.37439	6.34442	6.07913	6.12233	6.32003	6.39088	5.93815	6.08064	6.28025	6.19951	6.45542	6.2184	6.96775	6.37603	6.5279	6.05533	6.40415	6.41161	6.3603	6.22868	6.62397	6.34346	6.09202	6.21764	6.2197	6.20433	6.06268	6.3908	6.21341	6.00283	6.13384	5.95271	6.15641	6.05056	6.17612	6.77977	6.42454	6.8859	6.07923	6.3264	6.24468	6.16281	6.08296
MUT	8.78536	9.18167	8.47001	9.79596	9.32099	8.78392	8.8896	8.79293	9.07377	9.32696	8.6005	8.64729	8.76067	8.93587	9.14313	8.7193	9.024	8.78992	8.7985	8.64927	8.63473	8.95828	8.81171	8.45026	8.93598	8.40926	9.04209	8.96658	9.04833	9.22356	8.88992	8.5812	9.02489	8.8836	8.70642	9.15219	8.83849	8.89158	8.73224	8.64418	8.61704	8.46342	8.33441	8.55606	8.32908	9.05466	9.54614	8.77321	8.767
MUTYH	9.46061	9.35511	8.63312	9.20061	9.1696	8.76375	9.51364	9.13868	9.24065	8.74792	9.07163	9.18321	9.16585	8.9569	9.33913	9.0603	8.50587	8.94034	9.19171	9.0017	9.07	8.82338	9.1795	9.38385	8.98695	9.11165	8.98596	9.0603	8.96136	9.30695	9.09572	8.97389	8.95974	9.32198	8.8606	9.03004	9.06175	9.21668	8.79987	9.39946	8.93895	9.37451	8.67933	9.19184	8.93706	9.82177	9.27181	9.07062	9.29507
MVB12A	8.5921	8.72948	8.64243	8.78956	8.98079	8.60165	8.92344	9.31231	8.70119	8.1268	9.09924	8.94175	8.10378	8.48776	7.52085	8.92346	8.77673	8.46428	8.71762	8.92541	8.81538	7.03637	8.91297	9.38229	8.59039	8.72902	9.22954	8.69462	8.56134	8.82931	8.49404	8.78055	8.90017	8.71176	7.84746	8.70207	9.14144	8.66956	8.46794	9.35121	8.68368	8.07309	8.74745	8.94575	8.41956	8.56859	9.36247	9.17747	9.00304
MVB12B	7.19492	7.06509	6.9712	7.11521	6.94068	7.23629	7.02605	7.23044	7.23434	7.0812	7.11215	7.26722	6.99625	7.26737	7.20064	7.26574	7.1027	7.10352	7.1584	7.3166	6.93926	7.09	7.20652	7.18311	7.22191	7.0118	6.87283	7.16	7.07794	6.97902	7.0191	7.09568	7.09218	7.21337	6.93621	7.12779	7.40019	7.01002	7.22519	7.17342	7.32045	7.25673	7.16233	7.32889	7.28485	6.88002	7.08623	7.27148	7.01172
MVD	7.20605	7.28127	6.7736	7.77365	6.88494	6.77308	6.87421	6.7074	6.77574	6.34663	6.96977	6.78356	7.16242	6.96912	6.91512	7.23124	6.83798	6.92791	6.85439	6.77742	6.73979	7.06174	7.10682	6.89354	6.85172	6.8848	6.91021	7.06909	7.05879	6.96054	6.48155	7.14719	6.88589	6.93507	6.88116	7.15579	7.15435	7.10435	7.02681	7.50546	6.82606	7.10156	6.68663	6.69789	6.88086	7.13205	6.84811	7.10303	6.96431
MVK	7.98223	7.91495	7.71988	8.31975	7.74956	7.74308	7.89508	7.76266	7.86249	7.71032	7.88063	7.87967	7.80885	7.93201	7.92731	7.89466	7.79258	7.7382	8.07043	7.93266	7.90607	7.98535	7.89044	7.94497	7.96825	7.78883	7.78758	7.80443	7.86045	7.92521	7.74462	7.8359	7.81574	7.71028	7.78161	7.88009	7.9656	7.88735	7.83049	7.95765	8.02451	7.9863	7.89874	7.75196	7.74631	8.10506	7.74798	7.90215	7.82038
MVP	9.59792	9.18941	9.9127	10.2555	9.58033	9.43238	9.54874	9.39952	9.25946	9.41127	9.24456	9.88194	9.7864	9.38521	9.67355	9.81587	9.48319	9.71077	9.57006	9.32789	10.1197	9.57575	9.7553	9.43475	8.83437	9.51269	9.69355	9.39614	9.23248	9.56517	9.0543	9.7242	10.1677	9.66184	9.60056	9.47201	9.43408	9.62923	8.78017	9.63129	8.68757	10.2413	9.08731	9.3629	9.32472	9.57521	9.50109	9.75775	9.81251
MX1	10.3346	8.97062	8.57784	10.0232	9.86047	9.27935	9.69005	9.80814	8.43982	9.13624	9.7169	11.0774	9.89105	10.2916	9.29579	9.82838	10.2293	10.4134	11.2184	9.69099	10.5488	7.76632	8.41126	9.62501	8.94803	11.8684	9.06258	8.671	10.221	10.3926	10.2944	9.42179	9.53046	11.0064	8.68929	8.61261	10.0183	11.3889	9.0781	9.34236	11.8379	9.87247	9.3244	8.60533	11.3573	9.5409	9.58046	8.87061	9.45535
MX2	9.15336	7.8968	9.48172	8.54875	8.29277	8.37951	7.92939	8.62845	7.8658	8.75734	8.7574	8.86548	8.38645	8.34441	7.43828	7.7027	9.14753	8.89687	9.78246	8.79433	8.99286	8.1106	8.24215	8.52816	8.06802	9.76544	8.26469	8.67373	8.76955	9.15797	8.9012	7.97738	8.46595	9.37685	8.50937	8.15614	8.71071	10.0979	8.14703	8.79945	10.3594	8.73308	8.75429	8.2966	9.5379	8.60805	8.40292	7.93802	7.95202
MXD1	8.45168	8.02183	8.58114	9.58002	8.83304	8.92282	8.72212	8.85235	8.72955	9.43343	9.12754	10.2223	9.01703	9.24166	8.08446	8.77534	8.54013	8.24204	8.64284	8.71599	8.08156	9.74763	8.21522	8.43561	8.99105	9.69399	9.17956	9.49151	8.84429	8.29448	9.49524	8.67093	9.43156	9.00765	9.44281	8.9827	8.80419	8.97111	8.56638	8.09031	8.89921	9.18227	8.39922	8.68114	8.7011	8.9109	7.68773	8.60102	9.8947
MXD3	8.09739	8.39628	8.31153	8.13993	8.08883	8.1749	8.30556	8.27688	8.29121	8.0727	8.20431	8.11501	8.16158	8.20051	7.98977	7.87285	8.08177	8.37221	8.11136	8.03044	8.37711	7.92499	8.54569	8.35244	8.10955	8.45337	8.0521	8.03172	8.24077	7.83795	7.9356	8.23609	8.0081	8.19306	8.15517	8.11981	8.18846	8.15918	8.30319	8.35996	8.22537	8.5313	8.18224	8.04806	8.114	8.43116	8.1341	8.16226	7.96086
MXI1	9.61006	10.446	10.0107	9.94542	11.2766	9.74002	10.9553	10.4727	10.2542	10.7563	10.5011	10.9664	10.8632	10.8826	10.543	10.5193	10.1382	9.77775	10.2049	10.4096	10.7805	10.6515	10.1745	10.3465	10.3585	10.3136	11.0722	10.1981	10.5957	10.5932	10.3938	10.8376	10.0843	10.2619	10.5193	10.3468	11.0485	11.0756	9.93888	10.5653	10.5121	10.2403	9.99052	10.1184	10.2646	9.83135	10.6793	10.7952	9.98396
MXRA5	10.7764	8.99627	9.74125	10.1633	10.4067	11.034	10.9997	10.9833	9.08751	12.1252	10.7697	9.50485	9.7589	10.452	9.50555	10.6543	11.0832	10.0288	11.8582	10.007	9.90448	9.7103	9.45981	10.718	11.2198	10.8996	12.6423	11.043	10.68	10.8178	10.1585	11.8243	11.2115	9.7021	11.3468	10.5264	9.97211	12.0122	9.89583	10.6651	11.2319	11.4123	12.2077	10.4	11.0826	11.198	10.6838	9.48836	10.4478
MXRA7	7.93842	8.6849	7.6713	9.12064	7.98286	8.24508	8.17058	8.24313	7.61531	8.96802	8.58477	8.1519	7.78536	8.60945	7.84517	7.8914	8.22055	8.16761	8.55235	8.37	8.60724	8.17375	8.16628	8.57518	8.39417	7.85855	9.64348	8.62144	8.19986	8.78787	8.23215	8.50363	8.61161	7.85198	8.70478	8.00609	8.01705	8.95671	8.18151	8.43574	8.48947	8.51579	8.85319	8.20232	8.1508	8.51028	8.37948	8.01098	8.12821
MXRA8	9.13785	8.33201	8.45041	8.9654	8.77189	9.45508	8.34069	9.47007	8.38838	9.83768	9.50956	8.53264	8.68775	9.09887	8.8631	8.8102	9.26307	8.63623	10.1808	8.81433	9.7482	8.74615	8.74307	9.74128	9.70884	8.78984	10.8372	9.07428	9.14038	9.10176	9.14482	9.4092	9.73588	8.48778	9.65245	9.02102	8.51256	9.82588	9.07691	9.11004	9.49527	10.2447	10.166	8.98866	9.31659	9.36914	9.22584	8.65098	8.72464
MYADM	10.2421	9.83994	9.43525	10.7555	9.88354	9.47063	9.55218	9.46142	9.17176	10.1542	9.95263	8.48989	9.35182	9.63004	9.8988	9.43744	9.44305	9.06701	9.77156	9.36398	9.73748	9.18754	9.26158	9.39613	9.76901	9.12497	11.1588	10.3919	10.1065	9.87661	9.69217	9.37992	10.3175	9.36628	9.96053	10.4271	9.79062	10.325	9.46745	9.85953	9.60228	9.99572	10.3576	9.95181	9.69349	10.2347	9.64427	9.11956	8.96309
MYADML2	6.78651	6.92057	6.90532	6.85163	6.71053	6.89957	6.87416	6.91193	6.98028	7.00457	7.04388	6.96396	7.26336	7.0216	7.10528	7.38271	6.97839	7.17571	7.02779	6.68397	7.02744	6.79003	6.80397	6.88589	6.96021	7.09182	6.90552	6.49453	6.69821	6.40011	6.43907	7.0659	6.58792	6.96686	6.79458	6.78756	6.68146	6.83164	6.82172	6.66694	7.27708	6.87364	6.88379	6.59691	6.98186	7.04568	6.84541	7.15748	6.73364
MYB	8.37237	7.32766	7.86482	8.10064	8.26605	8.18998	8.08645	7.50046	7.6835	7.73393	8.02678	7.60077	7.74646	7.79451	8.18596	8.0014	7.23452	7.68038	6.81785	8.06132	7.39128	7.54099	7.94525	7.77226	8.06819	6.69595	6.88914	7.88442	8.11881	8.47065	7.77101	7.42653	7.50057	7.53216	7.24786	7.81836	8.25291	7.54129	7.20224	7.77365	6.76359	7.3572	7.2732	7.6743	8.0356	7.57798	7.74534	7.56802	8.35934
MYBBP1A	8.17843	7.16815	7.44593	7.70723	7.66477	7.65818	7.78131	7.67618	7.57323	7.24736	7.69829	7.86347	7.78033	7.99997	7.55637	8.04527	7.10236	7.51565	7.46845	7.46342	7.17359	7.98484	7.48002	7.68575	7.79296	8.2262	7.4345	7.20355	7.79964	7.16165	7.71578	7.85482	7.45819	8.10047	7.52135	7.27076	7.28651	7.96257	7.23271	7.30873	8.01218	7.53522	7.76023	7.29152	7.31663	7.30999	7.76145	7.71303	7.47823
MYBL1	6.53657	6.53751	6.73638	6.50177	6.65882	6.36889	6.38705	6.76382	6.36369	6.28531	6.42147	6.77516	6.92991	7.04688	6.9019	6.86901	6.71718	6.77681	6.33461	6.6472	6.41298	6.24347	6.19776	6.46985	7.08064	6.90081	6.43595	6.41521	6.38198	6.61996	6.72376	6.98516	6.67635	6.44599	6.45409	6.28631	6.42695	6.47175	6.58245	6.22555	6.88538	7.41098	6.30551	6.23071	6.43209	7.57109	6.78297	6.96065	6.70141
MYBL2	8.81028	8.20383	8.50693	9.07967	7.94519	8.71451	8.04361	9.10756	8.42245	7.79782	8.80608	8.02593	8.10029	8.7944	8.2954	7.96976	7.72406	7.98276	8.29982	8.71792	8.01405	8.03429	7.94838	8.96215	8.41025	8.06808	7.78252	8.43052	8.34875	8.05694	8.37029	8.67519	7.88262	8.18894	7.92443	7.80488	8.63319	8.21872	7.9192	8.75361	8.35588	8.42128	7.837	7.76579	8.7883	8.32752	8.872	8.72035	8.68499
MYBPC1	5.86216	6.18496	5.92505	5.9223	5.91299	6.12438	5.88986	5.67453	6.00752	6.2984	5.78618	5.78731	5.96096	5.88005	6.03734	5.91788	5.83023	6.13242	5.86867	6.03152	6.1869	5.83824	6.05085	6.41011	5.65406	5.94585	9.28514	5.80366	5.86473	5.74186	5.90005	6.15925	5.56849	6.07172	6.01502	7.35013	5.83171	5.81932	6.81954	5.86862	6.20758	6.06593	6.54476	5.95048	5.79927	5.76893	6.00466	5.93284	5.94212
MYBPC2	5.29602	5.29152	4.99684	5.23746	5.22061	5.09944	5.37592	5.39942	5.29731	5.16797	5.16596	5.08012	5.65677	5.48796	5.29905	5.53845	5.32179	5.07877	6.31681	5.61427	5.17012	5.3553	5.40049	5.43624	5.38313	5.08578	9.03668	5.10841	5.30722	4.95906	4.97349	5.27794	5.03176	5.30629	4.99007	5.19565	5.27784	5.28387	5.61479	5.19139	5.73324	5.59889	5.37995	5.21931	5.10611	5.24299	5.28918	5.38797	5.21085
MYBPC3	8.5996	8.71247	8.46482	8.56266	8.51078	8.57621	8.68301	8.5717	8.64234	8.50569	8.55825	8.58961	8.49636	8.46335	8.56328	8.70044	8.79781	8.7332	9.0785	8.31282	8.73556	8.54622	8.48736	8.43773	8.49298	8.64997	8.53455	8.34967	8.59132	8.40784	8.59262	8.73559	8.72884	8.77408	8.60795	8.55948	8.50412	8.67823	8.77546	8.57105	8.89146	8.69162	8.52619	8.52501	8.62123	8.7498	8.41742	8.63646	8.51426
MYBPH	6.55771	7.04541	6.47746	6.92204	6.589	6.65617	6.72731	6.75596	6.77901	6.74485	6.6527	6.95336	6.73016	6.84267	7.05694	6.5293	6.78833	6.64416	6.92604	6.70328	6.96941	6.42139	6.81795	6.67263	6.73631	6.64085	6.77635	6.63173	6.84532	6.67587	6.62194	6.66432	6.53901	6.67237	6.75286	6.53799	6.72522	6.58028	6.89201	6.63069	7.06527	7.10553	6.711	6.66446	6.75531	6.92635	6.60794	6.75021	6.74911
MYC	11.2805	11.1592	11.7703	11.4372	11.8063	11.7205	11.8817	11.9046	11.8323	10.9369	12.3585	10.9251	11.1465	12.3752	11.6781	11.9985	11.5117	11.4481	10.8411	12.0708	11.8878	11.7765	11.3222	11.6969	12.5264	10.5231	10.5139	11.7585	11.824	12.2283	11.9767	11.7323	10.8685	11.3185	10.9691	11.7209	12.3112	11.8269	11.3758	11.9999	11.3175	11.5036	10.943	11.7349	12.0733	10.5387	11.9148	11.5903	12.2113
MYCBP2	9.33368	8.99932	9.64689	9.47287	9.419	9.7361	9.34646	9.67115	8.84953	9.30395	9.66925	9.15089	9.06518	9.41598	9.20351	9.21983	9.44035	9.23994	9.2004	9.18363	8.829	8.74768	9.0211	9.24672	9.23787	9.70162	9.38482	9.05143	9.31964	9.50369	9.1561	9.39834	9.15947	9.34423	9.09094	9.2476	9.42788	9.06071	9.39159	9.0977	9.798	9.33103	9.26507	9.63258	9.83542	9.2596	9.4101	9.21845	9.34934
MYCBPAP	5.93973	6.28035	6.10153	5.98553	5.98956	6.06172	6.11741	6.09252	6.15316	5.92879	6.04949	6.19731	6.12245	5.99953	6.35776	6.3213	6.05013	6.16237	6.21613	6.11167	6.08698	6.09793	6.1179	5.98205	5.93833	6.33174	5.84665	5.82448	6.11455	5.79455	5.96231	5.94744	5.8163	6.23914	6.00114	5.95656	5.92734	6.02112	6.11456	6.00317	6.10638	6.07353	5.98574	5.95863	6.08497	6.20526	5.87496	6.13159	6.06096
MYCL	7.18102	7.48492	6.91542	7.4829	7.36927	6.79959	7.55573	6.90727	7.48932	7.08522	6.94504	7.64364	7.06294	7.42686	7.16691	6.90771	6.6619	7.28172	7.1909	7.24904	7.186	7.15026	7.91491	7.13677	7.30211	6.62925	7.00147	7.88356	8.16541	7.29142	7.04669	6.77717	6.83502	7.03773	7.02244	7.32817	7.88436	7.43941	6.8452	7.05472	6.61023	7.23301	7.25519	7.51399	7.40986	8.09909	7.50563	6.78409	7.0107
MYCLP1 /// MYCLP1	5.76451	6.06127	5.96658	5.73663	5.71973	5.82545	5.71249	5.65662	5.79866	5.96816	5.62981	5.65714	5.48704	5.49129	5.99555	5.64981	5.84905	5.52018	7.05917	6.04217	5.96287	5.51844	6.10506	5.94646	5.63888	5.80518	5.70743	5.74924	5.70812	5.68103	5.66809	5.46025	5.77146	5.75392	5.79816	5.686	6.1032	5.96433	5.79769	5.65228	5.69776	6.40471	6.09215	5.92056	5.53655	5.75945	5.71636	5.42894	5.66323
MYCN	6.32803	6.57125	6.35629	6.66658	6.44426	6.39678	6.46652	6.63079	6.80281	6.41621	6.34642	6.70683	6.59657	6.8174	6.93669	6.88026	6.56084	6.64169	6.87389	6.48336	6.41949	6.52512	6.85136	6.58955	6.44959	6.4189	6.28825	6.57562	6.66448	6.57089	6.21759	6.49777	6.38452	6.56552	6.57895	6.41538	6.60154	6.4805	6.39708	6.46574	6.53685	6.5856	6.59911	6.74064	6.50606	6.97082	6.46413	6.47868	6.35586
MYCNOS	5.8991	5.95311	5.98379	5.76593	5.87822	5.94392	5.95656	5.85078	5.93525	5.79911	5.96967	6.05531	5.9027	6.02739	5.79728	5.92265	5.97186	5.99869	6.12663	5.85632	6.05498	5.90008	6.0763	6.04639	5.96501	6.06248	5.8863	5.60522	6.01963	5.7508	5.76822	5.9441	5.79955	5.9695	5.94389	5.8158	5.78775	5.96665	6.09243	5.90315	6.07017	6.18923	5.97099	5.92888	5.99247	5.8402	5.79781	5.96093	5.69725
MYCT1	6.15179	6.22923	5.95462	6.30659	5.9855	6.37275	5.89063	6.39324	5.92612	5.97836	6.15184	5.93331	5.93741	6.19545	6.18488	6.07067	6.24915	5.81976	5.83918	6.18725	6.3519	6.03421	6.0601	6.21407	6.17838	6.13996	6.7987	6.27675	6.05499	6.30015	6.32575	6.13772	6.41583	6.07048	6.02612	5.93051	5.78625	6.18055	6.10884	5.93476	6.10852	6.24025	6.26392	6.09704	5.99561	6.24609	6.1567	5.97377	5.9198
MYD88	11.0099	10.5181	10.7379	10.8386	10.7356	10.6817	10.6001	10.7311	10.3713	10.6945	10.896	10.9368	10.5236	10.8446	10.8387	10.6011	10.4432	10.6001	10.8088	10.9543	10.5438	10.8169	10.8447	10.9503	10.3646	10.8377	10.8274	11.0071	10.6576	10.6286	10.7172	10.9691	10.6676	10.8051	10.749	10.8337	10.8921	10.9026	10.5007	10.414	10.9474	11.3108	10.3194	10.6863	11.1972	10.7177	10.6453	10.1512	11.026
MYEF2	5.18818	5.19738	6.60941	4.944	7.01291	5.54999	5.12566	6.18836	5.69094	5.34732	5.40096	5.07721	5.28773	5.00228	5.15889	6.08063	5.86845	5.83765	5.52173	5.66403	5.15425	6.3191	5.62878	5.53346	5.85519	5.37579	5.84378	6.63563	6.18653	6.42964	5.78096	6.43526	5.16201	5.12254	5.44629	5.25731	6.53386	5.89528	5.35879	6.32662	5.1492	5.90662	6.3076	5.69703	5.01922	5.12082	5.69553	5.52821	5.48509
MYEOV	8.78964	8.1501	6.99808	8.34847	8.8567	9.28164	8.52169	7.5261	8.08104	8.26021	9.03752	8.22721	8.74597	8.95022	8.3298	9.01308	7.60804	8.19552	9.63474	8.87342	7.42327	8.7366	7.62494	8.33269	9.22699	9.42982	7.45674	7.8589	8.27739	8.04685	8.57024	10.1276	9.95691	9.23512	8.18074	8.96219	8.68262	9.0803	7.97788	7.86055	10.5024	9.25666	8.53181	7.24923	8.7612	8.51559	7.10432	7.76587	7.04019
MYEOV2	7.82285	7.90426	7.81169	8.07648	7.86347	7.96231	7.97952	8.2748	8.15628	8.24707	8.11699	7.9044	8.32139	8.22912	8.49474	8.26121	8.06134	8.04993	8.24702	8.06403	7.74493	8.31253	8.16281	8.17551	8.04804	8.17894	7.86499	7.8943	8.00001	7.94469	7.67453	8.02146	8.0274	8.1527	7.88104	7.91846	8.06163	7.80328	8.31335	8.27503	8.29391	8.31613	7.88692	7.81427	7.99749	8.12578	8.14325	8.28208	8.33185
MYF5	5.2407	5.40909	5.13629	5.25636	5.2274	5.26972	5.23883	5.23088	5.29984	5.01829	5.27543	5.23738	5.20491	5.30331	5.81899	5.33025	4.96885	5.40082	5.00829	5.20602	5.04704	5.34883	5.3237	5.30118	5.24001	5.30419	5.27765	5.10492	5.10207	5.13746	4.92151	5.43402	5.24237	5.3378	5.32257	5.1424	5.08132	5.16906	5.23768	5.00697	5.24357	5.38005	5.27072	5.28576	5.35362	5.2557	5.20889	5.35246	5.31671
MYF6	7.21875	7.36588	7.23599	7.00011	7.14645	7.2442	7.25768	7.03755	7.23332	7.23658	7.23786	7.3023	7.12226	7.10449	7.00701	7.09294	7.33352	7.07762	7.3871	7.22679	7.10839	7.26711	7.21539	7.23751	7.23474	7.48068	8.22362	7.20966	7.38388	6.9195	7.25952	7.26089	7.15558	7.2719	7.3571	7.27555	7.16003	7.33054	7.40784	7.21404	7.25942	7.23224	7.26543	7.15162	7.03448	7.11132	7.16219	7.15429	7.29075
MYH1	5.02697	5.14862	4.8662	4.87926	4.84631	4.96626	5.01411	5.13095	5.06237	4.86734	4.93084	5.14741	5.17751	5.27023	5.12299	5.34239	5.13346	5.33579	4.96626	4.94905	4.97307	5.03647	4.90709	5.01047	4.92649	5.15264	10.1612	4.82896	5.11952	4.65458	4.87885	5.26099	5.11165	5.11809	4.98191	4.95073	4.79382	4.99017	5.07014	4.99042	5.26766	5.07419	5.00052	4.90486	4.95151	4.96883	4.90087	5.08373	4.94386
MYH10	7.95813	7.63612	7.4441	7.45881	8.69779	8.20895	6.74067	8.30501	8.14988	9.03393	7.90105	7.10413	7.40461	7.57995	7.56422	7.5198	8.30434	8.14053	8.22963	7.37673	8.09535	7.65282	7.36259	7.96231	8.46292	7.68409	8.5753	7.7314	8.23742	8.14373	8.24271	8.62506	8.09922	7.22075	8.20634	7.63407	7.80157	8.5874	8.16574	8.07244	8.36806	8.37881	8.92557	7.53068	7.74328	8.52937	7.87335	8.1674	7.8315
MYH11	7.45669	7.58419	7.22398	7.66409	7.46438	7.43315	7.21603	7.61653	7.30324	7.34973	7.45643	7.45772	7.45731	7.49787	7.86609	7.63126	7.39603	7.49763	7.91322	7.12931	7.5318	7.50007	7.95764	7.48335	8.00887	7.25814	7.48007	9.01506	7.4842	7.93599	7.67736	7.70251	7.70346	7.26303	7.65533	7.50379	7.25828	7.479	7.91051	7.60194	7.54864	7.70365	7.96006	8.10765	7.5765	7.69415	7.14509	7.34774	7.87557
MYH13	6.43576	6.67269	6.23304	6.69798	6.27938	6.31825	6.71751	6.66908	6.60646	6.3062	6.64403	6.83831	7.00359	7.10419	7.01461	7.16035	6.62989	6.81854	6.63112	5.882	6.18986	6.55831	6.42801	6.35142	6.64449	6.72578	6.71294	6.28187	6.48439	6.40794	6.09617	6.75229	6.11506	6.37613	6.28038	6.1501	6.40205	6.26643	6.55316	6.40148	6.82745	6.60368	6.42479	6.43611	6.6233	6.87999	6.46117	6.86161	6.35386
MYH14	9.18232	8.64867	8.70169	9.45985	8.87301	8.65276	8.88046	8.61281	8.49983	8.32416	8.9063	9.01497	8.55642	9.00328	8.80563	8.64817	8.45399	8.47964	8.74587	8.01134	8.64387	9.17892	8.57692	8.38233	8.51914	8.01231	8.52938	8.58015	8.6402	8.52174	8.60966	8.62441	8.46046	8.70559	8.73083	8.68514	8.5001	8.61078	8.54227	8.63848	8.41815	8.91115	8.66918	9.0805	8.80364	8.39203	8.43856	8.62515	8.63622
MYH15	6.18301	6.35293	6.27539	5.98109	6.17393	6.14706	6.23258	6.28703	5.97517	6.17484	6.23152	6.506	6.50244	6.14849	6.32857	6.92089	6.01666	6.07668	6.41177	5.94112	5.91678	6.15667	6.11465	6.16362	6.08589	6.42949	6.06317	5.98986	6.10485	5.91313	6.16531	6.33975	5.96991	6.29426	6.01556	6.08246	5.83141	6.11408	6.27217	6.13768	6.22019	6.09283	6.3217	6.26889	6.13987	6.28624	6.03018	6.42214	6.06286
MYH16	4.61105	4.6844	4.55542	4.822	4.57108	4.56639	4.56492	4.73706	4.70161	4.72608	4.69484	5.02007	4.80427	4.77666	4.6344	4.8382	4.74623	4.90079	5.42389	4.62091	4.78391	4.74881	4.60782	4.71365	4.67581	4.6541	4.50162	4.67406	4.70515	4.5084	4.68527	4.68496	4.8128	4.70576	4.58673	4.72392	4.66428	4.75302	4.67763	4.61384	4.86676	4.97029	4.58113	4.63175	4.62475	4.86665	4.64367	4.71557	4.55048
MYH2	6.24758	6.45048	5.8067	6.12651	5.94787	6.06989	6.03952	5.9789	6.44894	5.92645	6.1619	6.44522	6.40144	6.72348	6.35319	7.00339	6.17638	6.49582	6.13894	6.09668	6.24291	6.23032	6.24502	6.22409	6.14294	6.46637	6.42718	5.72823	6.25526	5.95227	5.65529	6.25372	5.99296	6.44678	6.30571	6.26774	5.77476	6.03168	6.0932	6.15098	6.34957	5.87775	6.22204	6.23674	6.16447	6.15729	6.11868	6.45847	6.10288
MYH3	5.15285	5.29841	5.05414	5.26316	4.85784	5.21679	5.3295	5.46009	5.12547	4.99675	5.03244	5.35655	5.45259	5.30298	5.62638	5.64359	5.11402	5.39946	4.9865	4.6726	4.81201	5.23606	5.23115	4.79589	5.21209	5.36915	5.36809	4.83065	5.04205	4.92722	4.94938	5.52056	4.93422	5.05563	5.17287	5.06351	4.75265	4.98714	5.47227	5.07566	5.41289	5.14351	5.19131	5.08374	5.1619	5.30356	4.88298	5.46839	5.02874
MYH4	5.86526	6.04758	5.70533	6.12117	5.865	5.90443	5.82912	6.14036	6.04751	5.93551	5.91892	5.72428	5.88502	6.08853	6.12971	6.15342	5.79348	6.34846	8.928	5.8443	5.75732	5.95221	6.03229	5.75595	5.92446	5.9571	5.99615	5.70703	5.91892	5.62778	5.69898	6.07677	5.69717	6.04019	5.88937	5.83589	5.61102	5.84507	6.02292	5.84837	6.07353	5.85731	5.84723	5.74862	5.89025	5.78991	5.96696	6.00213	5.87755
MYH6	6.09469	5.93718	5.92387	5.92279	5.93454	5.97189	6.16344	6.01973	5.99459	5.74431	5.98202	6.09218	6.45022	6.4228	6.09139	6.60189	6.15295	6.11439	6.24392	5.82574	5.6581	5.93947	5.95085	5.85043	5.98147	6.19624	5.90048	5.75476	5.97316	5.77848	5.93932	6.19487	5.91858	6.2894	5.81606	5.92513	5.87462	6.06312	5.93783	5.96361	6.3508	5.78634	5.8578	5.71218	6.07161	6.17094	5.81965	6.24632	5.7691
MYH6 /// MYH7	4.82172	4.94858	4.62261	4.92662	4.6912	4.73376	5.13287	5.23804	5.20434	4.65582	4.84896	5.14328	5.07477	5.5238	5.54361	5.15522	5.02828	5.17565	4.90135	4.53	4.61672	4.95996	4.80216	4.6555	4.91335	4.96626	4.73111	4.49352	4.83755	4.50431	4.51059	5.46784	4.78061	4.90931	4.65609	4.57819	4.60561	4.73485	4.8533	4.76899	5.29133	4.80639	4.72298	4.68036	4.89267	5.25695	4.88024	4.98721	4.85559
MYH7	5.96913	5.87208	5.98192	6.1628	5.7874	6.02364	6.10916	5.88317	6.08274	5.96913	5.89623	6.2117	6.13113	6.43067	6.14152	6.43999	5.88309	6.06382	6.439	6.2024	5.92678	6.16118	5.97407	5.91774	6.09753	5.74171	5.89669	6.06479	5.78196	5.9429	5.94873	5.94021	5.72378	5.85819	5.95088	5.96913	6.25039	5.90829	6.04504	5.99861	6.25217	6.21794	5.98314	5.86797	5.78626	6.0365	5.91502	6.17556	5.93479
MYH7B	5.82851	5.76943	5.69971	5.92805	5.62346	5.71358	5.76435	5.79035	5.82847	5.8079	5.76992	5.77412	5.86114	5.94154	6.10562	6.05658	5.8941	6.09272	6.04553	5.59462	5.53888	5.73163	6.34187	5.64257	5.77504	5.79933	5.66664	6.96962	5.80698	5.56453	5.52009	5.87373	5.53209	5.71702	5.76008	5.8548	5.76158	5.7303	5.7457	5.74837	5.8851	5.86229	5.81843	6.05188	6.06534	5.87571	5.96488	5.98169	5.72875
MYH8	5.82079	6.01491	5.89101	5.8083	5.80665	5.82713	5.83584	5.83407	5.893	5.77165	5.72657	5.78948	5.98231	5.88797	5.74267	5.98355	5.70484	5.87953	5.98951	5.8854	5.86279	5.68495	5.9057	5.6092	5.85174	5.89772	7.80255	5.59186	5.94189	5.68125	5.94598	5.87494	5.76944	5.80644	5.8585	5.82696	5.71172	5.65155	5.93197	5.77585	6.02026	5.78226	5.84575	5.76375	5.76609	5.85332	5.71408	5.97023	5.56363
MYH9	10.8058	9.87949	10.1007	10.7482	10.764	10.2308	10.281	10.4369	10.1879	10.5259	10.6572	9.84083	10.1748	10.3555	10.406	10.2569	10.0895	10.267	10.7623	9.89846	10.522	10.6436	10.1643	10.3638	10.6731	9.96304	11.1085	10.811	10.4745	10.7498	10.2599	10.5411	10.9095	10.0454	10.6056	10.7673	10.775	11.0964	10.172	10.5435	10.462	10.6303	10.8221	10.601	10.7277	10.3065	10.2873	9.65063	10.5098
MYL1	7.1334	7.6706	7.47759	6.75679	7.23166	7.28201	7.21047	7.00073	7.44102	7.47572	7.1745	7.0103	7.15492	6.99472	6.8347	6.58668	7.37542	7.94203	7.38331	7.36506	7.90628	7.07666	7.52412	7.81129	6.822	7.44507	11.916	6.60823	7.61304	6.99404	7.36656	7.50925	7.23003	7.60135	7.52702	7.27205	7.05952	7.41561	7.51165	7.22666	7.11079	7.45232	7.52743	7.5401	7.16953	6.91991	7.32046	7.20503	7.25678
MYL10	7.20586	7.37323	7.11934	7.23545	7.03125	7.18938	7.2102	7.26589	7.24262	7.20495	7.27429	7.11785	7.38889	7.25678	7.7601	7.34342	7.30626	7.43185	7.28475	6.9636	7.23346	7.09027	7.35387	7.20642	7.26484	7.43746	7.05932	6.99286	7.20708	7.03677	7.04623	7.33047	7.09243	7.26221	7.14681	7.10047	6.88237	7.22624	7.46718	7.19795	7.40971	7.31049	7.21964	7.25326	7.32882	7.28527	7.09208	7.36387	7.1809
MYL12A	7.47876	7.43477	7.32184	7.44739	7.50726	7.31461	7.58738	7.25785	7.49613	7.35929	7.45986	7.75998	7.29952	7.39406	7.09926	7.34961	7.31032	7.38776	7.34047	7.49221	7.31674	7.55976	7.36566	7.29172	7.08989	7.60565	7.54676	7.69357	7.32496	7.17806	7.42841	7.14598	7.54033	7.49814	7.47065	7.75659	7.3478	7.52106	7.29611	7.26203	7.33422	7.23076	7.15321	7.37008	7.29037	7.4498	7.0734	7.55398	7.22183
MYL12A /// MYL12B	11.9734	11.8397	11.2892	12.3476	12.3692	11.9814	12.3688	11.9384	11.987	12.4364	11.9395	12.3931	12.3707	12.3195	12.1688	12.361	11.9873	11.7206	12.4127	12.0284	11.4007	12.614	12.078	11.7649	11.7629	11.9842	12.3732	12.392	11.9477	11.9842	12.2837	11.8887	12.3662	12.1195	12.0567	12.3434	12.0453	12.0808	11.4543	11.4613	12.4189	11.7036	12.1115	12.1246	11.9969	12.3069	12.1034	12.257	12.0415
MYL12B	12.4489	12.3685	11.8715	12.6733	12.6812	12.4178	12.6216	12.4817	12.0944	12.6802	12.3102	12.8679	12.7734	12.6349	12.6576	12.6065	12.2648	11.9652	12.7475	12.249	11.8513	12.8426	12.5368	12.2643	12.2242	12.5369	12.7621	12.5687	12.3527	12.2835	12.4659	12.3361	12.7184	12.5208	12.5224	12.6151	12.4592	12.4765	12.1482	11.8618	12.8295	12.403	12.4841	12.5659	12.3572	12.6668	12.4644	12.6833	12.3829
MYL2	6.29787	6.52728	6.40345	6.5857	6.31064	6.28313	6.7162	6.18591	6.55292	6.37183	6.34403	6.38024	6.90139	6.6518	6.46288	6.78806	6.27003	6.30978	6.2512	6.44	6.59387	6.42972	6.58448	6.2164	6.64775	6.18014	6.62096	6.39937	6.4797	6.29287	6.14525	6.69882	6.3085	6.16674	6.41975	6.25635	6.21866	6.31585	6.66926	6.26862	6.82315	6.65443	6.31452	6.50915	6.31441	6.5465	6.28588	6.65865	6.32674
MYL3	7.80742	7.61503	7.60962	7.8494	7.62018	7.58238	7.8303	8.06875	8.14194	7.82949	7.83837	8.08934	8.1732	7.61746	7.93361	7.53777	7.59149	7.72755	7.89952	7.68019	7.56879	7.98899	8.26934	7.49453	7.74388	7.84398	7.95714	7.63631	7.83204	7.58119	7.75704	7.74239	7.57611	7.84424	7.67863	7.73182	7.65983	7.60921	7.72582	7.69488	7.99862	7.87256	7.96631	7.81904	7.55651	7.57683	7.64665	7.88673	7.70961
MYL4	6.92359	6.9072	6.74826	7.08016	6.82875	6.73826	7.07239	6.93	6.95723	7.02038	6.88382	7.26626	7.11957	7.10105	6.93345	7.04232	6.89056	6.77981	7.32074	7.10259	7.00926	7.10375	6.99983	6.89075	6.94435	6.93349	7.07767	7.03909	6.88791	6.87686	6.95726	7.05805	6.86404	6.95338	6.93715	6.72861	6.99346	6.8673	6.97307	6.81527	7.48717	7.01656	7.2013	6.82413	6.77516	7.06994	6.95491	7.03261	6.78226
MYL5	8.18885	7.92793	7.87863	7.58175	8.59056	7.98438	8.04825	8.02389	8.19834	7.75664	7.86568	8.33565	8.23023	7.70573	8.42938	7.62027	8.29445	8.14537	8.49027	7.856	8.49069	8.14591	8.33261	8.11148	8.25335	8.29482	7.64959	7.81674	8.3291	8.32802	7.76629	8.21347	8.0618	8.35289	7.96781	8.03555	8.09217	8.08553	7.88404	8.03271	7.74303	8.18184	8.08176	8.10239	7.90191	7.90218	7.93552	8.09325	8.00169
MYL6	10.4316	10.4602	10.3474	10.7423	10.4668	10.3749	10.5569	10.6716	10.5696	10.654	10.409	10.953	10.5666	10.7013	10.8335	10.5595	10.513	10.4933	10.4976	10.3716	10.2962	10.6043	10.4845	10.3609	10.4694	10.5638	10.6399	10.7903	10.4501	10.4384	10.675	10.6154	10.4473	10.4704	10.4747	10.3811	10.3758	10.4866	10.4553	10.4111	10.6858	10.6184	10.6768	10.2152	10.4765	10.6035	10.4829	10.547	10.493
MYL6B	8.05946	7.92955	8.08961	8.04408	8.71949	8.4217	8.43605	9.05756	8.98268	9.24815	8.78287	7.54913	8.59714	8.83952	8.15403	8.19869	8.87132	8.62531	8.7765	8.56512	8.66515	9.10986	8.86756	9.12629	8.7886	9.23718	8.79268	8.87895	8.88727	9.01073	8.27103	8.54655	8.80656	8.40394	8.18567	8.33648	8.83162	8.85179	8.53897	8.78287	9.04072	8.61195	8.75472	8.48209	8.55975	8.57068	9.32036	9.68251	8.49153
MYL7	6.37731	6.4438	6.28751	6.31023	6.16844	6.2042	6.38729	6.27428	6.34936	6.20247	6.27032	6.30315	6.38429	6.4566	7.02508	6.39676	6.04751	6.20211	6.07517	6.27454	6.71822	6.16958	6.31849	6.28285	6.33243	6.35531	6.27428	6.157	6.04458	6.19472	5.78955	6.43031	6.10126	6.12424	6.06756	6.08759	6.19168	6.17012	6.46447	6.15121	6.42811	6.45881	6.24589	6.15691	6.23928	6.38118	6.27428	6.52329	6.25604
MYL9	8.13739	7.99346	7.63459	8.341	8.09646	8.20373	7.4178	8.60259	7.86082	8.64152	8.64587	7.7306	8.08103	8.32275	8.388	8.11588	8.51955	8.25438	8.87491	7.67327	8.44477	8.14612	8.53839	8.32728	8.90288	7.76158	9.13991	9.35208	8.28239	8.61936	8.35366	8.74475	8.69887	7.65048	8.40352	7.99192	7.94907	8.6658	8.58897	8.35102	8.6557	8.47453	9.01369	8.83451	8.46957	8.80134	8.49308	8.37184	8.37392
MYLIP	9.13312	8.498	8.29094	8.17714	8.31234	8.41657	8.40621	8.4719	8.25831	8.24061	8.12692	8.22778	8.09171	8.35199	8.28357	8.21979	8.22422	7.92512	8.11331	8.10881	8.32417	8.30706	8.55585	8.22294	8.23054	7.98551	8.72923	8.55772	8.31181	8.64124	8.1758	7.97538	8.37599	7.70833	8.02513	8.50673	8.55163	7.91063	7.90877	8.25119	7.89079	7.98814	7.98539	8.59695	8.33631	7.7713	8.30774	7.93096	8.29054
MYLK	7.16591	7.20747	6.77179	7.07972	7.16122	7.28509	6.50883	7.40374	6.99899	7.56068	7.20489	6.75669	6.9597	7.01293	7.30198	6.86295	7.44724	7.25567	7.6202	6.91064	7.28695	7.09313	7.42744	7.24811	7.59216	6.79743	7.30735	8.09763	7.16802	7.58098	7.5346	7.30616	7.43691	6.76264	7.28889	7.08234	6.86321	7.35604	7.42796	7.07826	7.11254	7.21686	7.75381	7.64109	7.14609	7.3117	7.07847	6.87926	7.36588
MYLK-AS1	7.43475	7.5305	7.30904	7.42456	7.47099	7.52009	7.46273	7.27316	7.47294	7.18494	7.33552	7.39897	7.32675	7.50764	7.57868	7.74913	7.47746	7.47579	7.89947	7.5971	7.47606	7.34016	7.65127	7.4956	7.32203	7.54179	7.24256	7.41486	7.44213	7.26731	7.22236	7.47581	7.36721	7.42892	7.66087	7.40499	7.67861	7.41755	7.51667	7.62834	7.36413	7.81909	7.66077	7.37706	7.29261	7.53498	7.52546	7.58559	7.52039
MYLK2	8.41621	8.49449	8.38518	8.2704	8.17619	8.32061	8.46795	8.49328	8.39486	8.22984	8.23421	8.40311	8.26163	8.20025	8.59714	8.32319	8.24901	8.66916	8.42629	8.22398	8.56735	8.20842	8.2871	8.36374	8.49471	8.50636	8.4813	7.97247	8.24188	8.15747	8.05952	8.36522	8.20782	8.2548	8.30666	8.14145	8.17677	8.14484	8.30099	8.0917	8.53249	8.42225	8.30312	8.13201	8.25553	8.3516	8.17852	8.28091	8.07017
MYLK3	5.39076	5.55655	5.48509	5.30632	5.36899	5.45169	5.38805	5.40778	5.47156	5.50806	5.40307	5.52292	5.60671	5.54138	5.50137	5.49688	5.54991	5.61954	5.25418	5.39487	5.47234	5.48214	5.52744	5.48501	5.436	5.70867	5.37867	5.13363	5.5232	5.31895	5.34357	5.48361	5.42269	5.52549	5.48827	5.43867	5.33656	5.44384	5.40842	5.37314	5.47975	5.4989	5.50154	5.39131	5.43653	5.42196	5.39667	5.58908	5.38846
MYLK4	5.64654	5.59917	5.65067	5.43848	5.5342	5.53721	5.59562	5.55014	5.55961	5.53142	5.41302	5.58513	5.61939	5.49489	5.46009	5.46193	5.63704	5.79029	5.59976	5.87539	5.77429	5.58279	5.50672	5.76975	5.55178	5.69449	5.48728	5.50662	5.62596	5.64991	5.77039	5.66329	5.62318	5.68405	5.86917	5.50634	5.76129	5.62579	5.515	5.58563	5.61244	5.51495	5.86723	5.54671	5.52202	5.53696	5.62216	5.53176	5.67385
MYLPF	7.01269	7.1654	7.00961	6.84725	6.93534	7.14164	6.93938	7.04378	7.14052	6.94023	6.93529	6.9185	7.21058	7.25179	7.41705	7.05263	6.98755	7.06884	7.17464	6.96741	7.34514	6.72728	7.21119	7.17752	6.79349	7.08676	8.70423	6.77003	7.03268	6.9496	6.78571	6.94272	6.92461	7.31783	7.00733	6.96834	6.94344	7.0612	7.12132	6.99155	7.40307	6.98865	7.15322	7.08933	7.01858	7.01859	7.02554	7.05916	6.98063
MYNN	6.36189	6.51114	6.07382	6.46477	6.4972	6.27344	6.17249	6.20832	6.48288	6.51696	6.4485	6.23036	6.26776	6.38835	6.23152	6.27302	6.41384	6.28206	6.06166	6.62941	6.16079	6.37224	6.54331	6.47038	6.26082	6.34694	6.43817	6.29498	6.3296	6.44237	6.25117	6.67516	6.52354	6.44358	6.27621	6.27728	6.43497	6.2916	5.93791	6.51089	6.26661	5.9971	6.14337	6.40156	6.3922	6.16009	6.47789	6.41056	6.3771
MYNN /// RP11-362K14.5	5.31341	5.44981	5.6004	5.26561	5.18837	5.51117	5.49359	5.36469	5.50176	5.5707	5.49529	5.71393	5.34334	5.48895	5.65871	5.13678	5.37832	5.50532	5.05272	5.74982	5.8676	5.59771	5.48192	5.49483	5.5281	5.30941	5.0802	5.5519	5.41153	5.30454	6.24089	5.43241	5.56135	5.52422	5.48921	5.68963	5.57927	5.4044	5.48123	5.56079	5.55485	5.62055	5.59107	5.48339	5.62702	5.58355	5.51873	5.49739	5.53309
MYO10	6.85157	7.18276	7.36946	8.32982	7.6624	7.15921	7.29687	7.19761	7.56434	6.94688	7.68398	7.43046	6.79215	7.02308	7.45991	7.55809	7.17915	7.38992	6.95153	7.30241	7.45739	7.27147	7.91418	7.44674	7.53121	6.86088	7.40482	7.64035	7.2588	7.95143	6.92875	7.36566	7.31493	6.99863	7.55788	7.61329	7.70893	6.96905	7.59604	7.64866	6.69745	7.56813	7.04363	8.02304	7.92427	7.33367	7.6557	7.63314	7.0514
MYO15A	7.77208	7.92236	7.83947	7.63391	7.47237	7.616	7.86877	7.79446	7.73867	7.76479	7.63694	7.81262	7.85395	7.48088	8.06359	7.63213	7.57979	7.87658	7.43282	7.74397	7.38913	7.56941	7.69788	7.72429	7.79502	7.82458	7.55297	7.20785	7.69085	7.42612	7.67848	7.65458	7.34498	7.50314	7.96177	7.47573	7.71961	7.40669	7.6984	7.58062	7.77165	7.80382	7.79521	7.56859	7.62468	7.62163	7.51566	7.87429	7.56671
MYO15B	8.51725	7.92428	8.38728	8.46128	8.80532	8.62088	7.83904	8.64111	8.62718	8.26349	8.90418	8.04134	8.41523	8.10456	8.5418	7.71849	8.83475	7.82182	8.65961	8.49415	8.86189	8.08188	8.4925	8.35671	8.24841	7.50967	7.91423	8.80367	8.56464	8.79993	8.77556	7.54048	8.38771	7.81434	8.21591	8.77067	8.69669	7.70614	8.67683	8.3204	7.58877	8.78304	7.79716	8.21216	8.47775	8.26493	9.42545	8.21257	8.59143
MYO16	6.25446	6.3194	6.48048	6.0408	6.07533	6.23834	6.07984	6.27923	6.35539	6.28251	6.05877	6.22581	6.30606	6.22214	6.12736	6.03906	6.49547	6.23377	6.22876	6.36126	6.29986	6.13632	6.23089	6.24808	6.08753	6.36024	5.9523	6.09593	6.32251	6.19562	6.26019	6.17121	6.15596	6.22533	6.5481	6.22149	6.20495	6.22766	6.45205	6.18358	6.16224	6.24611	6.18456	6.24139	6.13478	6.06501	6.15928	6.14955	6.1548
MYO18A /// TIAF1	8.79587	8.62323	8.67716	8.99662	8.95752	8.65616	8.28864	8.52654	8.05326	8.27963	8.89473	8.73646	8.51585	8.55697	8.41637	8.20218	8.92251	8.05706	8.64577	8.1227	8.54375	8.45668	8.3372	8.28563	7.84657	8.25305	8.97555	8.69928	8.33012	8.21248	8.55264	8.62799	8.67204	8.54391	8.49256	8.68561	8.48555	8.62136	8.83876	8.38987	8.26752	8.72742	8.19562	8.63829	8.10645	8.99379	8.56604	8.49866	8.51294
MYO18B	6.14049	6.16193	5.8414	5.93703	6.03105	5.95895	6.03877	5.85853	6.11336	5.86689	6.02458	6.02582	6.24177	6.25094	6.36991	6.35521	5.83559	6.06635	5.95045	5.94815	5.77441	5.83775	6.12241	5.85952	6.13141	6.2149	5.99627	5.56941	6.0712	6.01978	5.85408	5.91926	5.88431	5.86483	5.87389	6.04442	5.90764	5.96928	6.32869	6.14764	6.21163	5.89431	5.89975	6.07839	6.06288	6.09865	6.08359	6.22546	6.01428
MYO19	7.90444	7.96359	8.21436	7.88663	7.92101	8.0929	8.04594	8.25843	8.13328	7.57355	8.09559	7.96177	7.99938	7.97389	8.0586	8.18739	8.00752	8.0097	7.72817	7.92478	7.6264	7.73284	7.92786	7.68309	7.79312	8.17975	7.75154	7.77838	8.04262	7.94611	7.82532	7.9545	7.89642	8.22762	7.77054	7.9694	7.81367	7.8522	8.03446	8.29617	7.96027	8.0696	7.53119	7.85083	8.0709	8.14278	7.92615	8.06508	7.95105
MYO1A	9.09411	8.99863	8.82729	9.54058	9.36804	9.24632	9.00631	8.77769	8.66374	7.84237	8.27359	8.74511	8.90681	9.27444	9.06196	9.45891	7.76591	8.56974	8.9776	8.6287	8.75697	8.99748	8.5347	8.83408	8.69575	7.56103	8.27401	9.0104	8.50619	8.48688	9.04556	8.36907	8.1297	8.79956	9.32496	8.94641	8.84076	7.91075	8.84184	7.87261	7.24289	8.58663	8.37221	9.5116	8.9843	7.35567	8.88891	8.63505	8.38578
MYO1B	8.45262	8.34282	9.09841	8.37909	8.86511	8.25257	8.08046	9.21379	8.74041	8.32487	8.48486	8.58263	8.72132	8.54707	8.61618	8.83165	8.39777	8.44476	7.91233	8.80474	8.21845	9.22549	8.43012	7.9461	8.69633	9.10957	8.92409	8.99676	8.70801	8.56242	8.52365	9.0649	8.77042	8.40736	8.56113	8.61697	8.5695	8.83744	8.26322	8.77198	7.99415	7.63728	8.77983	8.30441	8.50759	8.26167	8.80039	8.24342	8.54205
MYO1C	10.4172	9.72768	9.84857	10.1433	9.72936	9.67408	9.88042	9.82652	9.69359	9.66127	9.95519	10.0051	9.67723	9.4561	9.83037	9.59491	9.41306	9.63343	9.90483	9.2898	9.37435	9.71228	9.69202	9.50955	9.75603	9.75975	10.2689	9.50635	10.0624	9.46817	9.70683	9.94191	10.2104	9.76105	9.70215	9.82088	9.54509	9.9467	9.93208	9.50117	9.95034	10.0734	9.61878	9.8587	9.52054	10.009	10.1784	9.49864	9.59965
MYO1D	7.96279	7.93963	7.74089	7.98172	7.53406	7.59639	7.7084	7.08453	7.38276	7.20418	8.07957	7.71279	7.5718	7.61984	7.70801	7.86847	7.72163	7.48704	7.26474	7.61599	7.74582	7.78225	7.46194	7.61884	7.77892	6.56608	7.82404	7.35831	7.79022	7.47491	7.80326	7.53044	7.55373	7.20981	7.32918	7.91727	7.86007	7.55314	7.26646	7.98395	6.85079	7.52521	7.17946	7.84573	7.56092	7.74395	7.87163	7.71409	7.68121
MYO1E	8.4853	8.38128	8.16445	8.96303	9.513	8.36716	9.51873	8.61275	8.59936	8.65528	8.2008	9.56153	8.72552	8.50689	8.18322	8.70498	7.82706	7.83289	8.23545	7.67478	7.74597	9.25329	8.24219	8.35244	8.31576	8.0967	9.05298	8.51334	8.52682	8.76297	8.36599	8.72017	8.95469	8.73967	8.49349	8.59679	8.84013	8.59927	7.9922	8.72869	8.4548	8.30566	8.54324	8.62833	8.68573	8.74381	8.15537	8.51981	8.766
MYO1F	8.34413	7.45106	8.16658	7.37385	8.02356	8.18987	7.82395	8.3817	7.29752	8.34873	8.19544	7.53398	8.38008	8.0915	7.60879	7.36621	8.42542	7.60841	8.31462	8.14811	7.89142	7.50281	7.69686	8.23648	7.90724	8.54414	7.86116	8.055	7.83077	7.65575	7.8922	7.58416	8.73289	8.3598	8.03231	7.51839	8.00321	7.81251	7.6021	7.72715	8.06842	8.50051	7.84246	7.89142	7.6306	7.9308	7.63726	7.42321	8.00914
MYO1G	6.94649	6.97055	6.89981	6.63794	6.69773	7.0602	6.81317	7.06726	6.80595	7.0463	6.94132	6.75926	6.9547	6.69071	6.91492	6.63481	7.01685	6.83932	6.67408	6.82027	6.93498	6.74501	6.79168	7.06249	6.77768	7.21039	6.79417	6.87893	6.78493	6.64739	6.73439	6.7587	6.81806	7.10652	6.92484	6.66078	6.86922	7.02332	7.02191	6.7411	6.70588	7.20989	6.63038	6.77392	7.01859	6.78874	6.83859	6.63613	6.99635
MYO1H	5.11016	5.17119	5.49896	5.11496	5.19569	5.04969	5.06669	5.13256	5.1495	5.1226	5.04216	5.21218	4.98844	4.80042	4.90214	5.0893	5.2352	5.27168	5.45145	5.23361	5.51908	5.19121	5.24287	5.52379	5.14982	5.22989	4.98816	5.1703	5.19569	4.98712	5.42011	5.08684	5.12689	5.16832	5.23879	5.02056	5.18449	5.2825	5.27428	5.11412	5.28285	5.24792	5.26526	5.29356	5.1208	5.07144	5.04135	5.44343	5.16954
MYO3A	5.46327	5.63409	5.66304	5.31913	5.37466	5.47828	5.55422	5.41837	5.42673	5.40418	5.47759	5.53886	5.41028	5.35176	5.4608	5.31361	5.46472	5.53832	5.55515	5.60915	5.73021	5.42974	5.55323	5.54272	5.39853	5.50671	5.33891	5.22532	5.49542	5.3168	5.40275	5.53737	5.42598	5.56812	5.50989	5.46115	5.39165	5.53327	5.75203	5.43683	5.443	5.78068	5.52834	5.4846	5.38547	5.29278	5.40595	5.5379	5.37538
MYO3B	4.77963	4.97063	4.81849	4.94465	4.78321	4.81043	4.89552	4.83741	5.01215	4.9009	4.89199	5.01308	4.90951	5.10611	5.04262	5.06592	4.82588	5.27727	5.00347	4.83125	4.92852	4.98266	4.89639	4.63423	4.75003	4.87964	4.70743	4.89666	4.96109	4.65737	4.80962	4.83791	4.85945	4.94826	4.86102	4.93853	4.76336	4.88418	4.97513	4.86316	4.95968	4.99554	4.9732	4.87445	4.99198	5.01976	4.89728	5.01799	4.879
MYO5A	6.27961	6.0192	5.89088	5.95025	6.10305	6.30806	6.04411	6.54027	5.92907	6.77767	6.23476	5.78018	6.32109	6.20197	6.0652	5.96807	6.54533	6.23455	6.39959	6.27469	6.3	6.0409	6.72373	6.40431	6.18761	6.20346	6.99546	6.34441	6.24718	6.09357	6.11679	6.4864	6.71855	6.14698	6.30271	5.99238	5.97921	6.29185	5.99601	5.85204	6.37335	6.12447	6.45092	6.21716	6.1546	6.04816	6.36047	5.81259	6.20418
MYO5B	7.45294	7.47248	7.87609	7.63802	8.33176	7.50181	8.12632	7.37387	8.2358	8.17497	8.23267	8.48704	8.05781	7.59357	8.31089	8.2255	7.37052	7.39709	8.14336	7.91453	7.73759	8.45092	8.254	7.61838	7.92804	7.6427	7.57881	7.98424	7.92124	7.89326	7.85494	7.67789	8.29438	8.02567	8.13395	8.11686	8.20371	8.09084	7.94895	7.9098	8.09458	7.90121	7.86337	8.13516	7.6001	7.84816	7.86885	7.91932	7.72935
MYO5C	9.89194	10.1671	10.4197	10.4947	10.5262	9.75186	10.4316	9.96289	10.5373	9.04147	9.83269	10.4504	10.0591	9.29732	10.5711	11.0949	9.08911	9.85133	8.76569	9.84439	9.16082	10.3464	10.1127	9.72297	10.2717	9.9764	10.3662	10.6501	10.1101	10.5087	9.97234	10.0877	10.6614	10.3112	9.9015	10.6197	10.4292	9.78131	9.95902	10.5147	9.97112	9.98973	9.85224	10.4751	10.2788	10.5689	9.55018	9.90802	10.193
MYO6	9.66041	9.27879	9.52918	10.2419	9.71747	9.91696	9.94993	8.9437	9.27361	9.26385	9.2634	10.3373	9.44644	9.69315	9.73943	8.0795	8.61237	9.48105	9.50636	9.20233	8.87602	9.93008	8.85272	8.95378	9.4677	8.7613	9.80072	10.1604	9.38052	10.0269	9.77664	9.71908	9.94779	9.33304	9.40515	9.93425	9.64227	9.32966	8.99846	8.57201	9.09814	9.02579	9.41457	9.45491	9.49345	10.134	9.40271	9.61972	9.48933
MYO7A	7.16838	7.06743	7.18297	6.94804	6.8633	7.08115	6.93986	7.32897	7.16153	6.97302	7.20864	7.04786	7.175	7.23294	7.23347	7.32529	7.12705	7.18134	7.00519	6.81466	7.10335	7.18361	7.02997	7.03854	7.02428	7.49391	6.82566	6.77516	7.04059	6.98769	7.05609	7.05699	7.01152	7.26578	6.95893	6.92024	6.86111	7.03903	6.93505	7.30113	7.34277	7.02014	7.00695	7.09234	6.9827	6.94852	7.13448	7.13228	7.18079
MYO7B	6.04984	6.21329	6.27601	6.3155	6.37009	6.22984	6.39105	6.11514	6.37241	6.18242	6.31957	6.50867	6.32285	6.24188	6.47494	6.2609	6.10127	6.16367	6.51869	6.09576	6.2455	6.21308	6.26786	6.15273	6.1931	5.87411	6.13637	6.29422	6.12346	6.34432	6.25786	6.26631	6.1982	6.18413	6.35233	6.24644	6.34935	6.15909	6.59609	6.38032	5.86944	6.31567	6.11855	6.41166	6.31268	6.20055	6.31198	6.25225	6.32292
MYO9A	7.25041	7.14644	7.25625	7.07068	7.18834	7.05357	7.18676	7.50269	7.09142	7.17664	7.07014	7.18983	6.8394	6.98264	7.23142	7.07016	7.08661	7.1403	6.79341	6.96458	7.11059	7.26124	7.11701	7.20229	7.19702	6.83577	7.62437	7.45516	7.24662	7.45581	7.08212	7.42116	7.08778	7.2049	7.12092	7.33208	7.12071	7.28344	7.23652	7.27342	7.25045	7.19583	7.14085	7.45851	7.45509	7.02701	7.2605	7.22007	7.34228
MYO9B	7.78831	7.37851	7.42757	7.85836	7.5943	7.70479	7.47847	7.83213	7.4758	7.52432	7.83064	7.52086	7.60628	7.4986	7.37607	7.51683	7.53181	7.43165	7.81987	7.64866	7.716	7.45633	7.41867	7.84365	7.59427	7.71871	7.8353	7.62791	7.61278	7.46004	7.57369	7.54395	7.73272	7.41457	7.62279	7.48045	7.63962	7.81321	7.41298	7.58844	7.76093	7.75493	7.78646	7.60868	7.48972	7.55557	7.54719	7.49778	7.6201
MYOC	7.77324	7.89169	8.0424	7.60619	7.69567	7.76443	7.66419	7.36312	7.68187	7.7253	7.6178	7.3588	7.67764	7.63186	7.46823	7.54614	7.56152	7.73939	7.80691	7.88586	8.29203	7.66924	8.18082	7.98046	7.70512	7.6449	7.63252	7.8113	7.62477	7.72326	7.86102	7.52643	7.75477	7.60128	7.97167	7.73477	7.9607	7.68266	7.90501	7.65403	7.66357	8.02461	7.8649	7.87094	7.44392	7.66716	7.74965	7.7929	7.55804
MYOCD	6.78466	7.64527	7.24071	7.23599	6.41582	6.67676	6.37135	6.94861	6.53854	6.41911	6.65588	6.76684	6.59968	6.84484	7.08234	6.84269	7.1449	7.12984	7.2892	6.29127	6.51709	7.53753	6.90353	6.3737	7.04193	6.24203	6.21296	9.09385	6.45597	7.28787	7.39149	6.52826	6.75056	6.33543	7.08069	6.89543	6.59799	6.16886	7.23137	6.83218	6.22707	6.53724	6.78825	7.49043	6.65741	6.50058	6.05974	6.33965	6.71284
MYOD1	7.29885	7.41103	7.22739	7.02855	7.04936	7.19899	7.17121	7.08548	7.12981	6.96598	7.20685	7.20335	7.08194	7.11422	7.66892	6.91343	7.30152	7.0727	6.86532	7.02261	7.13942	7.03092	7.15053	7.16983	7.07862	7.46002	7.29044	6.73403	7.14672	7.02558	6.83476	7.28049	7.14939	7.15712	7.47444	7.03285	7.15131	7.14509	7.39161	7.2431	7.14016	7.41338	7.04572	7.10902	7.36036	6.96393	7.12104	7.18329	6.93175
MYOF	8.5739	9.01363	7.77236	8.7639	8.6215	8.75397	9.13543	8.84331	8.10562	8.66863	8.42933	9.09518	8.61363	8.83006	8.97316	8.92097	8.67795	8.34793	9.08508	8.20173	8.14739	9.1141	7.88118	8.15357	8.48285	8.49262	9.43856	8.92205	8.69674	8.41817	8.87857	9.04263	9.05922	8.74282	8.91636	9.00889	8.537	8.90875	8.39423	7.64989	9.41145	8.58397	9.0434	8.22845	8.72575	8.68385	7.99177	7.77891	8.32981
MYOG	7.48331	7.49753	7.5734	7.54655	7.37737	7.54639	7.35319	7.21197	7.40583	7.41346	7.458	7.22652	7.52183	7.11522	8.04186	7.18234	7.32255	7.55086	7.84545	7.50944	7.75411	7.23218	7.59514	7.72138	7.39326	7.37804	7.31309	7.29416	7.25919	7.54202	7.37965	7.40721	7.49078	7.52749	7.74654	7.51984	7.7467	7.42178	7.92914	7.49468	7.29136	7.75831	7.31804	7.54693	7.57512	7.32032	7.37947	7.45265	7.29461
MYOM1	7.03951	7.08868	6.81102	6.899	6.83184	6.78356	6.86091	6.87097	6.99736	6.75473	6.89067	6.96007	6.93749	7.1319	7.03218	7.19653	6.75009	7.14738	6.87282	6.9384	7.03366	6.66513	7.12505	7.14684	6.81695	7.04641	6.91844	6.739	7.0908	6.77269	6.94881	7.09405	6.72858	6.90996	6.77944	6.93248	6.62575	7.00928	6.88403	6.74925	7.03916	7.33642	7.12591	7.10317	6.78829	6.98655	6.89958	6.70409	7.01217
MYOM2	6.19446	6.10087	6.34178	6.19328	6.56375	6.06981	6.4909	6.55657	6.68027	6.15985	6.68146	6.60712	6.16539	6.09624	6.49635	6.74782	6.25957	5.81755	6.36351	6.46081	6.60762	6.33028	6.1863	6.63168	6.73247	6.56728	7.21726	6.52981	6.23893	6.26144	6.36742	6.67702	6.9012	6.05916	5.78015	6.10204	6.21924	6.45025	6.0775	6.50462	7.18279	6.55937	6.16164	6.35215	5.95568	6.2744	6.13149	6.49912	6.63516
MYOM3	7.13502	7.11189	7.07363	7.31708	7.82498	7.39782	7.32549	7.16478	7.87354	7.51112	7.31847	7.41045	7.34559	7.91775	7.52401	7.20902	7.17565	6.98965	8.63133	7.26821	7.45053	8.16171	7.30065	7.36552	7.81661	7.01141	7.37469	7.36599	7.28499	7.51067	7.36975	7.43015	6.95417	6.98243	7.28938	7.22191	7.40093	7.48118	7.67383	7.4096	7.43844	7.25286	7.44449	7.4618	7.678	7.22931	7.34208	7.52624	7.56615
MYOT	4.63945	4.78878	4.68331	4.59846	4.61024	4.9837	4.45307	4.54052	4.62005	4.69816	4.78039	4.5266	4.91888	4.62294	4.38283	4.48204	4.71631	4.89567	4.6584	4.63438	4.73639	4.78121	5.70957	4.84701	4.86363	4.90979	9.01469	5.40638	4.87039	4.88186	5.09881	4.66366	4.93024	4.77962	5.01596	4.79344	4.85931	4.60384	4.80167	4.58819	4.682	4.7933	4.85906	4.92277	4.58119	4.42709	4.59101	4.6888	4.84713
MYOZ1	7.722	7.89033	7.84964	7.73382	7.56538	7.76588	7.74999	7.68519	7.71746	7.69206	7.65173	7.73327	7.75024	7.62747	7.53505	7.29227	7.71737	7.93527	7.82365	7.99942	8.13854	7.51828	7.85882	8.0995	7.73978	7.8431	8.55779	7.89146	7.90725	7.56708	7.75564	7.56014	7.7041	7.82283	7.96664	7.76432	7.76496	7.73769	7.9744	7.65008	7.69191	8.09836	7.99775	7.871	7.49624	7.51851	7.72592	7.71338	7.62661
MYOZ2	4.89598	4.98012	4.99363	4.82963	4.85745	4.87382	5.02644	4.89142	4.97748	4.96987	4.95214	4.95127	4.92854	4.87939	4.97969	4.97254	5.11917	5.12331	5.03267	5.06958	5.0238	4.95299	5.02699	4.95719	4.87813	5.01551	5.15373	4.77765	4.94881	4.83957	4.91569	4.93033	4.91674	5.02534	5.06097	4.9269	4.90116	5.05609	5.05051	4.91414	4.96865	4.98488	4.98884	4.99683	4.90878	4.8951	4.90701	4.94684	4.98816
MYOZ3	7.40322	7.51376	7.40247	7.35749	7.2762	7.42217	7.40566	7.26211	7.4859	7.47204	7.33497	7.57365	7.47113	7.46826	7.50522	7.32785	7.41491	7.50148	7.77152	7.53937	7.58111	7.40443	7.49596	7.37345	7.34414	7.50703	7.45279	7.29546	7.49849	7.22419	7.40114	7.40402	7.21345	7.48819	7.33385	7.25247	7.34132	7.40908	7.54879	7.3794	7.63567	7.64755	7.53504	7.38658	7.35353	7.41766	7.38244	7.51667	7.30408
MYPN	7.14378	7.16344	7.16414	6.96133	7.05323	7.14536	7.10602	7.05851	7.17413	7.18633	7.23977	7.25432	7.12496	7.06947	7.11596	7.18815	7.23809	7.25064	7.28036	7.21066	7.29368	7.25638	7.11887	7.16049	7.08917	7.33768	7.20582	7.11805	7.18023	6.82605	7.11896	7.10101	7.09263	7.17377	7.32808	7.11864	7.19459	7.17738	7.19201	7.03236	7.18288	7.38761	7.41682	7.12076	7.06376	7.09012	7.16344	7.19665	7.21568
MYPOP	7.77503	7.71694	7.85845	8.00798	7.64392	7.64151	7.61551	7.98076	7.60624	7.5508	7.95984	7.61655	7.53599	7.36396	7.51619	7.37826	7.73223	7.65017	7.61745	7.33635	7.67729	7.58583	7.62069	7.78381	7.73366	7.82741	7.59039	7.49926	7.65164	7.76317	7.71411	7.66251	7.79636	7.72152	7.57729	7.63828	8.0335	7.93173	8.07319	7.82841	7.75842	8.1076	7.64114	7.90032	7.56565	7.92805	7.73355	7.84936	7.53383
MYRF	7.01069	7.3824	6.77057	7.58214	7.41301	6.81461	7.5695	6.98178	6.99906	6.99149	6.78526	7.56291	7.52927	7.68443	7.40305	7.85314	7.3996	7.23108	7.52294	6.41684	6.47625	7.19378	7.05455	6.48113	7.03735	7.37101	7.17775	6.88557	7.04513	6.83356	6.71055	7.68729	7.47657	7.15646	7.20106	6.98792	6.77449	7.27888	7.01454	6.72151	7.09746	6.94794	7.25	6.92533	6.86727	7.56786	6.66865	7.1012	6.77466
MYRFL	6.79012	7.10194	7.08928	7.156	6.95934	6.94653	6.6752	6.84522	6.99711	6.70094	6.8289	6.89898	7.00867	6.48451	6.64488	7.18648	7.33643	7.32925	7.299	6.75211	6.91028	6.67287	6.9275	6.85189	6.757	7.16515	6.71853	6.40519	7.11349	6.8337	7.00176	7.50918	6.93484	7.14557	7.02131	6.89082	6.44685	6.99743	7.00912	6.88015	6.87301	6.82677	6.718	6.94059	7.00622	6.91209	6.67213	6.66318	6.69051
MYRIP	6.43985	6.67109	6.67751	6.01981	5.33705	5.8992	6.23781	6.93837	6.26091	5.59133	6.45725	5.65868	6.18556	5.42476	6.86652	6.3306	6.19206	6.56598	5.61974	6.91813	7.35023	5.90667	7.09106	6.53251	5.67583	5.45962	5.6979	6.28938	6.10509	6.76609	6.38472	5.86027	6.15944	5.44208	5.88276	6.77113	6.53207	5.52828	6.37392	7.01093	5.34761	6.05177	5.41959	7.16998	6.47411	6.84261	7.32614	6.81933	6.52388
MYSM1	6.44184	6.40374	6.61558	6.3892	6.76201	6.27965	6.34749	6.41024	6.2847	6.15223	6.14554	6.7406	6.32641	6.3691	6.21143	6.4798	5.86977	6.12832	5.95759	6.77036	6.1763	6.45294	6.07043	6.1408	6.42924	6.22074	6.45925	6.99553	6.54561	6.44005	6.85757	5.96752	6.32963	6.2048	6.15911	6.49416	6.47021	6.35254	6.07229	6.37801	5.96864	5.66554	6.21875	6.58944	6.59011	6.20302	6.39484	6.2759	6.22969
MYT1	6.96598	7.02386	6.98305	6.82387	6.8295	6.90701	6.90139	6.96392	7.00578	7.05097	6.88888	7.06466	7.12392	6.93069	6.88737	7.07926	7.1561	7.15269	7.34614	7.02747	6.88039	6.97627	7.00439	6.97804	6.96158	7.14329	6.786	7.10841	7.01749	6.80404	6.93868	6.99954	6.94646	7.01814	7.04022	6.85698	6.82984	6.89995	6.87134	6.92517	7.12362	7.04806	7.05686	7.07077	7.08355	7.05779	6.9422	7.01213	7.02724
MYT1L	4.62929	4.77432	4.68443	4.60932	4.58433	4.61711	4.68058	4.59609	4.66525	4.63138	4.5723	4.59238	4.63909	4.54719	4.57892	4.64438	4.67867	4.78376	4.54326	4.71771	4.69454	4.63689	4.70979	4.74927	4.63267	4.63452	4.51907	4.56641	4.65907	4.50885	4.60647	4.64544	4.68457	4.67391	4.78637	4.67707	4.61061	4.71309	4.58696	4.63237	4.66983	4.74184	4.65916	4.67495	4.57527	4.49737	4.63229	4.65225	4.59825
MYZAP	8.01833	7.76978	7.75006	7.93485	8.78354	7.54637	8.58065	7.91107	8.39743	8.56469	8.49336	7.82783	7.81927	8.29993	8.30027	7.4312	7.51128	7.56192	8.06253	7.73884	7.84742	8.55094	8.24609	8.64767	7.87669	7.19496	8.42347	8.28128	7.84607	8.56378	7.96919	7.63073	7.58334	7.22696	8.08256	8.34758	8.83698	7.56247	8.18709	8.10734	7.64028	7.90651	7.6962	8.58668	8.00923	8.08992	8.45744	8.08478	8.06718
MZB1	8.57606	8.1806	8.39372	7.0033	7.18908	8.54846	9.32175	8.54877	6.9771	8.07248	8.16706	6.50478	9.17513	8.31681	8.61536	7.69809	8.3665	8.37133	7.42147	6.73445	6.71833	8.15572	7.37	9.09621	6.59537	6.57984	6.35439	8.5791	7.46086	6.92482	6.96118	6.68757	7.15169	6.88642	7.17872	7.45234	7.42865	6.62835	8.06262	6.75148	8.00165	7.32622	6.98973	6.8592	6.61142	6.98023	6.68034	7.33953	6.91733
MZF1	8.18175	8.00604	8.20878	8.34381	8.18015	8.21227	8.20861	8.3097	8.15537	8.02674	8.05323	8.38767	8.2324	8.12994	8.12558	8.20289	8.18785	8.11307	8.36779	8.00529	8.01672	8.08117	8.18292	8.20456	8.15327	8.30834	8.10065	8.4363	8.16321	8.07017	8.14578	7.98686	8.0044	8.11017	7.97431	8.02465	8.10071	8.24671	7.90891	8.07518	8.09442	8.39652	8.18859	7.90163	8.0468	8.17469	8.36699	8.15077	8.02492
MZT1	6.98299	7.13232	7.25718	8.03186	7.90808	7.88397	7.55239	7.26274	7.96374	7.5382	7.54557	7.30725	7.40949	7.74079	8.06426	7.48677	7.14643	7.27511	6.97666	8.83241	7.5946	7.72173	7.04413	8.15426	7.5284	7.76041	7.19823	7.46988	7.25786	7.51726	7.90061	7.6019	7.77678	8.12001	7.14851	7.4863	7.56406	7.52336	7.26411	7.77801	8.49099	7.22072	7.53233	7.79362	7.87282	7.5528	7.77643	7.97598	7.63158
MZT2A /// MZT2B /// PHGDH	9.8891	10.3764	9.95237	10.3346	10.2849	9.97248	10.3057	9.74954	10.6443	10.5529	10.223	10.173	10.3562	10.4513	10.6391	10.5245	10.1232	10.1562	10.316	10.086	9.57281	10.5692	10.5042	9.99088	10.2507	10.4815	9.97365	10.1168	10.1743	10.2283	9.46294	10.2716	9.90276	10.456	9.86681	10.2906	10.3955	10.1984	10.3231	10.75	10.786	10.6182	9.58118	10.6336	10.2162	10.0849	10.5511	10.1811	10.5261
MZT2B	8.64474	7.8509	8.65167	8.27945	7.8621	8.76614	8.31701	9.29088	7.80388	8.54836	8.01134	8.87949	8.1687	8.356	8.00523	7.98218	7.95717	8.02094	8.37677	7.96431	6.96884	7.92207	7.80201	7.79363	8.03771	8.81765	8.38059	8.29049	8.02658	7.95335	8.09498	8.1549	7.52773	7.91705	7.67497	7.89626	8.13865	8.04885	7.31888	8.12554	7.92919	8.86265	7.71573	7.70238	8.28969	8.296	8.32056	7.98222	8.20861
N4BP1	8.56267	8.56262	8.60576	8.94943	8.63115	8.47518	8.40994	8.69677	8.50395	8.62018	8.5713	8.73062	8.35138	8.66031	8.32645	8.5308	8.46445	8.24504	8.66282	8.58718	8.63643	8.51156	8.60949	8.44835	8.60314	8.45613	8.55889	8.79362	8.46654	8.47657	8.72014	8.68032	8.79708	8.55754	8.49287	8.3568	8.71583	8.55323	8.35866	8.69166	8.79443	8.87392	8.43055	8.46293	8.47473	8.67498	8.48099	8.14713	8.57969
N4BP2	6.7976	6.28939	6.56643	6.80008	6.93185	6.47961	6.97285	7.14004	7.54859	6.90152	6.51164	6.1522	6.67346	6.80864	6.28705	6.82882	6.47779	6.65307	6.52587	6.60719	6.44291	7.19238	6.85251	6.28217	6.62735	6.54158	6.80332	7.10521	7.0335	6.47695	6.61939	6.50979	6.3232	6.54767	6.40397	7.17182	6.43797	6.69576	5.77279	6.6695	6.19886	6.04945	6.48592	6.051	6.52628	7.1811	6.82299	6.05408	7.00151
N4BP2L1	6.7285	6.48944	6.63275	6.45471	6.46022	6.50609	6.51493	6.71858	6.72731	6.50182	6.71943	6.49211	6.48252	6.28166	6.48616	6.46915	6.73679	6.66467	6.27065	6.63385	6.90547	6.26195	6.58774	6.97358	6.28408	6.56863	6.68798	6.34491	6.66115	6.57417	6.58311	6.51385	6.54914	6.5261	6.40663	6.41315	6.6181	6.20299	6.82862	6.40547	6.73721	6.37792	6.37178	6.85742	6.6131	6.58387	7.11873	6.52234	6.67859
N4BP2L2	7.91684	6.84802	8.3547	7.36414	7.442	7.86657	7.31996	8.22891	7.00536	7.85515	7.66869	7.70561	7.08654	7.44563	7.04105	6.86819	7.50872	7.02853	7.01773	7.85827	7.59518	6.88342	7.10233	7.68692	7.21497	7.55385	8.11577	7.80636	7.35478	7.30161	7.83757	7.48378	7.0009	7.28454	6.87588	7.1341	7.07952	6.99273	7.21205	7.19203	7.11156	7.19592	7.09085	8.13034	7.85516	7.04493	8.15055	7.62203	7.40293
N4BP2L2 /// U50535	8.41396	7.28349	9.35461	8.027	8.1734	8.57196	7.82005	9.3996	7.69833	8.57738	8.21432	8.70583	7.79655	7.71106	7.64884	7.34651	8.20984	7.67066	7.68525	8.38617	8.24872	7.51415	7.56076	8.25035	8.04935	8.91762	9.12777	9.34702	8.2906	7.62732	9.22519	8.2458	7.90028	7.8875	7.8115	7.75373	7.86967	7.9814	8.09359	8.08758	7.61883	7.86206	7.87759	8.70918	9.00046	7.76593	8.94792	8.10794	8.15214
N4BP2L2-IT2	5.82186	5.48905	5.9901	5.5668	5.43961	5.71827	5.50061	5.55181	5.50828	5.32239	5.35262	5.63561	5.5991	5.37437	5.35134	5.36509	5.43624	5.50497	6.18883	5.56445	5.47802	5.44076	5.46083	5.54981	5.49884	5.81927	5.44538	5.59165	5.43566	5.19188	5.48758	5.35679	5.36703	5.61324	5.4039	5.47121	5.65128	5.41884	5.50793	5.37477	5.50121	5.68095	5.58712	5.73248	5.43476	5.32413	5.47523	5.4783	5.48848
N4BP3	6.01434	6.00847	5.98768	6.29655	5.90866	6.16362	5.94425	5.98298	5.98491	6.01235	6.06245	5.88126	5.97909	6.03338	5.78669	5.92025	6.03041	6.21883	5.87299	6.0168	6.22826	6.19855	6.02061	6.09758	6.02798	6.36703	6.24508	6.04152	6.06506	5.8462	6.0517	6.11268	6.19875	6.0997	6.02436	5.96892	5.80823	6.06602	6.0372	5.91064	6.28714	6.38106	6.37724	6.25233	6.05362	5.95505	5.95554	5.91775	6.01215
N6AMT1	6.02189	6.37017	6.13778	6.33666	6.35707	6.05171	6.34772	5.9894	6.56078	6.25598	5.98915	6.11827	6.30123	6.19957	6.37316	6.28175	6.26522	6.244	6.31157	6.68568	6.48547	6.20535	6.30967	6.38536	6.21894	6.20881	6.03783	6.33633	6.1826	6.07009	6.19627	6.15444	5.99513	6.26354	6.2405	6.20993	6.2713	6.19746	6.4217	6.28088	6.40009	6.47239	6.22977	6.33408	6.17073	6.10708	6.11083	6.49875	6.105
N6AMT2	8.83181	8.13458	7.80584	8.68623	8.19992	8.23948	8.33364	8.72703	8.73075	8.71393	8.88417	7.93279	8.03274	9.1237	8.55469	8.35426	8.39759	8.72508	7.95251	8.90554	9.1474	8.1405	8.62787	9.10602	8.76776	8.45502	8.16311	8.25514	8.19971	8.86758	8.32594	8.35649	8.40632	8.32066	7.98852	8.16583	7.79136	8.32303	8.67974	8.59045	8.15335	8.37898	8.68911	8.89693	8.86066	8.40266	8.70824	9.3846	8.28011
NAA10	9.45477	9.23758	8.89737	9.39385	9.20665	9.41906	9.21566	9.17483	9.21995	9.63054	9.27079	9.20939	9.2893	9.58345	9.5842	9.55815	9.4282	9.14397	9.17893	9.54008	9.26387	9.04171	9.10929	9.92224	9.83165	9.49358	8.83467	9.14783	9.16217	9.94895	8.98605	9.6995	9.09597	10.1187	9.34338	9.66347	9.78192	9.64494	9.08272	9.47311	9.94964	10.113	9.61232	9.35237	9.70123	9.44222	9.54	9.46653	9.69695
NAA11	5.88646	6.09195	6.36194	5.71918	6.03303	5.96197	5.9917	5.88301	6.12381	6.0295	5.93584	6.10661	5.94555	5.65502	5.8431	5.82411	6.28888	6.25129	5.94959	6.30755	6.51695	5.98622	6.17888	6.13421	5.95114	6.16704	5.92314	5.97168	6.19259	5.92755	6.32514	5.91227	6.10111	6.20125	6.17315	6.22061	6.09234	6.14106	6.08943	5.97474	5.88302	6.04009	6.23032	6.24395	5.92968	5.83016	6.04733	6.0475	5.93751
NAA15	6.80505	6.8995	6.7887	6.90155	7.23279	6.92235	7.11173	6.81702	7.19747	6.75788	7.15078	7.11783	7.12115	7.44094	7.19617	7.25918	6.88299	7.02361	6.57096	7.08113	7.10512	7.15333	7.07577	7.04498	7.12969	7.1954	6.53997	7.11834	6.93342	7.15836	6.75961	6.66518	6.98446	7.32407	6.82057	7.0553	7.10984	6.97614	6.86422	7.16206	7.1773	6.99852	6.96186	6.67215	6.96937	6.98304	7.0205	7.36068	7.17166
NAA16	8.34386	7.58989	8.76339	8.61911	8.39758	8.51074	7.94117	8.26535	7.60293	8.02779	8.56495	7.6243	7.32292	8.21346	7.45822	7.72045	7.47414	7.48076	7.56064	8.87365	8.17537	7.83224	7.52114	8.16022	8.04669	8.11967	7.89357	7.9328	7.78177	7.82803	8.22896	8.22821	7.84815	7.86864	7.1934	7.89461	8.16813	7.47148	7.96751	8.26634	7.68465	7.23065	7.70431	8.69466	8.3063	7.96598	8.5374	8.6285	7.93543
NAA20	10.807	10.1481	9.4276	10.3095	10.2749	9.77972	10.3434	9.82164	10.8412	10.6933	10.1594	10.1138	10.0822	11.279	10.5614	10.666	10.9445	10.2962	10.5367	10.9824	10.2795	10.6309	9.85324	11.3031	11.0555	11.0317	9.85361	10.3711	10.1186	11.3297	10.3441	11.1638	10.4775	10.4058	10.1987	10.2461	11.1185	10.219	10.608	11.2196	10.6974	9.48755	10.2375	10.5108	10.8104	10.5805	9.7101	10.0562	10.7183
NAA25	7.96754	7.93833	8.25197	7.76268	7.78452	7.68499	7.7042	8.50724	7.63344	7.78726	7.7835	7.70852	7.41766	8.0451	7.68442	7.44722	7.59614	7.32325	7.64893	8.01211	7.28773	7.80793	7.49795	7.42476	7.84711	8.5326	7.18028	7.64027	7.79192	7.73305	7.6119	7.67174	7.47926	7.81421	7.82687	7.93658	8.11026	8.14951	7.7318	7.84435	7.88681	7.38918	7.86777	7.90703	7.86265	7.60035	7.59439	7.80006	7.74319
NAA30	5.78873	6.0612	5.91958	6.07818	6.008	6.19729	5.95845	5.77484	6.70332	6.09442	5.82724	5.94508	5.92786	6.16043	6.03494	6.17005	5.89915	5.87679	6.17833	5.81096	5.66576	6.27656	6.50155	5.78182	5.95201	5.76533	5.76102	6.09301	5.88651	5.84438	5.81532	6.27725	5.9113	5.91194	5.86806	6.03394	5.96095	5.92637	5.66999	5.87041	5.96435	5.89943	5.99087	5.91446	6.08736	6.00542	5.81687	5.78199	6.02885
NAA35	9.09183	8.84643	8.44583	9.00784	8.51445	9.22245	8.96193	8.08013	9.09257	8.71071	8.7977	8.77678	8.79232	9.25726	8.66368	8.47276	8.53187	8.87182	8.47855	9.11811	8.46673	8.91061	8.9172	8.40812	8.76547	8.72691	8.64766	9.0603	8.73021	9.19042	8.34169	8.94972	8.88145	9.13035	8.52823	9.53902	8.82033	8.84276	8.44444	8.6716	9.20559	8.17768	8.31548	8.80715	8.89181	9.12473	8.58638	8.76892	9.62479
NAA38	9.51198	9.44224	8.99982	9.87355	9.8396	9.26726	9.87997	9.65943	10.3736	10.334	9.68151	9.62507	10.4548	10.3802	10.0012	9.98717	9.60156	9.60769	9.91199	9.31714	8.94827	10.044	10.0251	9.80465	9.35627	10.5227	9.66569	9.37767	9.778	9.28142	9.08398	10.5554	10.1648	10.9612	9.82961	9.54253	9.49925	9.91089	9.90367	9.31778	10.0428	9.86349	9.67234	9.27923	9.18523	9.5734	9.70227	9.55317	9.53567
NAA40	7.68491	7.46012	8.46148	7.94888	8.3477	8.00236	7.89265	7.68414	8.05636	7.40847	8.25432	8.17339	7.77498	8.17431	7.25018	7.73347	7.71654	7.64037	7.87612	7.8926	7.42505	7.94588	7.76526	7.75039	7.83441	8.04122	7.87751	8.19937	7.92472	8.03938	8.19329	8.16114	8.15977	7.99329	7.62583	8.00342	8.13765	7.93484	7.40722	8.03522	7.72623	7.63388	7.60918	7.10219	7.50274	8.01141	7.84553	7.36298	8.11857
NAA50	9.02182	8.89136	8.50126	9.38955	9.03012	8.90639	9.114	7.9259	8.93105	8.73667	8.75518	8.56621	8.7796	9.44081	8.72972	9.11323	8.33726	8.63847	8.33007	9.54272	8.50936	9.17536	8.63611	9.22665	9.51898	8.78061	8.52192	9.00196	8.87282	9.14372	8.84064	9.01534	8.80151	9.30203	8.79291	8.98939	9.32556	8.84167	8.16437	9.16904	9.01914	8.21091	8.91953	8.98685	9.03903	8.4416	8.91689	9.5364	9.25461
NAA60	9.4334	8.89849	8.93363	9.76567	9.09911	8.86821	8.68674	9.2809	8.88544	8.74606	9.14992	8.85596	8.78483	9.04283	9.03267	8.86406	8.95826	8.52516	9.00822	9.05481	8.89777	8.79637	9.04308	9.1725	8.90675	8.85326	8.97316	9.17536	8.71508	9.13082	9.02729	8.96613	9.26106	8.71774	8.75346	9.01677	9.22539	8.80983	8.77847	9.43908	8.71125	9.24961	8.78794	9.0691	8.84496	8.94259	9.17768	9.02284	8.92963
NAAA	8.2456	8.27298	7.88162	8.07835	8.15625	7.97691	7.86415	8.12052	8.44267	7.90722	8.40943	7.69598	8.26955	7.90714	8.05573	8.02951	8.47013	8.21316	7.85454	8.04809	8.65035	8.41342	8.32729	8.58825	8.09826	8.23039	8.09484	8.00775	8.20036	8.58942	8.42499	7.94255	7.81142	8.21753	8.1159	8.38738	8.15551	7.75434	8.19691	8.04868	8.46703	7.93728	7.89345	7.95927	7.94677	7.99777	8.5217	7.84828	8.58597
NAALAD2	4.06556	4.06989	4.0359	4.01479	3.96169	4.00469	4.06871	3.9916	4.04021	4.06206	3.99136	3.98501	4.03928	4.04509	4.06994	4.13034	4.07739	4.1061	4.13265	4.06015	4.19027	4.00006	4.07984	4.11866	4.02172	4.096	3.98176	4.0135	4.01133	4.0049	4.05759	4.04038	4.04852	4.06253	4.10102	4.02078	3.93407	4.03352	4.07064	4.043	4.10852	4.09843	4.09312	4.10236	4.01109	4.01454	4.07916	4.1299	4.01913
NAALADL1	7.04006	7.01015	6.85261	6.94471	7.04866	7.07245	6.91543	7.2821	6.8841	7.15113	7.36532	7.02144	7.08921	7.24822	7.10911	7.19682	7.29318	7.00489	7.43836	7.23097	7.4553	7.03405	6.9604	7.53592	7.28732	7.02584	7.3797	7.0119	7.03477	7.23927	7.37754	7.05581	6.92498	6.97588	7.1031	6.78841	7.18963	7.19758	7.25345	7.25414	7.34273	7.33275	7.24651	7.16168	7.15945	7.1151	7.20304	7.26472	7.0368
NAALADL2	5.08558	5.15465	5.04996	4.92635	4.75141	5.20243	4.82986	4.84949	5.38469	4.9347	5.49219	4.56728	4.9199	4.72982	5.00988	5.18072	5.29914	5.52834	4.94109	4.99711	5.45312	5.24481	5.21202	5.08221	4.94202	5.16557	4.58919	4.74512	5.12806	5.3305	4.82016	5.13284	5.1935	4.92783	4.95338	5.24416	5.42228	4.80418	5.02302	5.28261	4.61867	5.14753	4.81734	5.9052	5.20768	4.47313	5.77908	5.18116	5.16075
NAALADL2-AS3	4.07333	4.23616	4.18601	4.17968	4.09344	4.07064	4.20377	4.19034	4.38036	4.1991	4.08225	4.27834	4.21557	4.09122	4.09265	4.25427	4.30978	4.21913	4.29062	4.28396	4.18833	4.3362	4.24397	4.22992	4.21714	4.14011	4.11744	4.05601	4.21429	4.1624	4.15933	4.33032	4.17338	4.27652	4.46731	4.17698	4.20096	4.07874	4.27633	4.11307	4.17626	4.32538	4.27248	4.12493	4.1438	4.23257	4.05087	4.18378	4.22589
NAB1	7.59904	7.96816	7.63546	8.54516	7.75066	7.44658	7.99636	7.12976	7.33893	8.37378	7.87215	7.84041	7.26614	7.64571	7.46102	7.17051	7.46323	7.08021	6.96837	8.45267	7.69241	7.9779	7.00543	7.55109	7.85983	8.02287	8.14655	7.92287	7.4552	7.5203	7.92133	7.87785	8.02366	7.78062	7.61213	7.60218	8.07676	7.87969	7.32674	7.94478	8.31808	6.93829	7.77118	8.43607	7.72808	8.11566	7.87139	7.41613	7.7023
NAB2	7.61071	7.52781	7.31755	7.621	7.39946	7.57661	7.39992	7.41297	7.3199	7.37233	7.65358	7.22168	7.32687	7.84378	7.66233	7.36506	7.45577	7.42091	7.67365	7.35189	7.70695	7.94846	7.35704	7.51223	7.66324	7.69358	7.76664	7.29811	7.51192	7.422	7.09932	7.59393	7.49692	7.35406	7.61434	7.4094	7.88129	7.43397	7.55188	7.47452	8.13082	7.67763	7.66787	7.32542	7.39781	7.29207	7.45409	7.59971	7.49581
NABP1	7.02954	6.78857	7.18918	6.64585	8.02026	7.32992	7.19901	7.9481	7.78407	7.43176	7.3664	6.70168	7.20393	7.71768	6.67429	6.97419	7.48691	6.85009	7.59389	7.72581	7.77562	7.70308	7.22684	7.42657	7.41315	7.06895	7.11248	7.04342	7.1573	7.4445	7.4056	8.09205	7.12528	7.19204	7.68102	6.60029	7.29863	6.79092	7.16825	7.41126	7.01806	7.36587	6.74797	8.54489	7.38445	6.62606	7.42617	7.26244	7.36275
NABP2	9.11466	8.93595	8.68558	9.19504	8.96804	8.88818	8.34769	8.92875	8.88426	8.73923	9.16968	8.40211	8.83403	8.9416	8.55094	8.60828	8.82977	8.75836	8.59614	9.21995	9.08274	8.93412	8.32966	8.97139	9.15074	9.28965	8.5267	8.36559	9.03882	9.1512	8.29635	8.93381	8.81756	9.19809	8.76975	9.00419	9.14134	9.25561	8.9426	9.04105	8.40303	8.28137	8.70048	9.19451	8.94073	8.55844	9.23402	9.26593	8.81031
NACA	11.4691	11.2169	11.4688	11.3975	11.3519	11.3973	11.5515	11.5405	11.3311	11.5295	11.3663	11.4007	11.2333	11.3086	11.3428	11.236	11.3905	11.2158	11.3401	11.5281	11.1565	11.3657	11.3079	11.2784	11.5266	11.5347	11.1574	11.7391	11.277	11.4399	11.5732	11.4922	11.1336	11.2574	11.3755	11.4162	11.442	11.2545	11.3932	11.2529	11.1108	11.0211	11.5394	11.4494	11.3622	11.0624	11.5343	11.2843	11.2985
NACA2	6.30393	6.44324	6.31415	6.40391	6.41967	6.40118	6.64987	6.25577	6.56699	6.39739	6.40416	6.28576	6.65146	6.6104	6.63871	7.14388	6.64995	6.58351	6.40369	6.43523	6.45427	6.70275	6.52141	6.39937	6.43137	6.44451	6.33283	6.13488	6.52491	6.41262	6.36177	6.54105	6.10022	6.42765	6.55453	6.33409	6.24855	6.33777	6.39923	6.37356	6.42018	6.21973	6.38805	6.37019	6.46954	6.5796	6.68721	6.61113	6.41345
NACAD	6.39696	6.47121	6.36061	6.48519	6.42376	6.47743	6.44459	6.60607	6.38915	6.54208	6.44597	6.82112	6.96672	6.66725	6.7459	6.95102	6.70768	6.64466	7.34806	6.28634	6.17606	6.53232	6.47425	6.50828	6.53393	6.5067	6.60849	6.41341	6.54208	6.39964	6.28939	6.83061	6.45946	6.34984	6.39842	6.19975	6.45451	6.51038	6.55915	6.4127	6.82542	6.79794	6.67187	6.28152	6.60799	6.57282	6.37181	6.64093	6.50523
NACAP1	11.8686	11.7566	11.8314	11.9122	11.8358	11.8646	11.9987	11.9924	11.7943	12.1693	11.8399	11.8462	11.9649	11.9551	11.8995	12.124	11.7417	11.7372	11.7997	11.9839	11.6638	11.9514	11.9407	11.804	11.8538	11.9842	11.7201	11.7667	11.806	11.8119	11.8124	11.8737	11.5425	11.7578	11.8336	11.8141	11.9077	11.7199	11.8361	11.8053	11.9292	11.8513	11.8459	11.8453	11.8379	11.7846	12.1521	11.99	11.8271
NACC1	8.14696	8.13885	7.67647	8.37753	7.90469	8.07001	7.98906	8.0903	8.0323	7.89565	8.15169	8.13289	8.26355	8.28525	8.2961	8.34081	7.8616	7.95514	8.06555	7.78188	7.69577	8.05853	7.82054	8.05901	8.10547	8.21679	7.95909	7.86479	7.98407	8.08764	7.62122	8.04393	7.99334	8.10552	7.91328	7.93343	7.9227	8.09582	8.00664	7.95542	8.24786	8.27972	8.10529	7.97644	8.19062	8.16016	7.92557	8.21568	8.04972
NACC2	7.8599	7.49128	6.75291	7.49846	7.6801	8.01189	7.22555	7.44715	7.54886	7.72856	7.71938	7.82478	7.69728	8.04034	7.68904	7.98329	7.35095	7.66082	8.22996	7.83691	7.39764	7.88219	7.68441	7.77067	7.64168	7.43323	7.6383	8.14273	7.3993	7.78946	7.46725	7.66607	8.11426	7.78712	7.88488	8.15306	7.98717	7.91042	7.7783	7.7913	7.7617	7.74323	7.83886	7.90053	7.75335	7.61032	7.37322	7.49344	7.94849
NADK	8.26505	8.41183	7.94703	8.58364	8.27562	8.19024	8.28804	8.13219	8.50622	7.93949	8.19063	8.65012	8.44725	8.46381	8.52207	8.57927	8.02781	8.04419	8.46579	8.17547	8.31022	8.02263	8.38039	8.2259	8.3935	8.65128	8.19968	8.64047	8.26918	8.42176	8.27123	7.89592	8.56036	8.41137	8.26542	8.27947	8.54249	8.24554	8.28567	8.42477	8.41463	8.25566	7.9943	8.4908	8.04891	8.59908	8.40609	8.72928	8.35267
NADK2	7.53203	7.7672	7.64726	9.20386	8.66437	7.9952	8.60747	7.8872	8.14232	7.23591	7.85897	8.0142	8.46705	9.03218	7.57947	8.35925	7.44942	7.45828	6.89819	8.47877	7.36567	8.28628	7.66947	8.03754	8.07669	7.84602	8.65961	7.93353	8.1601	8.04954	7.89538	7.89379	8.25424	8.60745	7.77914	7.9368	8.21019	8.53217	7.01888	7.60982	7.94364	7.20326	7.73975	7.39884	7.94543	7.91372	8.26127	8.39903	8.18461
NADK2-AS1	5.52579	5.79334	5.94927	5.66095	5.57585	5.49326	5.69919	5.54458	5.63348	5.62543	5.48238	5.653	5.64917	5.62508	5.46126	5.99304	5.84517	5.75194	5.97644	5.619	5.38803	5.53534	5.71324	5.43272	5.52492	5.76878	5.3326	5.29293	5.58555	5.30657	5.60863	5.7194	5.42069	5.5998	5.48724	5.51748	5.43215	5.61021	5.92054	5.57217	5.78496	5.86227	5.60116	5.50233	5.50218	5.62631	5.63581	5.73109	5.58087
NADSYN1	7.71674	7.78184	8.05248	7.45505	7.71554	7.75488	7.9112	7.91025	8.10523	7.77558	7.68719	8.18061	7.71997	7.74939	7.88762	7.93667	7.8563	8.0576	7.91701	7.82219	7.70574	7.66255	7.94251	7.73551	7.77327	7.85274	7.57706	8.10341	7.83296	7.86817	8.0547	7.90044	7.71825	7.84324	7.41126	7.80151	7.93803	7.69704	7.9316	7.96788	7.61597	7.93105	7.74054	7.32367	7.7943	7.85986	7.62883	7.53091	7.71869
NAE1	10.3503	10.4993	9.81273	10.5025	10.7312	10.6452	10.6844	10.391	10.4443	10.4462	10.2356	10.478	10.5242	11.0354	10.6964	10.8864	10.2849	10.3524	10.4755	10.8878	9.84292	10.3773	10.3781	10.5573	10.8479	10.6432	9.72426	10.6244	10.4572	10.9043	10.9229	10.4246	10.393	10.6469	10.0446	10.2974	10.4508	10.4232	9.86762	10.9082	10.5035	10.2555	10.3814	10.3659	10.411	10.4871	10.3625	10.882	10.5692
NAF1	7.61161	7.10317	7.43695	7.21445	8.15165	7.38055	7.56547	7.68355	8.29642	6.89803	7.70449	7.73356	7.53994	8.40077	7.33719	7.45741	7.35675	7.60367	7.22533	7.53448	7.34925	7.99586	8.13645	7.65877	8.00625	8.3831	7.17204	7.61906	7.9935	7.74516	7.37946	7.72991	7.76284	8.18775	7.1826	7.60045	8.19767	7.66203	6.56385	8.1227	7.70752	8.10507	7.15975	6.85187	7.62903	7.49214	7.73626	7.1822	7.94305
NAG18	4.98419	5.10468	4.99901	5.04216	4.84325	5.02936	4.93027	5.02829	5.07434	5.00761	4.98516	4.99456	5.11684	5.06089	4.88788	4.9333	5.02729	5.25971	4.79087	5.02071	5.29658	4.93293	5.1565	5.01351	4.89453	4.9079	4.95935	4.76551	5.02278	4.87523	4.74413	4.91627	4.77991	5.15818	4.95412	4.85857	5.07163	4.82939	5.17613	5.11922	4.93198	5.21645	4.91511	4.85731	5.05572	4.86007	5.02626	5.08404	4.8874
NAGA	8.76868	8.80476	8.56843	9.04163	8.88437	8.60009	8.8333	8.71957	8.75408	8.64889	8.87543	8.63712	8.82739	8.83505	8.80815	8.77504	9.01586	8.58288	8.7771	8.41511	9.10728	8.49745	8.76773	8.88112	8.5768	8.41938	9.05615	8.97767	8.82064	8.97478	8.68031	8.75331	8.90215	8.75747	8.62599	8.69014	8.79222	8.62001	8.9537	9.17478	8.93043	8.7346	8.47421	8.83149	8.63623	9.09296	8.77455	8.39609	8.7171
NAGK	10.3498	9.76687	9.43856	9.88794	9.73827	9.76114	9.79265	10.0354	9.80162	10.2719	10.0387	9.24885	9.75319	9.84616	9.71168	9.79087	10.2589	9.95792	9.88736	9.50148	9.90611	10.0249	10.0267	10.1072	9.67903	10.1401	10.1868	9.91461	9.83649	9.60219	9.75546	9.93527	10.3564	9.66976	9.82851	9.66006	9.54842	9.9009	9.92772	9.58194	10.2804	9.81937	9.83837	9.60033	9.53368	10.1739	9.88463	9.11387	10.1199
NAGLU	7.36904	7.51865	7.0051	7.5325	7.37656	7.3521	7.27063	7.22953	7.49094	7.1402	7.33294	7.26674	7.52253	7.37279	7.61039	7.3418	7.31358	7.23961	7.55222	7.49284	7.24822	7.26728	7.38949	7.59622	7.36332	7.34425	7.44592	7.26189	7.29587	7.1499	7.04038	7.60233	7.43929	7.33509	7.03474	7.31081	7.31571	7.30305	7.3494	7.45532	7.42241	7.71247	7.2639	7.19179	7.38552	7.57914	7.31312	7.11985	7.46277
NAGPA	8.38176	7.95627	8.10506	8.39827	8.46879	8.01077	8.3407	8.21848	8.24017	7.79792	8.41574	8.00444	7.97881	8.35479	8.34734	8.06944	8.00903	7.71109	8.10406	8.26564	8.35472	8.26834	8.29323	8.3691	8.05119	7.95708	7.91537	7.62697	8.20377	8.33524	8.2442	7.79437	8.22642	7.91716	7.89151	7.87697	8.0214	8.09608	8.44998	8.40989	7.95968	8.26374	7.51777	8.23148	7.92453	7.92849	8.0918	8.32738	8.0143
NAGS	6.75719	6.79131	6.75749	6.74397	7.66318	7.3037	7.31933	7.14946	6.78313	7.44965	6.761	6.79545	7.48121	8.12698	6.67062	7.3401	7.10612	7.03363	8.04074	6.92733	7.05609	6.93012	7.05608	7.11503	6.67508	6.98069	7.22719	6.83942	7.13887	6.7634	7.61252	7.255	7.25597	7.58626	6.96069	6.83778	6.97949	7.29361	7.17198	6.91393	7.42711	7.33736	7.2956	7.005	6.82705	7.22434	7.78684	7.1154	7.26003
NAIF1	6.43209	6.35472	6.28523	6.55502	6.36409	6.32081	6.37022	6.25657	6.45671	6.44572	6.39091	6.47959	6.36211	6.39562	6.5191	6.51864	6.41482	6.483	6.80236	6.56971	6.55604	6.34908	6.47854	6.67668	6.36122	6.35818	6.38439	6.47207	6.28233	6.50801	6.2693	6.47503	6.43257	6.39387	6.39504	6.35824	6.6017	6.46269	6.3337	6.44665	6.47704	6.63057	6.44085	6.45774	6.40953	6.44064	6.42954	6.28917	6.30211
NAIP	6.87688	6.18996	6.98703	6.51732	6.34229	6.79155	6.88641	7.13487	6.07595	6.75121	6.62795	6.49337	6.44157	6.25674	6.25658	6.22471	6.86603	6.52439	6.27117	6.56505	6.28053	6.5763	6.76616	6.59438	6.18767	6.70663	6.5489	7.10253	6.65873	6.45452	7.37834	6.31323	6.75928	6.12015	6.58758	6.44606	6.1245	6.59375	6.65932	6.59546	6.14951	6.25422	6.50041	6.42571	6.91562	6.5123	6.3525	6.34135	6.2707
NALCN	4.91933	4.87706	4.87595	4.82645	4.78327	4.9747	4.77938	4.72481	4.86194	5.38899	4.83454	4.80009	4.83786	4.88842	4.98663	4.75205	5.10641	5.14301	5.0131	4.86098	5.06126	4.94603	5.01846	4.92834	4.81041	5.06496	5.26072	4.67596	5.08382	4.75003	4.77691	5.17414	4.93735	4.87892	5.03939	4.99665	4.81717	5.09702	5.04669	5.00489	4.95573	4.95447	5.15997	5.03191	5.08322	5.08234	4.88295	4.84116	4.85514
NALCN-AS1	7.15449	7.64061	7.60109	6.81829	7.22655	7.27995	7.30206	6.92225	7.38565	7.45345	7.39532	7.01536	6.75857	6.79788	7.31129	6.95046	7.64345	7.33634	8.16891	7.60416	7.7004	7.06006	7.71066	7.7019	7.17634	7.36557	7.08448	6.84127	7.39105	7.00748	7.08728	7.22266	7.24177	7.40369	7.29164	7.31753	7.10164	7.29444	7.36477	7.20674	7.10548	7.75837	7.31693	7.42077	7.31385	6.79176	7.07921	7.02682	6.8114
NAMPT	9.5061	9.22414	10.0946	9.2824	9.38862	10.1831	10.0423	10.2546	9.92161	10.4163	10.4463	9.9406	10.5032	10.3599	9.10829	10.1742	9.59298	9.47062	9.33628	11.0388	9.09678	9.66717	9.14833	9.68391	10.1661	10.4496	9.47071	10.4615	9.79249	9.97917	9.81261	9.75422	9.89398	9.98112	10.1324	9.76675	10.0215	9.44047	9.8469	9.66394	9.47071	9.42711	9.5906	9.69988	9.79719	9.93679	9.07719	10.6027	9.4461
NANOG	6.60002	6.81181	6.93322	6.79167	6.64546	6.88947	6.91857	6.69785	6.72147	6.88361	6.59777	6.69613	6.74621	6.48295	6.76403	6.41614	6.96247	6.80856	6.63294	6.85459	6.84876	6.67406	6.74384	6.88839	6.7137	7.17793	6.71758	6.91658	6.73466	6.72294	6.92855	6.75501	6.74472	6.84917	7.02489	6.77625	6.66053	6.79796	6.62316	6.76443	6.59384	6.76908	6.80422	6.76008	6.79619	6.69607	6.6714	6.81186	6.71279
NANOS1	5.26626	5.48766	5.29024	5.31098	5.53836	5.24386	5.30837	5.29217	5.58111	5.38896	5.17578	5.49962	5.78507	5.82904	5.17162	5.5354	5.37575	5.56779	5.45315	5.78313	5.43923	5.62917	5.82205	5.34258	5.27746	5.37729	6.82156	6.52976	5.65684	5.49105	5.31602	5.6247	5.07724	5.46132	5.55913	5.59368	5.60272	5.15469	5.12275	5.40807	5.43272	5.54952	5.4683	5.16448	5.47682	5.64693	5.14037	5.31391	5.48555
NANOS2	6.48295	6.48224	6.35251	6.52763	6.33138	6.19304	6.53909	6.43252	6.31734	6.35139	6.56229	6.60396	6.60754	6.54193	6.51912	6.34131	6.49043	6.44662	6.72683	6.08518	6.34472	6.40556	6.55693	6.4448	6.48136	6.28446	6.20601	6.12379	6.54434	6.02581	6.32331	6.35818	6.26503	6.58294	6.23539	6.28396	6.26106	6.44516	6.59816	6.38873	6.62527	6.5094	6.40978	6.40644	6.2804	6.52618	6.05563	6.46266	6.34201
NANOS3	7.37009	7.36281	7.40759	7.42835	7.1165	7.27192	7.46424	7.13327	7.29283	7.17519	7.24821	7.25218	7.28877	7.243	7.60095	7.23734	7.04139	7.16847	7.62045	7.34467	7.16518	7.24899	7.43536	7.37577	7.17946	7.10747	7.02543	7.29804	7.37277	7.26818	7.06602	7.31508	7.2308	7.14836	7.32713	7.02922	7.61465	7.2138	7.37177	7.32279	7.49142	7.67326	7.45478	7.128	7.2609	7.19565	7.28587	7.14188	7.20812
NANP	8.73576	8.47533	9.37922	9.09624	8.84982	8.27568	8.46369	9.10037	9.15588	8.47275	8.67054	8.19846	8.17917	9.63584	8.83018	8.42309	8.82378	8.60098	8.59003	9.17429	9.10274	8.83436	8.61077	9.32365	9.20787	8.24615	8.38128	7.99247	8.61104	8.67171	8.40752	9.20687	8.73763	8.73535	8.37829	8.398	9.39736	8.79154	8.84432	9.93159	8.41563	8.14451	8.55355	8.75145	9.46004	9.00237	9.31892	8.76961	9.42275
NANS	8.2059	8.32112	7.94426	8.45961	7.96082	8.20533	8.2314	7.85494	8.0136	7.74668	7.9598	8.14501	8.0385	8.12787	8.27541	8.53953	8.02076	8.2426	7.49103	8.14288	8.05177	7.95466	8.00927	7.84457	7.78845	8.01301	7.69981	8.03158	8.03205	7.97704	7.90754	7.92301	7.88456	8.15805	7.73592	8.28308	7.94746	7.8792	8.04547	8.07143	8.14004	8.21916	7.65169	7.86542	7.95889	8.45547	7.69195	8.10298	8.23227
NAP1L1	10.0625	9.86801	9.98755	10.1122	10.349	10.1315	10.1071	10.4039	10.4772	11.032	10.6132	9.51843	10.8472	10.4313	10.4425	10.0386	9.89818	10.0826	9.90915	10.5587	10.5082	10.8018	10.8199	10.4812	10.8511	10.0373	10.0852	10.3534	10.6199	10.9433	9.91041	10.8209	10.2265	10.586	10.185	10.5237	10.8472	10.6912	10.348	10.81	10.1669	10.3957	10.7636	10.8539	10.5056	10.297	10.8667	10.9771	10.529
NAP1L2	4.52285	4.52445	4.35696	4.2692	4.39832	4.37603	4.46271	4.44879	4.36653	4.3141	4.46242	4.37891	4.46788	4.41562	4.36198	4.4289	4.42493	4.64177	4.14957	4.30355	4.36099	4.3739	4.55884	4.37576	4.33274	4.40137	4.52371	4.81201	4.76255	4.29859	4.57443	4.38586	4.46612	4.4806	4.53893	4.44596	4.26142	4.57248	4.36909	4.18588	4.42862	4.21466	4.51584	4.48098	4.38719	4.37014	4.32304	4.3077	4.39132
NAP1L3	5.87785	5.2089	5.0553	5.27346	5.1523	6.25839	4.94473	5.46029	5.40187	7.23087	5.78265	5.21218	5.60287	5.71977	5.2687	5.32197	6.18588	5.83521	6.2599	5.24552	5.99939	5.67602	5.55508	6.12204	6.35119	5.59134	7.98938	6.0277	6.16815	6.25134	5.91301	6.1494	6.63705	5.52743	6.25007	5.89128	4.97208	6.38388	5.23035	5.8498	5.43149	5.809	6.43018	6.1591	6.09692	5.8793	6.04326	5.09875	5.6356
NAP1L4	7.56977	7.4282	7.62374	7.50562	7.62391	7.66224	7.50211	7.44321	7.5672	7.57375	7.51846	7.6854	7.51758	7.45655	7.43497	7.38209	7.46073	7.57795	7.51014	7.78436	7.67289	7.48941	7.49939	7.69371	7.63141	7.52742	7.39725	7.71274	7.51797	7.76357	7.70887	7.48838	7.53502	7.58575	7.43844	7.41544	7.56319	7.63574	7.32133	7.71016	7.56777	7.6026	7.50044	7.55614	7.65921	7.4681	7.61586	7.51787	7.6834
NAP1L5	6.93892	7.16295	6.15978	5.84252	7.07415	6.22102	6.5135	6.26409	7.15949	7.12349	6.87923	6.17164	6.99421	7.02753	6.62009	7.07093	7.04304	7.04755	6.49169	6.77538	6.0652	6.6267	6.83247	7.48845	6.6194	7.53726	7.87748	7.21237	6.99084	7.11976	6.84801	6.29107	7.60568	7.55918	6.6722	7.10185	7.4369	7.15312	5.75613	6.98655	6.88604	6.85229	6.89132	6.20657	7.15369	6.77098	6.261	6.79493	7.26499
NAPA	9.52888	8.9323	8.64659	9.85116	9.0974	9.14438	8.6182	8.95572	9.07488	8.1251	9.2423	8.65299	8.90758	8.62176	8.9033	8.59036	8.7729	8.63847	8.63693	8.7753	9.23975	9.63916	8.77679	9.53852	8.94638	8.81494	8.8249	8.99839	8.81682	9.17796	8.83082	8.55908	9.47854	8.7659	8.72256	9.06326	9.30275	8.98226	8.67669	9.279	8.41735	8.66577	8.79143	9.36828	9.05671	9.19948	9.34546	9.3717	9.09299
NAPA-AS1	6.69529	6.80414	6.42824	6.74207	6.53163	6.45869	6.78859	6.6275	6.59064	6.48103	6.64787	6.71699	6.8089	7.03419	6.97986	7.11732	6.62263	6.55398	6.76827	6.41814	6.49651	6.61801	6.46182	6.63398	6.61998	6.73432	6.56985	6.30872	6.52521	6.53243	6.25147	6.72067	6.46157	6.64442	6.5127	6.30129	6.40308	6.66112	6.79434	6.49084	7.06394	6.73054	6.76401	6.43496	6.57196	6.79143	6.46584	6.89593	6.58851
NAPB	6.72713	6.34644	7.81081	6.16212	6.84073	6.83784	6.40662	6.53035	6.59965	6.62894	6.45598	6.44023	6.31121	6.66966	6.13478	6.54848	6.53961	6.33639	6.32541	6.75831	6.57797	6.39317	6.31063	6.68648	6.84349	7.09419	6.49163	6.58197	6.59169	6.44044	6.66599	6.90945	6.59058	6.37434	6.25542	6.32913	6.74838	6.31458	6.92281	6.79394	6.31511	6.41106	6.36496	6.78948	6.71058	6.57741	6.95163	6.5071	6.48468
NAPEPLD	7.11425	7.38648	7.95169	7.68725	7.8108	7.5081	6.87837	7.08626	7.42478	7.53697	7.4607	6.25183	6.94431	7.00794	7.5957	6.9494	7.28964	7.2098	7.08831	7.45873	7.29068	7.6969	7.44154	7.30275	7.47552	6.38917	7.13937	7.87665	7.1622	7.68324	7.75842	7.21669	7.57406	7.37975	7.12518	7.50749	7.14442	7.03297	7.54967	7.44458	6.4941	6.94906	6.72321	8.01545	7.47717	8.07902	7.43464	7.29894	7.19595
NAPG	8.06962	8.40603	7.62478	9.12884	8.93879	8.23317	8.55493	7.70523	8.70576	8.26838	7.97368	8.6024	8.43187	8.4901	8.06373	8.43403	7.97681	7.80497	7.86896	8.32373	7.5791	8.77388	8.38965	7.51473	7.58186	8.05573	8.56813	8.81794	8.32324	8.07366	8.19121	8.09251	9.2105	8.66313	8.59462	9.10107	8.02046	8.53781	7.9328	7.80319	8.35241	7.54985	8.03936	8.1875	8.16637	8.29357	7.77589	8.54399	7.70578
NAPRT	9.98818	7.84636	8.99227	9.42669	8.37303	9.06151	8.86807	9.15361	8.91275	8.07107	9.54998	9.17793	9.30441	8.96448	8.63535	9.28783	8.05816	8.81026	8.55907	8.3657	8.95578	8.58426	9.07411	9.00535	8.40119	9.43281	8.88697	8.79483	8.86327	8.32118	8.6694	8.83254	9.81554	9.44602	8.83476	8.13899	9.42679	8.49717	8.14086	9.43742	9.65685	9.51545	8.21998	8.97364	8.74431	9.07815	9.33428	9.38743	9.66656
NAPSA	7.04187	7.13607	7.128	7.34489	7.05794	7.15977	7.07263	7.16164	7.00409	6.9007	7.06805	7.15082	7.07803	7.00405	7.39497	7.01952	7.05408	7.05395	7.52749	7.33241	7.18789	6.86514	7.13459	7.22941	7.052	7.0575	6.99843	7.31403	6.90094	7.03449	7.00316	6.95562	6.88885	6.92433	7.17623	6.84387	7.13582	7.10299	7.54066	6.92279	7.41167	7.55063	7.2103	7.11211	7.11435	7.02376	6.85636	7.13589	7.00624
NAPSB	6.03053	5.8339	5.55688	5.70927	5.37475	5.81992	5.89552	6.48425	5.42697	5.59206	5.93585	5.55077	6.25785	5.88711	5.73873	5.82351	6.25683	5.95269	5.97216	5.76231	6.37853	5.98581	5.82439	6.38726	5.65362	6.00755	5.77355	6.00062	5.81079	5.70203	5.7503	6.04698	5.86065	5.63004	5.98466	5.40395	5.788	5.56915	6.16528	5.64336	5.78682	6.33332	5.69891	6.0378	5.83284	5.36266	5.68794	5.41233	6.04812
NARF	7.87794	7.71664	8.36183	8.15727	8.11756	7.87259	8.00809	8.07523	8.11306	8.00793	8.06507	8.09658	8.10831	7.97234	7.95302	7.99349	8.17432	7.93322	7.96903	8.17591	7.64651	8.06774	8.42662	8.14406	8.1118	8.01176	7.59844	8.24399	8.03944	7.88929	7.87633	7.76972	8.09075	8.0087	7.8208	8.03014	8.11532	8.21386	7.64742	8.29139	8.10354	8.38525	8.12432	7.88529	7.85572	8.26164	8.33636	7.97669	8.01543
NARFL	8.64337	8.41251	8.47757	8.6223	8.30293	8.42883	8.61576	8.50361	8.60347	8.25787	8.48193	8.65902	8.63467	8.65348	8.8469	8.9205	8.43374	8.39599	8.07658	8.52396	8.24702	8.35151	8.50185	8.52709	8.39329	8.64654	8.38135	8.14757	8.57216	8.60114	8.19873	8.64735	8.41617	8.46188	8.13323	8.32202	8.25158	8.42752	8.40215	8.6632	8.45101	8.72484	8.34274	8.3178	8.44773	8.67548	8.46147	8.72508	8.53263
NARR /// RAB34	8.296	7.60541	7.47056	8.05538	9.53648	8.44551	7.01944	8.38936	7.54884	9.37464	8.5461	7.14595	8.08113	8.05386	7.65406	7.69373	8.74793	8.012	8.65824	8.14161	8.36495	8.03208	7.77458	8.7604	8.60385	8.00333	9.98039	8.72801	8.15422	8.52575	8.52085	8.33599	8.9106	7.71688	8.6019	8.02094	7.44668	8.67315	8.01344	8.1884	8.50662	8.46732	9.25846	8.21253	8.31374	8.3198	7.96572	7.43785	8.16423
NARS	11.1187	10.9201	11.358	10.8327	12.1403	10.8967	12.0271	11.2682	11.9249	11.5217	11.6284	12.1176	12.0119	11.5937	11.843	11.9801	11.1952	11.0834	11.8707	11.5608	10.7762	11.9191	11.8406	11.3881	11.4892	11.6947	11.1789	11.2584	11.5586	11.3376	11.3334	11.3798	11.7563	11.8338	11.6827	11.7592	11.6645	11.611	11.3468	11.313	11.8516	11.4719	11.6691	11.2179	11.2293	11.2295	11.3923	11.3893	11.3767
NARS2	9.65191	9.2589	9.21343	9.12769	9.91456	9.63046	10.0594	9.55143	10.1113	9.05326	9.86802	9.08268	9.22843	10.2248	10.0184	10.0148	9.33109	9.60945	9.64383	10.0683	9.49706	9.35109	9.74817	10.002	9.96266	9.20388	8.89682	9.5506	9.74134	10.166	9.90178	8.97395	9.19591	9.75792	9.39404	9.79152	10.4022	9.58822	9.34904	9.7145	8.94732	9.25713	9.4194	8.91472	9.7131	9.22053	9.59287	9.12968	9.85928
NASP	9.30703	8.70937	8.41483	8.95992	8.82959	8.73908	9.20818	9.0041	8.8976	8.05001	9.01253	9.14427	9.04799	9.19834	8.79073	9.15158	8.22781	8.79373	8.7989	8.87534	8.15855	8.57585	8.70084	8.78513	8.95794	9.191	8.64845	9.41295	9.06912	8.76236	8.69279	8.30034	8.82371	9.46332	8.41627	8.71351	8.9676	9.1082	8.2411	8.78146	9.10643	8.61437	8.53949	8.34104	8.69342	10.1295	8.46667	8.70559	9.1152
NASP /// NASP	4.57832	4.42047	5.07707	4.56637	4.79153	4.77017	4.73593	5.10727	4.73514	4.97854	4.85919	6.44255	4.56979	4.78134	4.43519	4.60942	4.35068	4.43329	4.16591	4.87447	4.58161	4.72483	4.51759	4.38656	4.91255	4.99965	4.67023	5.62534	4.67628	4.71771	5.31437	4.39135	4.31393	4.66987	4.92874	5.06238	5.21709	4.70312	4.78134	5.13694	4.96201	4.53046	4.57206	4.63796	5.20501	5.1565	4.40031	4.53449	4.56824
NAT1	8.39308	8.13619	8.46687	9.08189	10.0161	8.29318	10.3154	10.193	10.1803	9.13952	9.41302	10.9616	10.6586	9.04505	10.3266	10.2794	10.2922	9.98087	8.67491	9.10334	8.97375	10.0834	9.42857	8.23512	8.81584	8.83046	8.4693	9.41375	9.15756	8.89632	8.87553	9.16019	9.79886	9.75716	10.2193	10.0193	8.47878	8.85811	9.14172	8.07144	8.42037	7.96948	8.43008	8.50081	8.8375	8.96321	8.00245	9.13723	9.12298
NAT10	10.4055	9.53581	9.89853	10.0005	9.96088	10.3023	10.0975	10.0186	9.69402	9.6242	10.2828	9.68313	9.46251	10.261	9.96301	10.1402	9.63377	9.70627	9.68858	10.0491	9.50622	9.57159	9.69472	10.1495	10.2123	10.0735	9.38383	9.98469	10.1541	9.98913	10.1797	10.0887	9.6092	10.1439	9.55893	9.93521	10.1521	9.81761	9.54839	10.0788	10.2935	10.1855	9.74257	9.98846	10.3999	9.67864	10.0823	10.0476	10.3512
NAT14	7.66148	7.6084	7.38008	7.85811	8.17089	7.77571	7.62334	8.52465	8.27764	7.89122	8.01768	7.64624	8.14115	8.21883	8.11164	8.18703	7.77337	7.81639	7.87264	7.30506	7.47756	8.61957	7.99609	7.49878	7.74602	8.02586	8.06834	7.65355	7.99962	7.49529	7.81021	7.78327	7.64588	7.90823	7.67197	7.64408	7.79767	8.19733	7.56407	7.96355	7.88013	7.8782	7.84781	7.55072	7.69599	7.88489	7.81105	7.83753	8.07427
NAT16	7.33464	7.47839	7.4237	7.45617	7.20804	7.35343	7.56053	7.58754	7.47288	7.48129	7.39115	7.6334	7.81485	7.73634	7.5065	7.81126	7.6068	7.61038	7.2083	7.43584	7.40361	7.62175	7.4649	7.40464	7.31694	7.38659	7.24134	7.25305	7.44365	7.12031	7.38863	7.41042	7.27667	7.49932	7.4323	7.23876	7.36156	7.38437	7.46978	7.27423	7.50218	7.41903	7.29745	7.46463	7.35195	7.53467	7.37591	7.52795	7.41327
NAT2	8.24637	8.56223	8.8578	8.64733	9.85372	8.38093	10.3384	9.17714	10.0463	8.46175	8.92818	10.0012	10.2834	9.08466	10.3021	10.6144	10.1451	9.87998	7.77713	8.66747	9.37112	9.94149	9.40231	8.22867	9.18693	7.31563	7.61388	9.66594	9.01729	9.10822	9.01751	8.75249	7.80148	8.52963	10.0179	9.93615	8.55646	9.43808	9.92212	8.29849	7.12955	8.85911	9.05184	8.61833	8.92104	7.32504	7.99454	8.95165	8.98982
NAT6	7.57327	7.71236	7.58533	7.63261	7.66257	7.78878	7.88681	7.97047	7.60701	7.5046	7.64576	7.82174	7.80306	7.94499	7.72876	7.70438	7.62619	7.70809	7.69064	7.58336	7.86105	7.46921	7.71158	7.74797	7.68868	7.83947	7.84329	7.35267	7.70174	7.5164	7.46702	7.64846	7.79638	7.76692	7.27825	7.56724	7.55607	7.82621	7.54053	7.7889	7.44632	8.18259	7.45042	7.44919	7.6131	7.61374	7.62575	7.67637	7.79563
NAT8 /// NAT8B	6.0005	6.01461	5.83141	6.03529	5.78985	5.93768	6.14176	6.02007	6.06395	5.91131	5.92409	6.50536	6.9568	6.25845	6.4214	6.74262	6.00957	5.95392	6.38527	6.49683	5.93723	6.01076	5.96734	5.77698	6.01645	5.99224	5.89984	5.89162	6.00691	5.87162	6.15159	6.1134	6.24596	6.10232	6.27891	6.02365	5.88004	5.8762	7.78448	5.81978	6.4044	6.14247	6.2914	5.90343	5.99208	6.21375	5.92736	6.11845	5.9975
NAT8B	5.88919	5.92653	5.91138	6.04455	5.99422	5.88312	5.96954	6.00124	6.02468	5.82479	6.08743	6.65138	7.71456	6.30257	6.53492	7.631	6.0115	6.11364	6.17334	6.78295	5.7992	6.1103	5.88914	5.98702	6.01165	5.95196	6.00323	5.95169	5.88354	6.12641	6.27368	6.07978	6.67872	6.28776	6.34384	6.02486	5.96398	5.87436	7.92842	5.89426	6.09718	6.09884	6.40818	5.88972	6.19886	6.31223	6.13141	6.34412	6.08564
NAT8L	6.9791	6.95721	6.83282	6.94889	6.78351	6.87875	6.9882	7.11322	6.92727	6.82381	6.77794	7.17636	7.11629	7.08558	7.34702	6.84216	6.84399	6.99514	7.16898	7.07784	7.00647	6.92761	7.03194	6.86384	6.97074	6.97533	6.84565	6.87696	6.9264	6.75521	6.82763	7.03744	6.70478	6.94908	6.99893	6.82952	7.03005	6.93767	7.01886	6.84066	7.02032	7.25356	7.08441	6.819	6.92451	6.85813	6.85892	6.92217	6.95506
NAT9	8.58558	8.74488	8.77828	8.64478	8.51481	8.60576	8.57292	8.80054	8.94248	8.41663	8.78899	8.5144	8.39983	8.72343	8.68775	8.76695	8.78858	8.56182	8.4696	8.5406	8.57234	8.43584	8.58544	8.47253	8.31919	8.25241	8.32297	8.69768	8.49343	8.5942	8.42167	8.5241	8.26972	8.36607	8.27419	8.76981	8.54869	8.39454	8.40878	9.1732	8.3795	8.85244	8.28855	8.46977	8.616	8.27295	8.8554	8.60606	8.50494
NATD1	7.233	7.14525	6.94179	7.18595	7.22746	6.95615	7.0897	7.1382	7.07407	7.04938	7.22851	7.55233	7.12751	7.13757	7.20262	7.28538	7.21725	7.24409	7.45222	7.0611	7.16149	6.93144	7.24435	7.10771	7.04663	7.19052	7.16118	6.99169	6.99953	7.00984	7.29401	7.25204	7.1781	6.8542	7.2272	6.99165	6.96709	6.97285	7.31688	6.86287	7.18478	7.30485	7.25934	7.03568	7.00999	7.07068	7.27529	7.01648	6.97923
NAV1	7.15614	6.87888	7.57555	6.82121	6.94927	7.07901	6.68651	7.27692	6.82547	7.27494	7.17661	6.79172	6.95799	7.05222	6.71043	6.92535	7.06282	7.10154	6.99662	6.77809	7.25793	6.94267	7.22164	7.18132	7.08974	6.95079	7.96125	7.28453	7.11985	7.201	7.12716	7.32398	7.02028	6.81974	7.42975	7.24052	7.00361	7.71589	7.1757	6.98263	7.19946	7.93107	7.75112	7.40468	7.1791	6.95099	7.18223	7.01205	6.93504
NAV2	6.88805	6.7552	6.90442	6.8176	6.74453	6.62406	6.6583	6.68552	6.83814	6.55615	6.78696	6.50795	6.72781	7.0098	6.91745	6.80419	6.84055	6.84524	6.37252	6.56306	6.70687	6.60291	6.78834	6.6906	6.69608	6.35549	6.80783	6.9236	6.72212	6.68276	6.5082	6.72718	6.58233	6.54907	6.81453	6.75902	6.79543	6.59139	6.83892	6.69458	6.5828	6.56436	6.7974	6.84824	6.6987	6.96821	6.68203	6.65409	6.67903
NAV2-AS2	6.37381	6.38486	6.43419	6.21652	6.24194	6.30572	6.22922	6.29655	6.48321	6.2165	6.44644	6.1351	6.13467	6.35183	5.98315	6.19981	6.47606	6.64058	6.63926	6.70125	6.47084	6.19142	6.29944	6.56608	6.23524	6.49441	6.27642	6.28291	6.52665	6.20345	6.39718	6.21292	6.31589	6.52057	6.49622	6.29953	6.13506	6.35703	6.21379	6.23007	6.43766	6.32202	6.45123	6.46553	6.31035	5.99653	6.19545	6.22649	6.13969
NAV2-AS4	7.4125	7.71753	7.86989	6.94944	7.47099	7.65407	7.41129	7.34046	7.59968	7.7096	7.38229	7.53236	7.40473	6.98437	7.16175	7.25891	7.75571	7.97262	7.72525	8.0534	8.00563	7.4825	7.79295	8.02578	7.43995	7.80257	7.22027	7.36009	7.70962	7.41098	7.72286	7.28583	7.54743	7.75163	7.67841	7.55613	7.45579	7.71511	7.70945	7.42101	7.71827	7.80734	7.95576	7.71147	7.56654	7.27567	7.49616	7.47935	7.36162
NAV2-AS5	5.84355	6.02119	6.1298	5.59052	5.70322	5.8242	6.0847	5.7186	6.0432	5.91236	5.79684	6.25211	5.97692	5.54591	5.72549	5.57287	5.9681	6.36994	5.75551	6.36424	6.53957	5.91083	5.98497	6.2203	5.96164	6.12196	5.68577	5.77445	5.92549	5.84216	6.22556	5.72453	5.82281	6.11086	6.08602	5.9833	5.83662	5.85301	6.03897	5.72737	6.2442	6.01774	6.11026	6.10253	6.04787	6.00232	5.79369	5.859	5.90698
NAV2-IT1	6.39507	6.50263	6.50938	6.47279	6.40727	6.41463	6.75119	6.18976	6.26181	6.29387	6.57607	6.59868	6.71748	6.35932	6.44027	6.80102	6.41377	6.69707	6.12492	6.61152	6.36706	6.59939	6.53952	6.3728	6.52347	6.46737	6.61629	5.9269	6.24158	6.31961	6.58446	6.63892	6.41463	6.6275	6.60909	6.29953	6.31137	6.37842	6.42526	6.26529	6.60688	6.23191	6.39088	6.26297	6.41678	6.39442	6.28824	6.60562	6.47551
NAV3	5.18231	5.09155	5.08599	5.06956	4.97203	5.47236	5.03756	5.14981	5.11882	5.3023	5.01296	5.10987	5.08967	5.15917	5.0911	5.22904	5.22841	5.17838	5.12332	5.23678	5.24713	5.10897	5.19001	5.27399	5.1909	5.2697	5.25419	5.04954	5.1703	5.00981	4.9891	5.40993	5.31717	5.18151	5.51313	5.11277	5.17524	5.60469	5.15612	5.07002	5.2659	5.33908	5.44166	5.39994	5.09567	5.18699	5.13588	5.21282	5.221
NBAS	6.58214	6.61657	6.67099	6.84148	6.9092	6.58677	6.92191	6.73476	6.62836	6.67055	6.73933	6.9286	6.86598	6.88558	6.95127	7.13889	6.63477	6.68271	6.41389	6.60635	6.56537	6.64365	6.87472	6.34567	6.91431	6.66805	6.8205	6.84186	6.73846	6.90375	6.50527	6.74707	6.60445	6.70494	6.67539	6.6991	6.67462	6.7684	7.0214	6.78879	6.97954	6.69045	6.63264	6.93664	6.7109	6.93943	6.78329	6.81039	6.67732
NBEA	5.19877	5.22497	6.25889	5.11622	6.41422	5.61807	5.09467	5.19739	5.17427	5.42926	5.10073	5.14383	5.00652	5.2682	5.20799	5.19309	6.22647	5.51109	5.57151	5.24176	5.3289	5.1681	5.79345	5.19981	5.23546	5.31275	5.3408	5.87416	5.40003	5.44449	5.33445	5.65644	5.15366	5.01408	5.21568	5.29023	5.10651	5.33665	5.61497	5.03468	6.01384	5.26347	5.54426	5.38767	5.1611	5.12116	5.20029	5.1675	5.30217
NBEAL1	6.05076	5.8999	6.12853	6.22139	6.14797	5.73459	6.37772	6.04577	5.79825	6.1275	6.21014	6.42337	5.85317	6.15517	5.98717	6.17527	5.74264	5.92922	5.62197	6.09312	5.79048	6.11234	5.46757	5.56867	6.05318	6.0969	6.24644	6.23953	5.97473	6.07434	6.245	6.01116	5.85618	5.76326	6.09205	6.19254	5.96418	6.04363	5.99712	5.90027	6.1131	5.56605	5.60072	5.68235	5.90925	5.94872	6.25987	5.9719	6.11311
NBEAL1 /// RPL12	13.3089	13.4967	13.2904	13.4814	13.558	13.3606	13.7807	12.968	13.8029	13.7336	13.5057	13.2793	13.6994	13.5699	13.6353	13.5575	13.4595	13.5183	13.5223	13.5662	13.2958	13.4018	13.7315	13.4594	13.524	13.2398	13.6142	13.3677	13.5337	13.5501	13.2425	13.7205	13.5085	13.6219	13.3844	13.7319	13.6859	13.4712	13.561	13.6838	13.5496	13.5977	13.5731	13.7054	13.6622	13.3126	13.6008	13.4351	13.7006
NBEAL2	8.08021	7.88379	8.01207	8.24766	7.72917	7.93106	8.50168	8.16349	7.89908	8.08437	8.20835	8.03975	8.14172	7.81748	8.02015	8.09704	7.92413	8.03883	8.20369	7.46866	7.65002	7.93685	7.98314	8.08007	8.02484	8.18049	7.87307	8.30872	7.92837	8.23868	7.79887	8.0072	7.89347	8.07402	7.70578	8.02889	8.30325	7.86659	7.86358	7.97958	8.01369	8.33731	8.16747	7.97384	8.17066	8.41153	7.79419	8.13385	8.12069
NBEAP1	4.31727	4.5604	4.5058	4.30543	4.40844	4.43673	4.42423	4.43083	4.45189	4.49219	4.4704	4.41071	4.38839	4.41906	4.38004	4.47377	4.59756	4.72152	4.3397	4.41028	4.5137	4.48474	4.45742	4.58292	4.43657	4.68453	4.41892	4.30272	4.56106	4.42864	4.48797	4.41861	4.41961	4.50534	4.51382	4.36767	4.30275	4.42824	4.71988	4.56592	4.41076	4.49517	4.44263	4.46303	4.46558	4.37658	4.27343	4.5143	4.50765
NBL1	10.7231	10.7862	9.6749	10.8414	10.4609	9.95447	10.406	9.89601	9.98581	10.9507	10.527	10.8651	10.1906	10.5611	10.0435	10.616	10.17	10.381	10.6445	10.1033	10.3396	10.4861	10.0843	10.3408	9.87704	9.7407	11.4019	10.538	10.5796	10.4743	10.076	9.86021	10.3799	10.2585	10.2911	10.2544	10.6843	10.8359	9.8537	10.152	10.3104	10.3362	10.7643	10.5061	9.99262	10.8564	10.0758	9.39157	9.99675
NBN	8.64846	8.30197	8.02231	8.5065	8.01477	8.68079	8.86087	8.63733	8.5888	8.54554	8.50558	8.77275	8.43563	9.06907	8.51178	9.05404	8.5397	8.61774	8.18715	8.66328	8.09988	8.4016	8.03686	8.28385	8.79641	9.70776	8.15167	8.57234	8.60299	8.60741	8.74878	8.62583	8.58331	8.84995	8.53991	8.37785	8.90693	8.60707	7.76939	8.30841	9.14972	8.3618	8.43745	8.03943	8.57488	8.19403	8.53435	8.4303	8.94891
NBPF1	9.16688	8.97931	8.73279	8.76184	9.4635	8.82215	8.49932	9.07944	8.8957	8.9717	9.00166	9.08017	8.75864	9.27845	8.84551	8.85908	9.3335	8.94296	9.07083	8.68354	8.88874	8.72528	8.86418	8.91718	9.03707	9.2184	9.2839	9.07708	9.00333	9.27537	9.22477	9.12176	9.57178	8.46472	9.22584	9.1494	8.98221	9.11986	8.87686	9.07963	9.57623	8.87772	9.14585	9.06975	8.76531	9.14192	9.05601	9.16261	8.83986
NBPF10 /// NBPF11 /// NBPF12 /// NBPF14 /// NBPF15 /// NBPF20 /// NBPF8 /// NBPF9	11.7722	10.8736	11.4687	11.1374	11.6091	11.1645	10.7202	11.6067	10.9623	11.3979	11.2162	11.4612	11.0379	11.5571	11.2137	11.1778	11.7458	11.0566	11.6532	10.5166	10.8822	10.8876	10.8997	11.243	11.3976	11.4588	11.8274	11.7604	11.2914	11.3357	11.6534	11.5573	11.3599	10.7822	11.3251	11.3178	11.2031	11.541	11.1067	11.2102	11.4499	11.0506	11.701	11.5635	11.4002	11.2078	11.4999	10.9618	10.8448
NBPF10 /// NBPF11 /// NBPF14 /// NBPF15 /// NBPF19 /// NBPF20 /// NBPF25P /// NBPF26 /// NBPF8 /// NBPF9	10.8697	10.1776	10.5695	10.3842	10.6334	10.2097	10.1159	10.5136	9.91987	10.16	10.269	10.6714	10.2112	10.755	10.585	10.3945	10.956	10.1616	10.5211	9.80189	10.1926	10.2527	9.69335	10.0661	10.599	10.3908	10.9523	11.2178	10.5014	10.5174	11.0627	10.6647	10.4392	9.92396	10.3978	10.346	10.4032	10.6349	10.3237	10.3284	10.6826	9.76575	10.8462	10.6454	10.5615	10.4255	10.686	10.1878	9.97691
NBPF10 /// NBPF11 /// NBPF8	11.1787	10.1914	10.8551	10.5214	10.9791	10.5626	10.2894	11.0428	10.4029	10.8061	10.6797	10.9182	10.4483	10.9717	10.5945	10.5403	11.1754	10.4793	11.0454	9.87062	10.3397	10.4907	10.431	10.7502	10.8169	10.9371	11.1723	10.9875	10.6015	10.7778	11.0016	11.0463	10.783	10.2606	10.7448	10.7537	10.6175	10.9318	10.4547	10.6088	10.8513	10.6801	11.0822	10.859	10.7687	10.6259	10.9556	10.3748	10.3076
NBPF10 /// NBPF12 /// NBPF14 /// NBPF15 /// NBPF20 /// NBPF8 /// NBPF9	11.8281	10.9447	11.5253	11.1111	11.5727	11.1504	10.8663	11.6765	10.9763	11.3722	11.1981	11.5329	10.9189	11.5584	11.199	11.2566	11.8002	11.096	11.6647	10.4984	10.8898	10.9424	10.9995	11.3035	11.4249	11.507	11.8393	11.7142	11.3267	11.3541	11.679	11.6288	11.3279	10.8286	11.2949	11.3215	11.2393	11.5103	11.1027	11.2359	11.4641	11.2658	11.7885	11.4773	11.4083	11.2389	11.4806	11.0122	10.8509
NBPF10 /// NBPF14 /// NBPF26	11.9812	10.99	11.5984	11.2496	11.75	11.2351	10.8593	11.8201	11.185	11.4813	11.4163	11.5908	11.0087	11.7362	11.3528	11.3654	11.9464	11.1673	11.769	10.6257	11.0494	11.0865	11.1959	11.4521	11.6069	11.6018	12.0339	11.807	11.4342	11.5126	11.7084	11.8154	11.4757	10.9889	11.4495	11.4889	11.3846	11.7515	11.1966	11.3578	11.6988	11.4034	11.8551	11.6969	11.5455	11.4469	11.5944	11.0734	10.9771
NBPF10 /// NBPF14 /// NBPF26 /// NBPF9	10.8355	9.76129	10.4724	10.4725	10.5674	10.2199	9.7567	10.3611	9.82398	10.5151	10.4022	10.5323	10.3042	10.2992	10.0714	10.1895	10.9158	10.1288	10.1105	9.52149	10.6265	10.2591	10.0679	10.0027	10.6212	10.1621	10.6714	10.6477	10.4176	10.6417	10.5207	10.624	10.4766	9.58204	10.25	10.3018	10.4477	10.3096	9.91374	9.91758	10.6242	10.1373	10.5322	10.6755	10.4784	10.7695	10.5064	10.0364	10.0476
NBPF20	7.84342	6.9796	7.55371	6.89361	7.49238	6.96523	7.02007	6.95358	7.18453	7.45246	7.54143	6.9246	6.76351	7.39529	6.43301	7.07204	8.13663	6.8559	7.93576	7.23417	7.19378	7.09526	7.12099	7.73428	7.57188	7.44376	7.94484	7.40569	6.98799	7.34188	7.38139	7.65408	7.77791	6.86123	7.20136	7.13621	7.47491	7.34362	7.09204	7.41089	7.12062	7.59781	7.82289	7.16922	7.23115	6.7113	7.02466	7.57491	6.85839
NBPF3	7.70402	7.82151	7.63486	7.8074	7.85944	7.37759	7.61753	7.72347	7.50368	7.39931	7.43113	7.99913	7.39398	7.975	7.67023	8.07316	7.68196	7.88367	7.51682	7.13268	7.59284	7.55525	7.29989	7.55916	7.71237	7.31654	7.68905	7.62307	7.59105	7.77365	7.85399	7.57231	7.28956	7.23285	7.49464	7.38421	7.4438	7.49828	7.59816	7.54694	7.47062	7.35293	7.41266	7.67934	7.39313	7.50201	7.71874	7.70136	7.39942
NBPF4	6.55815	6.5125	6.70174	6.83917	6.8552	6.5921	6.17322	6.78619	6.41758	6.26687	6.17259	6.02518	6.21787	5.92182	6.71348	6.38751	6.63116	7.08958	6.33872	6.23098	6.89594	6.10372	6.23618	6.31188	6.0293	6.24727	6.23447	6.44125	6.45594	6.33783	6.60756	6.48495	6.13752	6.7367	6.82566	6.66334	6.39831	6.34829	6.94375	6.54639	6.08934	6.79631	7.01903	6.51438	6.42154	6.83166	6.1885	6.39127	6.12568
NBPF4 /// NBPF5P	5.39892	5.54082	5.75522	5.43096	5.49009	5.48218	5.49627	5.60433	5.43247	5.43902	5.38212	5.6129	5.37869	5.44293	5.56491	5.27926	5.69733	5.46694	5.75134	5.51359	5.63218	5.2016	5.53737	5.35086	5.46002	5.571	5.37891	5.53519	5.45375	5.40909	5.39212	5.46468	5.35162	5.39014	5.53032	5.35858	5.545	5.33855	5.81329	5.51289	5.45261	5.68405	5.45457	5.55701	5.37393	5.36419	5.43937	5.43575	5.38755
NBPF8	4.85893	4.71272	4.92946	4.50137	4.86323	4.74888	4.6878	4.70784	4.67963	4.93362	4.81061	4.86887	4.73481	4.66626	4.61537	4.88195	4.71988	4.67455	4.59845	4.90286	5.17192	4.76577	4.82138	4.98755	4.87748	4.83095	4.97326	4.93502	4.80477	5.00625	5.07683	4.75823	5.26211	4.78926	4.82191	4.90102	5.15917	4.81215	4.71465	4.82347	4.77824	4.8149	4.81438	4.72676	4.59205	4.58189	4.78085	4.75634	4.82156
NBR1	7.8122	8.10855	8.32287	8.14225	8.31058	7.99008	8.23288	7.83818	7.94199	7.81909	7.93766	8.44966	7.99408	7.91537	8.29711	8.2305	8.17218	7.88782	7.77838	8.07929	7.99322	8.03805	7.83121	7.82639	7.97617	7.71225	8.25292	8.19652	7.9862	8.03728	8.25988	8.03293	8.00106	7.60286	7.82131	7.9686	8.38883	7.82153	7.8809	8.28817	7.71417	7.70366	7.85352	8.13247	8.00627	7.94564	8.24401	8.11218	8.11642
NBR2	7.17662	7.14034	7.66022	7.449	7.43629	7.01052	7.14157	7.1959	7.19184	7.11965	7.06496	7.66567	7.07812	7.44802	7.55824	7.66425	7.27789	7.20339	7.27248	7.3493	7.13264	7.15762	7.5039	6.8933	7.29285	7.44303	7.42449	7.3209	7.36169	7.75054	7.36237	7.57914	7.22699	6.96238	7.05119	7.33065	7.03101	7.21677	7.28106	7.47288	6.88573	7.49949	7.01823	7.20975	7.27584	7.09329	7.40619	7.75919	7.00792
NCALD	6.28303	6.60213	6.30394	6.70181	6.24322	6.26926	6.18003	6.12701	6.14912	6.04352	6.28907	6.4863	6.56564	6.41727	5.92056	6.56663	6.69867	6.70007	6.3481	6.37432	6.28091	6.06277	6.21015	6.356	6.16742	6.50587	6.71041	6.61576	6.35534	6.57438	6.52635	6.13098	7.0467	6.30726	6.77867	6.46125	6.38428	6.45023	6.35095	6.34889	5.96363	6.22254	6.50903	6.14477	6.19238	6.69571	6.40491	6.20474	6.36491
NCAM1	6.56324	6.60363	6.58143	6.66025	6.36878	6.40124	6.4886	6.39597	6.49781	6.51237	6.45627	6.56151	6.65293	6.48691	6.61588	6.4904	6.51075	6.61237	6.63424	6.53899	6.76705	6.50688	6.56978	6.55981	6.51671	6.49425	6.56754	6.57741	6.45435	6.48964	6.5291	6.51419	6.24084	6.43105	6.47591	6.42753	6.53404	6.43297	6.64057	6.53442	6.56709	6.61237	6.60196	6.55776	6.5136	6.67784	6.30084	6.61191	6.4883
NCAM2	4.73039	4.66959	4.70209	4.69684	4.64003	4.70854	4.74574	4.5753	4.70512	4.64763	4.6311	4.62904	4.85974	4.8077	4.70487	4.94867	4.74948	4.66063	4.88373	4.69574	4.77768	4.90336	4.68186	4.71161	4.75528	4.71983	4.66658	4.70343	4.78606	4.72629	4.6363	4.72595	4.87569	4.76725	4.75283	4.72439	4.72529	4.73662	4.82919	4.69991	4.71331	4.75801	4.87321	4.707	4.73329	4.7278	4.71526	4.67607	4.7522
NCAN	7.01457	7.03856	6.87336	6.86636	6.96221	6.92477	6.81255	6.92733	7.06887	6.7003	6.75989	7.04876	7.0172	6.91516	6.93675	7.05374	6.81119	7.20436	6.45141	6.79468	6.70253	6.97339	6.78318	6.53656	6.94159	7.27338	6.85012	6.45061	7.03856	6.81888	6.76733	6.95142	6.86374	6.96758	7.09535	6.96018	6.35895	7.03194	7.12457	7.01486	7.05677	6.61617	7.12115	6.70505	6.87235	6.48309	6.73094	7.17324	6.94958
NCAPD2	8.74424	8.49961	8.79436	8.99987	8.71157	8.75949	8.46798	8.61826	8.80328	8.36259	8.76149	8.6078	8.35335	8.60371	8.66623	8.74764	8.22281	8.69606	8.45179	8.86007	8.61751	8.98185	8.58337	8.75483	8.88514	8.73872	8.0198	8.69415	8.81795	8.55638	8.17441	8.51243	8.58137	8.96647	8.46088	9.00664	8.59579	8.64294	8.40942	9.25191	8.74743	8.2371	8.45208	8.47869	8.70819	8.3815	8.8168	8.72122	8.65502
NCAPD3	9.21413	8.84347	9.26951	8.93514	9.2647	9.75159	9.30744	9.18261	9.11861	8.70636	9.17229	9.21976	9.02419	9.41999	9.06785	9.1928	8.73757	9.0366	9.12428	9.6331	8.80062	9.19858	9.0968	9.45788	9.3774	9.68509	8.56474	9.16489	9.1706	9.28642	9.42627	9.19216	8.67113	9.51668	9.00032	9.29685	9.78838	9.13129	8.66936	9.49884	8.82404	9.05912	9.03065	8.69967	9.12431	9.18496	8.97457	8.92881	9.2915
NCAPG	8.32299	7.73044	7.94703	8.51062	8.43197	8.59514	7.74026	8.70517	8.87372	7.15876	8.39257	8.29196	8.81151	8.53839	8.28176	9.03325	7.7985	8.29506	7.77813	8.38556	7.65977	8.54683	8.31243	8.27227	8.43932	10.0014	6.78297	8.24886	8.46748	8.31081	7.76569	8.61685	8.43266	9.16618	7.95252	7.86113	8.34637	8.49403	7.49516	8.56595	8.62404	8.25493	7.48074	8.03939	8.03473	9.13031	8.17898	8.91084	8.81562
NCAPG2	8.84117	8.53199	8.58919	9.6611	8.94674	9.15375	8.55324	8.36683	8.74911	7.61252	9.37794	8.47358	8.30901	9.01877	8.7702	8.84507	7.84402	8.1704	8.48458	9.49865	8.42355	9.08891	8.57044	9.05057	9.41388	8.64767	8.05174	9.03985	8.88376	9.113	8.63307	8.44155	8.51608	8.80253	8.0725	8.72096	8.76475	8.40252	8.3171	8.91618	8.17372	8.29761	7.65814	8.8722	8.50642	9.70508	8.68625	9.3806	8.54663
NCAPH	8.59872	8.0482	9.07064	9.02652	8.6946	8.91457	8.59909	9.00926	8.57839	7.97704	8.80313	8.53091	8.31888	8.8233	8.70169	8.52069	7.54891	8.29266	8.26728	8.70689	7.9837	8.42515	8.68938	8.81342	8.92673	9.05158	7.73547	8.78208	8.89247	8.39132	8.37661	8.40031	8.25717	9.10005	8.14045	8.599	8.80907	8.50986	8.02739	8.96864	8.87595	8.5802	8.14945	8.32625	8.23904	8.56175	8.27823	8.68	8.96882
NCAPH2	7.33067	7.12725	7.15285	7.50374	7.17036	7.18753	7.24993	7.27292	7.26402	7.06857	7.3064	7.44691	7.37446	7.52812	7.70871	7.53167	7.13586	7.12301	7.46359	7.22056	7.22457	7.19247	7.28555	7.26799	7.29711	7.42035	7.22855	7.27794	7.24952	7.26826	7.00297	7.42552	7.23608	7.41437	7.07563	7.0983	7.33206	7.12299	7.28087	7.15262	7.62343	7.689	7.25324	7.14027	7.2982	7.46291	7.24761	7.26307	7.28869
NCBP1	7.44664	7.09399	7.15221	7.76912	7.48487	7.52582	7.12729	6.73875	7.3699	7.05295	7.14582	6.96594	7.12288	7.30299	7.25401	7.18205	6.85537	7.13639	6.43776	7.83129	7.34916	7.60218	6.96438	7.06231	7.49306	6.92843	6.87164	7.30252	7.14036	7.43012	6.98761	7.18705	7.09789	6.94827	7.01069	7.52894	7.47449	6.86677	6.69758	7.38827	6.94778	6.60154	6.97139	7.23076	7.41151	7.86196	7.10804	7.37958	7.83505
NCBP2	9.47626	9.09626	9.19515	9.89383	9.74011	9.62957	9.6725	9.26474	9.89348	9.36043	9.65439	9.57822	9.22942	9.66743	9.68492	9.97654	9.20281	9.42561	9.71197	10.0672	9.1368	10.2565	9.8979	9.98304	10.1726	9.28235	9.12589	9.83992	9.24529	9.85049	9.60501	9.71644	9.46181	9.27915	9.01999	9.53994	9.92273	9.38185	9.03271	10.1961	9.53378	9.13715	9.00019	9.35719	9.65711	8.94886	9.75189	9.78961	10.2701
NCBP2-AS2	10.0456	9.4003	9.03377	9.68516	9.20104	9.49085	9.47462	9.31228	9.761	8.87252	9.51865	9.56043	9.11726	9.98086	9.47641	9.59484	9.03581	9.40031	9.7164	9.42134	8.86037	9.60444	10.0812	9.57781	9.65733	9.05566	8.65562	9.15556	9.34356	9.54123	8.94603	9.31798	9.22487	9.55442	8.90572	9.85375	9.4371	9.36984	8.83581	9.84163	8.86345	9.54734	8.79825	8.95725	8.97803	9.00709	9.65071	9.2577	9.97355
NCDN	7.19084	6.94059	6.76744	7.08824	6.97478	6.99486	7.12385	7.03864	7.03422	6.93736	7.08603	7.14461	6.99896	7.13868	6.83812	7.05212	6.92476	6.85876	7.715	7.21164	7.03104	6.99632	6.96126	7.12432	7.19377	7.29232	7.18771	7.21291	6.96324	7.02561	7.00279	6.8906	6.92666	7.02803	6.94519	6.88094	7.23332	7.11209	7.03151	7.03975	7.27353	7.33265	7.12635	6.94857	6.98848	7.15006	7.11103	6.95098	7.03921
NCEH1	8.27561	8.72391	7.84886	8.88748	9.56841	9.19074	8.37162	7.84323	8.31248	8.99605	8.85506	7.36474	8.50754	8.77643	8.01596	7.96366	9.06129	8.85462	8.32243	9.43168	8.24641	8.93748	8.47686	8.77473	8.82313	7.83195	8.89959	8.92827	9.15756	9.25777	8.91695	9.41047	9.71156	9.02161	8.09656	8.97563	9.62787	8.79424	8.57716	8.59313	8.42842	8.85081	8.60974	8.07713	9.27926	8.96164	7.93993	7.85446	9.03088
NCF1	6.80038	6.36539	6.16905	6.52631	6.14506	6.99592	6.68036	7.04247	6.48511	7.07658	6.97966	6.54172	7.03253	6.91845	6.60788	7.05746	6.87502	6.77518	7.29665	6.66924	6.09958	6.72128	6.4413	6.87958	6.60466	7.88176	6.47197	6.67581	6.48196	6.3005	6.28747	6.54373	6.80491	6.62316	6.22022	6.09596	6.58822	6.32016	6.59161	6.12084	7.30485	7.26339	6.85091	5.92543	6.3618	6.68401	6.22421	6.42162	6.74811
NCF1 /// NCF1B /// NCF1C	6.47497	5.94216	6.10567	6.04507	6.01135	6.24394	6.32088	6.63629	5.79503	6.72955	6.50092	6.19958	7.06584	6.63235	6.14015	6.24723	6.69865	6.4881	6.60583	6.59246	5.94869	6.29867	6.18955	6.68173	6.19496	7.6469	5.95465	6.41207	6.20315	5.82448	6.28591	6.25559	6.50508	6.44559	5.78898	5.53306	6.62966	6.0782	6.30262	5.89497	7.02067	7.20915	6.65325	5.90515	5.91791	6.13969	5.88772	6.17574	6.52252
NCF2	7.65681	6.60349	7.08929	6.8789	7.75033	7.93976	7.62233	8.16625	6.83342	9.45612	8.46073	7.38877	8.0981	7.86698	6.8903	7.68267	8.6258	7.39911	8.57726	8.46812	8.19404	7.38115	7.32542	8.85373	8.12041	9.0581	8.28431	8.13908	7.86687	6.82484	8.06553	8.30306	9.60499	8.18386	7.91708	7.03625	7.46293	8.30861	6.29174	6.72987	8.55404	8.51171	8.87076	7.19139	7.96327	7.39631	7.35903	7.04769	7.93824
NCF4	7.95929	7.66777	8.63017	7.16861	7.75317	8.22254	7.92242	8.01621	8.07127	8.23105	7.81809	7.51681	9.14495	8.0054	7.86011	7.37975	8.18761	8.11061	7.63556	7.93588	7.95263	7.72151	7.83517	8.39697	8.17923	8.28031	7.46528	8.0358	8.06999	7.51225	7.84136	7.55465	8.11285	8.43225	8.46582	7.22716	7.77531	7.73344	7.75489	7.39981	7.80329	7.83461	7.76429	7.57542	7.69655	7.37646	7.56641	7.71963	7.89379
NCK1	7.92219	8.13722	7.52628	8.61604	8.17406	7.71961	8.26243	7.76106	7.93752	8.14275	8.00045	7.52523	8.34282	7.91784	7.79479	8.15302	8.24481	7.86108	7.59484	8.08091	7.90119	7.92495	8.04558	8.13093	7.69498	7.65243	8.80971	8.09511	7.90748	8.10872	7.82882	8.21096	8.29955	7.78478	7.88828	8.16505	8.08767	7.73316	7.58327	7.61427	7.89383	7.63976	8.02576	7.88165	7.92012	7.17876	7.77523	7.58181	7.8349
NCK1-AS1	7.00451	7.31614	7.35799	7.91666	7.60927	7.15896	7.70081	6.72488	7.66046	6.83557	7.25395	6.79508	7.439	7.46315	7.44111	7.48263	7.60594	7.34012	6.84088	7.52067	6.86617	6.92112	7.43761	7.5547	7.16536	7.22187	7.34406	7.35417	7.26795	7.55412	6.90453	7.48574	7.18267	7.58586	6.98651	6.84799	6.97061	6.91017	6.96126	7.53202	7.27761	7.45429	6.55061	7.17473	6.94285	7.21987	7.49083	7.02499	7.72615
NCK2	9.59557	8.78121	9.98737	9.57717	10.2445	9.41956	9.17695	10.3991	9.97056	9.78195	10.1027	9.64161	9.29138	9.70896	9.84235	9.3305	9.52226	9.36115	9.52744	9.7779	9.79404	9.93479	9.72674	9.92796	10.1634	8.92428	10.0223	9.97387	9.7467	10.2687	9.44335	9.77131	9.81225	8.98434	9.44432	9.57144	10.3003	9.50766	9.79704	10.3587	9.8338	9.4302	9.66667	10.4526	10.0254	9.66355	10.5835	9.7147	9.7779
NCKAP1	8.77323	8.89367	8.87019	8.97178	8.92422	8.87399	9.14783	8.80776	8.92278	8.97176	8.65298	9.10304	8.50107	8.66699	9.42502	8.97264	8.6273	8.53188	8.55472	9.1721	8.3099	9.81081	8.71674	8.76771	9.01364	8.5224	9.16156	9.2144	8.50407	9.17724	9.17594	9.07915	9.00319	8.91395	9.09192	9.0919	9.02692	8.74477	8.81444	9.7496	9.32918	8.35114	9.05606	9.33872	8.77679	8.63109	9.17278	8.82627	9.17378
NCKAP1L	7.90207	7.17174	7.23887	6.90128	7.36365	7.75543	7.46007	7.88338	7.10713	7.8892	7.80435	7.0575	8.40942	7.38887	7.30431	7.32464	8.14542	7.68033	7.57629	7.44936	7.59143	7.46742	7.13073	7.85977	7.41325	7.85812	7.52554	7.65493	7.5108	7.00394	7.47569	7.40279	7.69395	7.60009	7.50312	7.11775	7.39602	7.3518	7.29104	6.99477	7.78145	7.30698	7.47183	7.37275	7.34841	7.07541	7.40352	7.14676	7.63818
NCKAP5	4.10854	4.1499	4.21635	4.06858	4.14346	4.10667	4.1655	4.50942	6.45636	4.54682	4.27653	3.99761	4.13888	4.03914	4.32965	4.223	4.51788	4.45819	4.06468	3.94442	4.54933	4.60566	5.69227	4.0822	4.14982	4.15376	4.2613	5.89377	4.76292	4.92009	4.21043	4.22582	4.13279	4.14067	4.74012	4.48491	4.33256	3.93418	4.27458	6.36832	4.07627	4.36351	4.0494	6.07812	4.58415	4.19047	4.84925	4.20704	4.13772
NCKAP5L	6.64577	6.67776	6.51023	6.75772	6.8122	6.7697	6.48148	6.64893	6.78716	6.86375	6.75607	6.83289	6.78946	6.70169	6.7404	6.66878	6.71476	6.73608	7.13384	6.89816	6.84238	6.95543	6.68192	7.05515	6.81361	6.75511	6.95223	6.74983	6.7682	6.76685	6.78738	6.7471	6.79963	6.66129	6.9423	6.67378	6.88072	6.86271	6.66802	6.74159	6.96662	6.86984	7.00786	6.89207	6.63189	6.76084	6.85857	6.6956	6.82071
NCKIPSD	7.14085	7.14051	7.07711	7.09392	7.12918	6.97255	7.22726	7.25156	7.12622	6.94027	7.11462	7.31457	7.07783	7.20001	7.24093	7.24336	6.82007	7.00369	7.31581	7.14622	7.06974	6.99914	7.23474	7.13595	7.24765	7.33606	7.05921	7.09686	7.0462	7.12308	6.92881	7.25376	6.97981	7.15435	7.08249	7.02581	7.09341	7.21398	7.22323	7.1588	7.21745	7.26796	6.88009	7.24126	7.15213	7.10214	7.03281	7.20502	7.17558
NCL	9.67973	9.30454	9.46997	9.22454	9.54293	9.5537	9.5969	9.43433	9.27989	9.37805	9.42519	9.65529	9.55646	9.55349	9.4506	9.60619	9.32485	9.35162	9.33653	9.52622	9.48102	9.6527	9.58298	9.51742	9.59932	9.58513	9.24977	9.46337	9.59212	9.36843	9.26496	9.60174	9.31668	9.58447	9.50907	9.45224	9.72803	9.36325	9.30676	9.57055	9.7274	9.3332	9.60488	9.43318	9.43174	9.19898	9.35825	9.39231	9.66929
NCLN	7.08945	6.72705	6.63767	6.86168	6.84025	6.73314	6.92314	6.71078	6.88456	6.61986	6.82045	6.94797	6.83266	7.09049	7.05605	7.24567	6.464	6.74591	6.64174	6.99535	6.67568	6.82674	6.51509	6.80309	6.82376	6.90873	6.596	6.46186	6.72681	6.83945	6.35683	6.89138	6.79199	6.88461	6.83586	6.50163	6.83562	6.72634	6.54612	6.75929	7.04302	6.76663	6.85921	6.63008	6.86636	6.67852	6.62522	7.04416	6.70925
NCOA1	8.57836	8.76934	8.52641	9.05097	8.74194	8.39559	8.31397	8.31127	8.34736	8.37835	8.62975	8.67426	8.40186	8.33763	8.18486	8.59525	8.56307	8.41532	8.35819	8.19517	8.60564	8.55783	8.61229	8.70068	8.51988	8.29554	8.98514	8.94112	8.30335	8.82115	8.55256	8.15085	8.63635	8.1447	8.33048	8.7028	8.79877	8.32337	8.66306	8.86586	8.31286	8.19474	8.33258	8.87143	8.36168	8.8675	8.91937	8.3088	8.62037
NCOA2	7.38144	7.35061	7.44603	7.83133	7.64093	7.38447	7.66047	7.16851	7.09341	7.20656	7.29299	7.82866	7.08834	7.58117	7.23907	7.66049	7.32341	7.04694	6.91599	7.26146	7.67559	7.52229	6.99775	6.93826	7.39709	7.42615	7.76123	7.97236	7.53879	7.48106	7.9601	7.49783	7.41242	7.00364	7.45864	7.42473	7.9173	7.21258	6.93088	7.20863	7.43509	6.93777	6.97354	7.45982	7.1818	7.47407	7.76668	7.19616	7.71821
NCOA3	8.90785	8.80552	9.09938	9.25528	8.29325	8.77007	8.31447	9.07745	8.24897	8.59639	9.02762	8.16348	8.18148	8.69585	8.60284	8.06966	8.82848	8.35937	8.31432	8.84593	8.94825	8.76678	7.97988	8.50888	8.82975	8.22695	8.79706	8.50256	8.4899	8.97566	9.28551	9.10954	8.33359	8.17129	8.26904	8.29825	8.46277	8.29963	8.48356	8.82416	8.47311	8.12099	8.34664	8.76853	8.82948	8.37881	9.41494	8.6836	8.44079
NCOA4	11.7751	11.7537	11.1654	12.0732	12.005	11.5468	12.0643	11.9462	12.2674	12.0657	11.6278	11.885	12.0297	11.8803	12.1577	12.1477	12.0215	11.7969	11.9641	11.781	11.4457	12.1242	12.0079	11.6388	11.7791	11.7654	11.835	12.1733	11.6507	12.0649	11.8691	12.235	12.185	11.6572	11.8022	12.0425	12.0173	11.551	11.7696	11.6447	11.7608	11.2491	11.6805	11.8013	12.0663	11.884	11.6187	11.7372	11.5734
NCOA5	8.61415	7.99976	8.72672	8.72533	8.11406	8.24713	7.64507	8.49885	8.29442	7.62526	8.5519	7.99446	7.80619	8.35758	8.10493	7.77411	8.27743	8.05618	7.72349	8.7696	8.73244	8.47611	8.37801	8.66475	8.6276	7.89151	7.55828	8.75178	8.18801	9.00993	8.95449	8.52534	7.9744	7.9878	7.80658	8.11795	8.56975	8.04085	8.17885	8.86845	7.94054	7.83598	7.98637	8.59388	8.48518	8.01282	8.92123	8.5571	8.4446
NCOA6	7.62548	7.22616	7.80915	7.50185	7.42205	7.63356	7.23488	7.92693	7.41015	7.53731	8.0134	7.53983	7.07641	7.645	7.40355	7.30443	7.38974	7.30822	7.3621	7.66513	7.92564	7.53882	7.13961	7.88221	7.7967	7.45358	7.39502	7.42513	7.35406	7.70186	8.111	7.79418	7.56561	7.46987	7.16694	7.30387	7.85935	7.39016	7.52033	7.90494	7.315	7.34699	7.29841	7.75999	7.71316	7.39918	8.09135	7.94206	7.28655
NCOA7	7.10683	6.86865	7.03521	7.00837	7.37787	7.22377	7.36894	7.11609	7.1738	7.01014	7.37248	7.54139	7.41872	7.20519	7.25936	7.29562	6.93658	7.11205	7.37122	7.32339	6.97574	6.85416	6.84205	7.15841	7.45782	7.2741	7.36046	7.23279	7.30797	7.33453	7.20708	6.89114	7.39656	7.21153	7.28734	7.20041	7.50844	7.198	6.97875	7.04583	7.40795	6.97353	7.14437	6.83393	7.08041	6.78633	6.93571	7.42906	7.35851
NCOR1	8.08119	8.0834	8.02203	8.35668	8.5314	7.95548	8.1545	8.13368	8.14699	7.90632	8.14118	8.18096	7.8404	8.15616	7.88733	8.14492	7.64512	7.83206	7.80955	7.87803	7.83944	8.17797	8.13254	7.75625	7.83588	7.5865	8.00177	8.1164	7.95111	7.75403	8.37005	8.07701	7.93509	8.07059	8.16133	8.06174	7.91593	8.05006	8.12131	7.74418	7.96359	7.81219	8.04073	7.91398	7.70081	8.16966	7.89876	7.63118	7.71017
NCOR2	7.11919	7.04373	6.88484	7.39808	6.8473	7.01717	7.05441	7.10242	6.95856	7.07413	7.24719	6.93079	6.92964	7.1465	7.4532	7.07704	6.91597	6.90781	7.46722	6.99423	7.03556	7.1004	7.04856	7.13301	7.10448	6.90098	7.02446	7.10705	6.98241	7.08057	6.7527	7.15462	6.99834	6.89684	6.96949	6.94547	7.10539	7.06831	7.33176	6.96879	7.3453	7.3763	7.18512	7.17401	7.17221	7.11819	7.05075	7.10388	6.9176
NCR1	6.51224	6.6027	6.51462	6.42955	6.30247	6.46617	6.5538	6.25392	6.4498	6.33273	6.46624	6.50189	6.44552	6.49229	6.3791	6.66794	6.46549	6.45398	6.5891	6.5146	6.48483	6.41795	6.46529	6.60721	6.51244	6.5477	6.37317	6.12328	6.51558	6.16493	6.31051	6.44416	6.27462	6.45969	6.50766	6.30114	6.37434	6.33956	6.51389	6.31295	6.68939	6.6108	6.41948	6.37322	6.33184	6.49466	6.2911	6.52663	6.31935
NCR2	7.57197	7.66622	7.56997	7.60763	7.50714	7.65073	7.65992	7.51166	7.59019	7.58529	7.56379	7.69846	7.53127	7.58705	7.68397	7.50394	7.55796	7.74688	7.55802	7.63811	7.47379	7.52446	7.64063	7.45681	7.727	7.61159	7.63243	7.38864	7.51467	7.40369	7.48474	7.57878	7.40271	7.58141	7.58728	7.4096	7.49509	7.55469	7.62314	7.5261	7.81012	7.76518	7.69887	7.58806	7.55253	7.61358	7.39395	7.54673	7.4361
NCR3	6.98616	6.8585	6.85427	7.0423	6.7851	6.88474	6.93086	6.81518	6.81408	6.97448	6.90189	7.00282	6.97574	7.08864	7.19958	6.81216	6.94082	6.92333	7.08392	7.19602	6.99522	6.92543	6.97929	7.05441	6.98148	7.10698	6.85463	7.08073	6.82127	6.80896	6.88657	6.75902	6.71968	6.86619	6.8687	6.77144	7.14984	6.88761	7.0762	6.90436	7.18629	7.25357	6.96947	6.82835	6.77861	6.95254	6.98244	7.03703	6.8548
NCR3LG1 /// RP1-239B22.5	8.02521	7.0873	8.78855	8.78054	8.14084	8.88832	7.81246	8.47004	8.09066	7.10156	8.76057	7.99475	8.12644	8.12326	7.95161	8.12355	7.36339	7.88802	6.91289	9.0117	8.90413	7.43736	7.61078	8.41269	8.29187	8.36638	7.47163	7.35421	8.07253	8.07907	8.52207	8.17132	7.55481	8.01376	7.95693	7.75206	8.65609	7.24118	7.88786	8.21123	7.19595	7.94323	7.27971	8.43728	9.18859	8.50972	8.69758	8.25771	8.55888
NCRNA00185 /// TTTY14	6.31244	6.86922	6.13706	6.30592	6.30852	6.16685	6.5256	6.71284	6.19881	6.14215	6.18805	6.32019	6.35324	6.4495	6.78089	6.38335	6.17687	6.45961	6.53878	6.15219	6.53337	6.18685	6.36862	6.50341	6.21433	6.09235	6.31111	5.94164	6.31297	6.12549	5.66453	6.29106	6.18328	6.32836	6.188	5.96496	6.11302	6.28881	6.48533	6.0769	6.38857	6.44259	6.17644	6.16259	6.60768	6.28773	6.12291	6.47952	6.16627
NCS1	6.79531	6.8915	6.76691	6.71096	6.82686	6.97123	6.69709	6.71508	6.71917	6.82115	6.94337	6.74655	6.73274	6.87487	6.95686	6.54259	6.84405	6.83657	7.28568	7.04724	7.18889	6.52244	6.93143	7.10668	6.98156	6.94932	6.92469	6.84472	6.8328	6.89794	6.6953	6.88023	6.83438	6.99109	7.00338	6.83828	6.89481	6.89505	7.11958	6.77789	7.06476	7.25036	6.9599	6.95214	6.93789	6.73494	6.74029	6.83707	6.89035
NCSTN	7.8999	7.47889	7.62028	7.5567	7.40728	7.43524	7.54484	7.17324	7.49139	7.28437	7.42107	7.69634	7.43419	7.27821	7.27585	7.34019	7.2178	7.34736	7.61816	7.40118	7.55656	7.49633	7.48939	7.543	7.47589	7.48035	7.50602	7.69606	7.44815	7.38618	7.50833	7.6202	7.54423	7.35679	7.4352	7.42712	7.5838	7.67369	7.31179	7.58466	7.54483	7.35921	7.61245	7.54549	7.45671	7.51553	7.32915	7.43875	7.35415
ND2	13.587	13.4352	13.5925	13.3664	13.3764	13.4392	13.3937	13.6372	13.1687	13.2219	13.4735	13.6753	13.4827	13.5359	13.5249	13.5359	13.4061	13.3444	13.3176	13.4937	13.807	13.4163	13.4238	13.3779	13.6905	13.4068	13.5501	13.4261	13.5347	13.5956	13.6125	13.5542	13.4633	13.182	13.4589	13.3912	13.4657	13.2717	13.5825	13.4408	13.4303	13.4836	13.4478	13.4583	13.4422	13.5533	13.5897	13.5434	13.3506
ND3 /// SH3KBP1	14.0497	14.0487	14.1094	13.884	13.92	14.0065	14.0542	14.1469	13.877	13.7492	13.9844	14.0965	13.8792	13.9505	14.0057	13.9656	13.9825	13.9886	14.0121	13.9918	14.1132	13.9792	14.0732	13.8395	14.084	14.0072	14.0558	13.9328	14.0259	13.9721	14.0131	14.118	14.0104	13.958	14.0119	13.8949	13.8687	13.9022	14.1307	13.9289	13.8546	13.9306	13.9254	14.0079	13.9259	14.0092	14.0034	14.0601	13.9738
ND4	14.0008	13.9561	14.0613	13.9203	13.9141	13.9708	13.9849	14.0673	13.7576	13.7862	13.9158	14.0879	13.9036	14.0082	13.9638	13.9996	13.8002	13.8542	13.897	13.8991	14.1302	13.9454	13.9223	13.7933	14.0634	13.9779	13.9546	13.9756	13.992	13.9952	14.0363	13.9774	13.926	13.8405	13.9816	13.8611	13.9051	13.9038	14.0153	13.8393	14.0042	13.8974	13.9723	13.9596	13.9578	13.9923	13.9417	14.0276	13.9114
ND6	7.3368	6.83313	6.59794	7.74962	7.75982	7.92048	8.11554	8.54174	8.30995	8.77853	7.24353	9.57318	7.52525	7.82714	9.06538	8.21397	7.20942	7.73021	7.183	7.68031	7.37797	8.1234	7.45074	7.66776	7.46113	8.18976	7.64025	7.87917	7.22603	8.72142	7.83318	7.9915	7.25825	8.00647	7.04908	7.83874	7.72252	7.43448	6.94361	8.51456	9.47734	8.41644	8.15971	7.21734	7.80789	7.39974	7.60702	7.62273	7.55647
NDC1	9.5563	9.58938	9.02972	9.76062	9.97186	9.28384	9.8119	8.62284	9.61491	8.61106	9.34611	9.45206	9.72513	10.1039	9.47802	9.7943	8.13019	9.53855	9.08721	9.88994	8.7413	9.66476	9.13455	9.26242	9.84106	9.48331	8.68963	9.90866	9.66735	9.78533	9.24082	8.9859	9.44194	10.0599	9.21206	9.71903	10.0902	9.50873	8.61152	9.80549	9.48697	8.84846	9.0433	9.19156	9.85219	10.0067	8.93932	9.63192	9.66797
NDC80	8.72322	7.87142	7.58061	9.17092	8.78765	8.42616	8.50742	8.19905	8.85399	8.11868	8.19205	7.94378	8.90827	8.37534	8.39872	8.83877	7.17403	7.70075	7.64218	8.71892	6.95578	8.50513	8.26261	8.39641	7.94207	9.67168	7.70131	8.64756	8.3274	7.81353	7.11046	7.96891	8.41588	9.26009	7.09088	8.84468	8.11926	8.57508	6.21877	7.62105	8.47314	7.29512	7.11036	8.53111	8.17812	9.21074	8.15042	8.60184	8.53351
NDE1	7.79756	7.7617	7.80825	8.50547	7.54118	7.74706	7.58786	7.52689	7.59808	7.46181	7.59599	7.44137	7.17287	7.55477	7.70255	7.25179	7.59063	7.4706	7.75725	7.81326	7.71233	7.49638	7.40783	7.65024	7.56013	7.42454	7.40677	7.74734	7.45922	7.66404	7.60596	7.70451	7.47592	7.61736	7.26784	7.5365	7.6819	7.53343	7.3436	7.90499	7.71235	7.92555	7.49741	7.64847	7.60221	8.55301	7.62823	7.69514	7.95643
NDEL1	8.2926	8.33311	8.17638	8.60268	8.418	8.29613	8.63807	8.40448	8.33661	8.25888	8.50514	8.59859	8.10999	8.6479	8.19503	8.67529	8.21232	8.16481	8.16832	8.25516	7.98116	8.40287	8.26332	8.10709	8.28953	8.44137	8.58649	8.23485	8.24522	8.1194	8.41558	8.61301	8.4658	8.34379	8.38341	8.21105	8.0694	8.63137	8.35653	7.98698	8.73801	8.37967	8.48522	8.10048	8.19388	8.31567	8.14578	8.15167	8.08483
NDFIP1	9.28389	9.60149	9.17945	10.2276	10.1764	9.49265	10.2552	9.70191	9.63102	10.0854	9.65593	9.94869	9.72253	9.76822	9.82451	10.1052	9.88186	9.70957	9.35221	9.82994	9.6157	10.195	9.76066	9.30485	9.91053	9.71581	10.2513	10.1772	9.66544	10.0037	9.78779	10.5126	10.5297	9.89591	10.3824	9.92729	10.1756	9.98416	10.1211	9.97635	10.0474	9.79002	9.92772	10.0695	9.9938	9.67564	8.81684	10.0637	9.79659
NDFIP2	8.81747	8.84384	8.99566	9.37084	9.46854	9.34286	8.99954	8.81324	9.22762	9.24498	9.38472	9.07888	9.15447	9.43161	9.36013	9.28969	8.92417	8.81497	8.82947	10.0742	9.33755	9.28887	9.09214	9.47149	9.0081	8.10268	8.85413	8.98275	9.03774	9.21669	9.27807	9.21324	8.7442	9.01121	8.79493	9.09913	9.10085	8.85002	9.2877	9.05213	8.58411	8.25611	8.69763	9.79917	9.49683	9.06947	9.61907	9.68012	9.50475
NDN	8.23899	7.83806	7.5031	8.05013	7.7154	8.62117	7.38852	8.38117	7.49212	9.24743	8.61774	7.42133	7.86568	8.27219	7.478	7.78797	8.71636	8.57691	9.12289	8.3151	8.47415	8.02836	7.84473	8.68593	8.41644	8.13398	10.0424	8.86645	7.99275	8.49215	8.6122	8.44036	8.86067	7.89965	8.66479	8.05646	7.49224	8.65456	8.2162	8.16336	8.42228	8.76554	9.02634	8.39401	8.38818	8.48337	7.79687	7.87438	8.02078
NDNF	6.9659	7.38228	7.83919	8.17445	7.00731	7.18863	7.31057	7.97145	7.61587	7.58267	7.28772	6.87132	7.47856	7.27214	7.53613	8.35692	7.003	7.097	8.10072	7.70469	8.19791	7.32609	6.99687	7.26916	8.05539	6.69622	9.82809	8.03953	7.43908	7.76027	7.72737	7.59759	6.81587	6.72564	7.31773	7.04632	6.95325	7.31232	8.74733	9.71057	6.86354	7.86631	7.26898	7.92628	7.05984	8.33262	8.3713	7.85529	7.5008
NDNL2	7.19683	7.2083	7.35949	7.51076	7.33381	7.27559	7.4387	7.72435	7.48801	7.34807	7.37625	7.39917	7.24214	7.27742	7.57678	7.48878	7.24881	7.14688	7.44321	7.83095	7.07519	7.48507	7.47378	7.21562	7.6253	7.45158	7.58666	7.54137	7.51835	7.79277	7.28716	7.65507	7.70309	7.60946	7.09719	7.57687	7.78093	7.4642	7.13329	7.66564	7.51388	7.38878	7.40771	7.59021	7.41609	7.57551	7.42811	7.22462	7.59946
NDOR1	7.12787	7.03149	6.80121	7.22725	6.96649	7.01121	7.00769	7.26196	6.87664	6.88561	7.00841	7.07844	7.03574	7.23145	7.41256	7.14487	6.9117	6.82862	7.31584	6.98839	7.06926	6.9845	7.08043	6.96489	7.07011	7.00114	6.98948	7.04209	6.92343	6.93058	6.89824	7.02462	6.87126	6.86879	6.90904	6.8597	7.05521	6.91631	7.19426	6.99356	7.25761	7.35755	7.01285	6.82454	6.86979	7.11972	6.9634	7.00788	6.88386
NDP	5.23398	5.01257	5.1404	4.84457	4.9861	5.24588	4.6502	5.12678	5.13988	6.12937	5.10224	4.95304	4.97916	7.00289	5.40769	5.05415	5.03568	5.15737	5.25552	5.0739	5.35458	5.36653	6.2421	5.53203	5.39602	5.20271	5.13353	5.56356	5.35978	5.37869	5.08738	5.58621	5.56546	5.07272	5.91014	5.73934	5.01316	5.77804	5.20772	4.90964	5.23848	7.01151	5.39225	5.84388	5.43193	5.03622	5.20908	5.04877	5.08948
NDRG1	10.5098	10.6944	10.4317	11.1588	10.8677	10.5796	11.371	10.7267	10.7916	11.8315	10.6594	11.5758	11.2675	11.6087	10.6867	11.712	10.03	10.5163	10.6628	10.313	10.5872	11.3736	10.7088	10.5732	10.1898	10.3566	11.5178	10.8419	10.9775	9.80854	10.223	10.4658	10.6344	10.5693	11.2374	10.8417	11.0775	11.9048	9.58516	10.1653	11.4559	11.0004	10.4175	10.2777	10.3055	10.7524	11.7238	10.0553	11.1707
NDRG2	7.89348	8.23335	8.16843	8.6991	8.34083	7.65338	8.15861	7.79615	8.11551	7.50522	7.72915	8.21603	8.48461	8.30607	8.38682	8.74631	8.09014	8.26913	7.79248	7.99669	7.83385	8.05687	8.38095	7.7489	7.98518	7.32601	8.16507	8.25873	8.08236	8.11532	7.96411	8.04712	8.48681	7.84499	8.07581	8.32005	8.4853	7.40571	8.07432	8.05626	7.29026	7.69783	7.66915	7.8762	8.04725	7.29936	8.26705	7.78247	8.34048
NDRG3	8.91948	8.43861	8.8276	8.71566	8.80892	8.36084	9.00775	9.11848	8.769	9.05034	9.75307	8.35797	8.5719	9.02293	9.13496	8.79827	8.9275	8.6091	8.67324	9.34387	9.73623	8.68325	8.25484	9.51802	9.79643	8.61782	9.25253	8.45346	8.81055	9.38121	9.23325	9.51723	9.27895	8.79258	8.7236	8.60675	9.55246	8.64197	9.09989	9.77938	8.55797	8.94162	8.44595	9.49135	9.33403	8.72108	9.84811	10.2034	8.64238
NDRG4	6.79546	6.8063	6.81478	6.53459	6.69169	6.75272	6.55241	6.91163	6.59784	6.72035	6.81993	6.8355	6.69809	6.97784	6.71907	6.87076	7.18488	7.00739	6.71584	6.88859	6.97708	6.63788	6.76118	6.74744	6.92397	6.83472	6.66226	6.86277	6.93123	6.46124	6.7655	6.84281	6.83151	6.76442	6.77527	6.43165	6.4128	6.8988	6.82521	6.7829	6.94033	7.01536	6.96353	6.71522	6.65668	6.81435	6.83174	6.88307	6.83472
NDST1	6.98439	7.08524	7.09861	7.24074	7.12331	7.14465	7.03067	7.22247	7.13872	7.15156	7.12178	6.98207	6.91147	7.341	6.98351	7.11501	7.12153	7.02613	7.45522	7.25846	7.13079	7.21892	7.10483	7.35644	7.23234	7.27386	7.55976	7.16624	7.10029	7.08817	7.13729	7.05061	7.25951	7.12132	7.36184	7.10422	7.1404	7.15397	7.25434	7.00438	7.08934	7.36924	7.38857	7.05166	7.20079	7.04972	7.08652	7.06086	6.8603
NDST2	7.48292	7.44719	7.35102	7.20626	7.44434	7.39047	7.51843	7.67615	7.47602	7.67543	7.50595	7.52293	7.50736	7.58274	7.51368	7.52525	7.42912	7.46378	7.5773	7.36049	7.5074	7.39232	7.53878	7.59388	7.44758	7.60171	7.41552	7.49719	7.34672	7.28103	7.31197	7.45652	7.5778	7.73541	7.38228	7.19666	7.40626	7.32982	7.45081	7.54346	7.50451	7.76994	7.61533	7.28847	7.32724	7.28511	7.22033	7.43949	7.18451
NDST2 /// ZSWIM8-AS1	8.26549	8.23144	8.28898	8.17615	8.15573	8.21166	8.40108	8.15784	8.06596	8.00453	7.97002	8.44728	8.24739	8.3731	8.28095	8.23286	8.22447	8.40419	8.67583	8.31776	8.4201	7.90993	8.05984	8.12939	8.31065	8.14653	8.1636	8.15689	8.26242	8.02521	8.35496	8.21087	7.9397	8.21528	8.45411	8.16491	8.34791	8.00344	8.53034	8.10108	8.2448	8.00421	8.14504	8.16595	8.05725	8.33433	8.11717	8.11765	8.15173
NDST3	5.17191	5.30737	5.33326	5.03504	5.22189	5.14512	5.24743	5.04229	5.33457	5.12136	5.32638	5.15489	5.25635	5.12004	5.19687	5.33164	5.54214	5.40867	6.20896	5.36496	5.58147	5.21738	5.32209	5.49341	5.29959	5.21058	4.83676	5.17329	5.2208	5.18332	5.19815	5.17602	5.09215	5.2417	5.15719	5.12124	5.35595	4.9572	5.2101	5.18475	5.33434	5.02731	5.28362	5.25215	5.19617	5.09965	5.02469	5.13338	5.17195
NDST4	5.22384	5.24494	5.25315	5.10019	5.05317	5.25816	5.3351	5.20775	5.13264	5.2319	5.23353	5.24433	5.25782	5.21225	5.33616	5.21231	5.16826	5.13624	5.12861	5.25934	5.20195	5.10005	5.21293	5.24429	5.21103	5.47576	5.0915	5.06233	5.25943	5.0308	5.19765	5.20787	4.92345	5.14623	5.12452	5.12494	5.22866	5.1552	5.31264	5.1674	5.19714	5.42253	5.22056	5.15503	5.1173	5.28915	4.99743	5.14981	5.02839
NDUFA1	11.9079	12.2349	11.7237	12.2832	12.1059	11.8899	12.3465	11.9951	12.3918	12.57	12.1434	12.2587	12.5013	12.4599	12.8034	12.3695	12.674	12.2214	12.1504	12.3405	11.9868	12.2881	12.269	12.7206	12.6251	11.8944	11.9298	12.3314	11.9854	12.7758	12.1384	12.6298	12.4169	12.4546	12.5286	12.7152	12.7015	11.7578	12.1881	11.936	12.0717	12.4599	12.5597	11.9908	12.3857	12.3245	12.4639	12.2731	12.3958
NDUFA10	7.19287	7.4657	7.33792	7.09496	7.22624	7.18258	7.35627	7.17641	7.42179	7.26587	7.24731	7.42225	7.37002	7.36022	7.38443	7.37558	7.25159	7.45276	7.21889	7.37088	7.25678	7.41599	7.37285	7.15456	7.51126	7.35958	6.96881	7.16098	7.38143	7.12363	7.35925	7.24339	7.27217	7.44568	7.49101	7.41158	7.2092	7.31644	7.2945	7.3736	7.35293	7.31582	7.31819	7.18537	7.31968	7.11748	7.249	7.34755	7.35016
NDUFA11	9.2601	9.41491	9.24496	9.6548	9.48025	9.30396	9.51216	9.38421	9.64893	9.69329	9.40238	9.55346	9.67982	9.58063	9.57981	9.41128	9.51891	9.46077	9.62488	9.72624	9.31135	9.4106	9.74333	9.48652	9.35149	9.41484	9.41263	9.55441	9.40978	9.67772	9.27411	9.5243	9.72041	9.76469	9.28118	9.44167	9.59669	9.20856	9.38562	9.89712	9.56859	9.83267	9.80019	9.45048	9.5858	9.65426	9.68855	9.64897	9.50899
NDUFA12	11.4117	11.4721	10.8651	11.9148	11.3981	10.7384	11.5913	11.2571	11.6499	11.4565	11.4681	11.0822	11.7302	11.5143	11.8089	11.5504	11.6007	11.7108	11.5069	11.5905	11.0636	11.8521	11.5541	11.3034	11.3452	11.0862	11.0498	11.6139	11.3545	11.6852	11.2461	11.5817	11.5477	11.6959	11.3546	11.8785	11.521	11.1005	11.7606	11.3376	11.3689	11.1185	11.4907	11.5141	11.5501	11.4712	11.4073	11.4899	11.6442
NDUFA13	10.8071	11.0742	10.5065	10.9694	10.8308	10.6433	10.928	11.122	11.5449	11.3214	11.2151	10.8632	11.4027	11.0732	11.5038	11.0505	11.2205	11.2327	11.1123	11.5159	10.6076	11.1859	11.4279	11.346	10.6415	10.9291	10.6204	11.2187	10.8927	11.0478	10.6946	11.1676	11.3061	11.4705	10.6342	11.0642	11.1906	10.636	10.9354	11.4818	11.4514	11.1488	10.966	11.0059	11.0825	11.2685	11.3914	11.3975	11.2854
NDUFA2	7.46452	7.72311	7.5876	7.8352	7.61968	7.40795	7.60371	7.5308	7.95638	7.84206	7.62594	7.72009	7.94491	7.45843	7.84963	7.73765	7.96288	7.72498	7.55963	7.91065	7.73372	7.70931	7.87713	7.708	7.58507	7.73669	7.36871	7.80441	7.67532	7.77305	7.59312	7.734	7.78935	7.83542	7.83464	7.78964	7.74748	7.56164	8.03676	7.94304	7.92764	8.0911	7.75203	7.62948	7.78613	7.75414	7.73382	7.82043	7.7969
NDUFA3	10.5857	10.317	10.4377	10.7528	10.6943	10.274	10.317	10.8832	11.0176	10.7747	10.7251	10.2529	10.4976	10.3091	10.9835	10.6289	10.8595	10.92	10.8806	10.0082	10.4895	11.4348	11.2099	10.9025	10.3756	10.6421	10.0863	10.3692	10.5163	10.9424	9.97173	10.112	10.2165	11.188	10.4268	10.883	11.0882	10.2554	10.8973	10.861	10.4242	11.3729	10.5266	10.4512	11.0426	10.9664	10.8729	10.7754	10.4376
NDUFA4	11.3998	12.1062	11.998	12.2176	11.4515	11.4929	12.0073	11.869	12.2648	12.3394	12.1179	11.8844	12.143	11.9264	12.3313	11.8523	12.216	11.8504	12.2257	12.4262	11.6327	12.501	12.1655	12.1538	12.0325	11.5281	11.6387	12.0823	11.8025	12.3329	11.8021	12.0174	12.0727	12.0264	11.7425	12.038	11.9224	11.3981	12.4834	12.0828	11.7991	12.003	11.8647	12.199	11.961	12.3862	12.1156	12.0135	11.7282
NDUFA4L2	6.96137	6.9743	6.8811	7.45301	6.82786	7.06378	7.01713	7.68716	6.91396	6.39529	6.94254	6.78778	9.04964	7.02275	7.01153	7.54779	7.04384	6.63832	9.7452	7.07076	6.93311	6.96182	7.05806	7.10267	7.06281	6.95992	7.69099	7.13758	6.96283	7.21538	6.61231	7.11588	7.59573	7.13788	7.76183	6.95155	7.77426	7.85559	7.06957	6.96315	7.4897	7.39131	7.92492	6.95364	7.13076	7.35917	8.38396	6.88003	6.65424
NDUFA5	8.2015	8.38717	8.28338	8.19769	8.28949	8.19823	8.31067	8.06538	8.16079	8.20399	8.17056	8.60143	8.36325	8.3124	8.04045	8.32299	8.08998	7.93963	7.93367	8.37081	7.42451	8.30201	8.11936	8.28537	8.3434	8.16361	8.2736	8.11352	8.19198	8.1534	8.30443	7.95012	8.03014	8.2873	7.97997	8.07595	8.3072	7.98228	8.28652	8.08998	8.02931	7.90257	7.9829	8.14542	7.92086	8.40854	8.47301	8.09291	8.06001
NDUFA6	9.69712	9.69371	9.56469	9.9323	9.92518	9.87583	10.1926	10.0086	10.4544	9.89842	9.95053	10.1113	10.6938	10.2314	10.2761	10.4221	10.1135	10.0126	10.2012	9.73942	9.58483	10.0954	10.4158	10.018	10.0646	10.0384	10.1542	10.2708	9.87231	10.1812	9.69596	9.86236	10.1405	10.491	9.81558	10.183	9.66344	9.79679	10.2596	10.3321	10.2384	9.95119	9.6318	9.90273	9.9431	10.1522	9.90574	9.56497	10.0597
NDUFA7	7.79003	7.86124	7.45945	7.76211	7.81239	7.98457	7.84288	7.69313	7.95197	7.81975	7.84156	7.70767	7.99712	7.94901	8.30291	7.92602	7.92062	7.93871	7.82732	8.06101	7.79455	7.78387	7.91339	8.22277	7.63917	7.66287	7.27084	7.48025	7.83863	7.8371	7.64477	7.75205	7.56526	8.24976	7.72702	7.74258	7.79606	7.68865	7.84911	8.02203	7.96	8.0968	7.83037	7.7975	7.72445	7.81082	7.89059	8.18239	7.97019
NDUFA8	9.67234	9.73953	9.52042	10.1515	10.0666	9.86156	10.186	9.50065	10.422	9.81991	9.81626	9.60474	10.0466	10.1659	10.5039	10.4938	10.2055	10.2077	10.0779	10.4626	10.3767	10.2885	10.3358	9.97858	10.0343	9.7167	9.39358	10.1092	9.60073	10.3374	9.39941	9.68016	10.1793	10.4946	9.65877	10.6859	10.0861	9.61687	10.3248	10.5544	9.94866	10.1651	9.5784	10.1409	10.1431	9.99068	9.86034	10.4572	10.7069
NDUFA9	10.9206	10.7883	10.4011	11.9184	10.9061	10.6775	10.84	10.6063	10.8718	10.4036	10.6234	11.1624	11.1793	10.9845	10.8292	11.1534	10.5847	10.8766	10.4917	10.7829	10.0145	11.3397	10.8087	10.3531	10.5781	10.7409	10.0801	10.7843	10.7542	10.8636	10.5567	10.5143	10.6401	11.1584	10.8601	11.0388	10.5444	10.5448	10.7147	10.5777	10.5805	10.603	10.8395	10.6139	10.6961	13.0769	10.6712	10.6279	10.7217
NDUFAB1	11.8704	11.5595	11.6555	12.0728	12.0525	11.7262	12.0181	11.6841	12.1587	11.5421	11.9393	11.9325	12.3415	12.2484	12.3488	12.1596	11.8269	11.8904	12.0414	12.3052	11.4725	12.0714	11.8754	11.9107	12.1703	12.1193	11.3384	11.8835	11.95	12.2833	12.0664	11.8396	11.9925	12.4314	11.7624	11.9103	12.186	11.8242	11.9838	12.4787	11.8895	11.7552	11.7073	11.8544	12.0207	11.7836	11.7753	12.3603	12.1222
NDUFAF1	8.06429	8.34608	7.86709	8.99704	9.222	7.84484	9.1908	8.21662	9.0431	8.37277	8.16585	8.76043	8.722	8.23314	8.95762	9.32486	8.28991	8.35449	8.70676	8.0066	7.51029	9.03019	8.72753	8.46844	8.4516	8.90488	8.38376	8.93421	8.12913	9.0329	8.2763	8.60314	8.61168	9.20498	8.57521	8.74471	8.80656	8.61535	8.08817	8.40812	8.42464	7.9435	9.26301	8.38162	8.4891	8.58848	7.87357	8.61502	7.62852
NDUFAF2	9.21469	9.0858	9.14558	9.54285	9.50779	9.12636	9.71577	9.46408	10.272	9.21058	9.55845	8.50813	9.76856	9.45378	9.93628	9.70553	9.69245	9.7411	9.25738	10.2896	9.30089	9.45685	9.57253	9.65698	9.6101	9.55631	8.93736	8.78779	9.43083	10.0062	9.11864	9.7001	8.90518	10.0591	9.51158	9.47918	9.61089	9.19467	9.57098	9.90258	9.58752	9.66622	8.95461	9.40898	9.68336	9.0921	9.65109	9.99496	10.0516
NDUFAF3	9.96507	9.14414	9.13089	9.13861	9.62467	9.41472	9.7518	9.54454	9.9558	9.28914	10.0106	9.27929	9.70203	9.6606	9.52352	10.1285	9.18396	9.42557	9.67544	9.86736	9.44638	10.0331	9.91175	10.2698	9.35121	9.50941	9.35132	9.47938	9.61183	9.49893	9.23469	9.88509	9.15245	10.0413	9.3841	9.6986	9.64425	9.61515	9.45242	10.0008	9.82824	9.78754	9.25991	9.39762	9.64926	9.49025	9.64016	9.69089	10.0328
Ndufaf4	5.95629	5.97038	5.95918	5.8426	5.88888	5.96803	6.04616	5.9299	6.13208	5.90853	5.90699	6.2859	6.19502	6.07529	6.2029	6.25388	5.90362	6.09285	6.17405	6.09626	6.01921	5.94886	6.03425	5.74299	5.91396	6.01988	5.72041	5.63286	5.83597	5.79325	5.71384	5.94709	5.87972	5.91547	5.88906	5.81256	5.7573	5.99423	6.23579	5.94837	6.28315	6.17577	6.09157	5.99261	5.74225	6.12544	5.6603	6.27223	5.98944
NDUFAF4	8.64076	8.3296	8.37275	9.04399	8.81898	8.38452	8.75447	7.94231	8.7776	9.26075	8.87867	7.94413	8.93512	9.28383	9.04081	8.86808	8.89886	9.075	8.42195	9.28794	8.69327	8.75344	8.94994	9.02668	9.58337	8.60753	7.6024	8.40522	8.53393	9.42559	8.55315	8.70553	8.65415	9.21443	8.41057	9.26345	9.32529	8.48592	9.00416	8.85803	8.74256	9.03613	9.42853	9.12288	9.09622	8.42752	8.69858	9.67795	8.41034
NDUFAF5	7.94354	7.9489	7.60261	7.62771	8.14424	7.72222	7.94196	7.62015	8.60892	8.38922	7.63836	7.85293	8.20004	8.67393	8.17566	8.00711	8.30294	8.10812	8.02893	8.46531	7.73457	8.24231	8.06606	8.37822	8.58241	8.16911	7.6948	8.05828	7.8188	8.77583	7.67303	8.04246	8.01166	8.35154	7.91121	8.1687	8.39582	8.00651	8.18431	8.44181	8.09918	7.87425	7.98937	8.14265	7.83999	7.85958	7.58644	7.8273	7.81757
NDUFAF7	7.50214	6.75187	7.51098	7.37765	7.7198	7.33609	7.51372	7.38555	7.49289	7.79232	7.69195	6.99858	7.53981	7.85166	7.27743	7.32574	7.61628	7.18161	6.89111	7.53736	6.90872	7.43287	7.19717	7.64222	7.67263	7.12588	7.68145	7.23286	7.29109	7.84031	7.30326	7.59381	7.44183	7.45051	7.22227	7.10512	7.31625	7.04407	6.65267	7.97592	7.33941	7.17768	6.9937	7.34836	7.19431	7.4167	7.9977	7.5896	7.55396
NDUFB1	8.90747	9.0042	9.31471	9.0154	9.01795	9.10971	9.04552	9.24763	9.14713	9.1441	8.88903	9.14273	9.26946	8.92661	9.05556	8.95005	9.13336	9.02724	9.16982	8.89315	8.74356	8.99231	9.16509	9.05562	8.76504	9.06568	8.9069	9.09147	9.02562	8.6931	9.01061	9.03052	8.69223	9.21091	9.00149	9.14092	9.28946	8.89661	9.16782	8.99471	8.87291	9.1803	8.83001	8.60397	9.00494	8.95978	8.95658	8.77315	9.18262
NDUFB10	9.98595	9.861	10.0267	10.3706	10.0466	9.97656	10.2383	9.93948	10.3211	9.70954	10.0994	10.3558	10.712	10.1979	10.4079	10.2819	10.0781	10.1326	10.105	10.3225	9.92383	10.0235	10.4366	10.1575	10.0263	10.169	9.67365	10.1087	10.0624	10.2091	10.2098	9.75698	10.0738	10.5638	9.88799	9.99121	10.214	10.0158	10.0694	10.6227	10.1137	10.5077	9.63476	10.0019	10.1517	10.2287	10.0582	10.2104	10.2422
NDUFB11	10.3647	11.1469	10.8122	11.3688	10.6751	10.8572	10.9593	11.0932	11.3016	11.3225	11.0475	10.6802	11.1059	11.3301	11.7552	11.0715	11.6308	11.026	10.848	10.9126	11.323	11.0405	11.3208	11.6619	11.3208	10.6584	10.6026	11.0126	11.0894	11.6526	10.9167	10.9793	10.7665	11.0093	10.935	11.4176	11.8448	10.4456	11.9286	10.9785	10.9904	11.5719	11.1877	10.7023	11.2264	11.3872	11.6103	10.6306	11.2921
NDUFB2	8.93762	9.34433	8.85246	9.35902	9.02074	9.06318	9.32655	8.94067	9.5403	9.48755	9.55169	9.08893	9.49066	9.38727	9.77059	9.3593	9.4788	9.23462	9.70609	9.85103	9.21071	9.76617	9.4141	9.83563	9.42134	9.15681	8.93086	9.33643	9.18602	9.51465	9.07316	9.06759	9.13105	9.57146	9.06411	9.35174	9.37787	9.1321	9.5846	9.44402	9.34627	9.67895	9.02864	9.38534	9.16502	9.56026	9.58201	9.60337	9.25397
NDUFB2-AS1	6.56831	6.45165	6.29159	6.42657	6.05836	6.45458	6.32433	6.4452	6.27771	6.15704	6.26723	6.67878	6.54862	6.83052	6.48746	6.71978	6.14658	6.143	5.95883	6.4103	6.51561	6.21533	6.3617	6.17971	6.197	6.22422	6.25455	6.27987	6.24834	6.35222	6.25146	6.47458	6.04401	6.0846	6.17292	6.21154	6.05182	6.21648	6.42659	6.35975	6.10889	6.25554	6.27637	6.13084	6.24602	6.53518	6.32303	6.59952	6.06557
NDUFB3	10.5369	10.6455	10.488	10.9209	10.5696	10.5783	10.745	10.8975	10.937	11.0589	10.8167	10.7268	11.0357	10.7483	10.7013	11.0158	10.8806	10.6093	10.8737	11.1027	9.93305	11.079	10.7556	10.8104	10.9956	10.8648	10.6066	10.9343	10.5132	10.9895	10.5168	10.8615	10.7479	11.0168	10.759	10.621	10.5897	10.4216	11.0081	11.061	11.1425	10.8997	10.5566	11.0132	10.6545	10.4379	11.0549	10.8556	10.9543
NDUFB4	9.11618	9.03978	9.14817	9.40122	9.1757	9.08231	9.21006	9.17702	9.03865	9.17648	9.17999	9.47015	9.24228	9.22193	9.25685	9.25158	9.204	9.13363	9.14149	9.37093	8.95161	9.29691	9.16598	9.09872	9.13606	9.29279	9.06825	9.63179	9.18588	9.29245	9.28011	9.33195	9.32622	9.28535	9.16084	9.1708	9.20952	9.23501	9.2298	9.2521	9.16691	9.2236	9.17795	9.15909	9.20429	8.99982	9.20294	9.16439	9.28862
NDUFB5	11.0837	11.2389	10.7763	11.4916	11.422	10.9619	11.6317	10.7746	11.6629	11.2242	11.3248	11.5447	11.7571	11.4185	11.5812	11.6047	11.4309	11.3007	11.525	11.7395	10.874	11.1661	11.4837	11.2111	11.2797	11.0971	11.0649	11.3148	11.3067	11.7429	11.0591	11.6143	11.1774	11.5984	11.0288	11.4223	11.6341	10.8764	11.7911	11.4594	11.3122	11.1991	10.781	11.4007	11.344	11.2523	11.6606	11.4944	11.4822
NDUFB6	7.60849	7.56395	7.66198	7.7702	7.49074	7.6347	7.69882	7.31095	7.58709	7.64919	7.54248	7.54004	7.71451	7.73786	7.52799	7.63094	7.83485	7.70558	7.56955	8.03608	7.74445	7.57071	7.69457	7.49475	7.60367	7.67212	7.55684	8.15297	7.57875	7.74506	7.69827	7.86915	7.66312	7.70615	7.58105	7.90386	7.76123	7.41956	7.52127	7.84216	7.55245	7.34373	7.55241	7.47341	7.70979	7.84687	7.60916	7.71031	7.87773
NDUFB7	7.10598	7.22187	6.86428	7.57517	7.02974	7.12317	7.22861	7.26728	7.5651	7.25542	7.24143	7.20037	7.48658	7.51397	7.31531	7.7048	7.4347	7.28156	7.07056	7.25525	6.98205	7.1797	7.38152	7.18324	6.95632	7.16212	6.97845	7.09944	7.07135	7.30381	6.9178	7.17043	7.34652	7.46009	7.05684	7.13766	7.11637	6.76256	7.28103	7.47404	7.10452	7.50986	7.20943	6.92489	7.11754	7.35567	7.17975	7.45848	7.16778
NDUFB8	9.27783	9.40731	9.42476	9.24929	9.58167	9.33912	9.68091	9.79939	9.84792	9.4998	9.65112	9.86116	9.89408	9.69356	9.63787	9.59574	9.72236	9.63325	9.72855	9.44946	9.15136	9.57337	9.6198	9.45372	9.52732	9.67396	9.11955	9.53384	9.44869	9.5807	9.62318	9.69895	9.57299	9.86482	9.44639	9.66847	9.6119	9.37001	9.75624	9.51798	9.60225	9.75161	9.25072	9.06959	9.66798	9.28059	9.22712	9.51498	9.46293
NDUFB9	12.1493	11.7756	11.5594	12.2968	12.0356	11.9939	12.4059	11.8826	12.0685	11.8339	12.0944	12.0152	12.1889	12.452	12.0811	12.335	11.7777	11.9393	11.8566	11.9505	11.4928	11.855	11.9762	11.9451	12.0357	12.437	11.8675	12.0117	11.8957	12.0996	11.9547	12.0817	11.9697	12.2417	12.0136	12.0489	12.4621	11.5324	11.8234	12.0895	12.2768	12.3932	11.9781	11.9061	11.9112	11.8855	12.1936	12.3602	12.3904
NDUFC1	9.08111	9.28298	8.77746	9.05996	9.20999	8.88684	9.41964	8.94897	9.29066	9.03399	9.30722	9.27321	9.33168	9.36263	9.44813	9.39937	9.26919	9.15027	9.29402	8.84516	8.88838	9.30264	9.39346	9.11399	9.3039	9.50012	8.90153	9.1502	9.24314	9.4004	8.98044	8.8345	9.44444	9.44598	9.17114	9.37089	9.34144	9.14939	9.42439	9.38464	9.31174	9.01746	9.00391	9.01118	9.0171	9.17462	9.47891	9.47989	9.13539
NDUFC2 /// NDUFC2-KCTD14	9.70197	9.67523	9.65475	9.89135	9.99285	9.73709	10.0412	9.69483	10.0266	9.81007	9.78652	9.95549	9.68142	10.1457	10.2993	9.99903	9.85176	9.79088	9.97814	10.224	9.89049	10.0608	9.88341	10.208	9.77374	9.44942	9.77581	10.0298	9.79091	10.2193	10.0808	9.92866	9.94436	9.71005	9.75457	9.89429	10.4153	9.75296	9.8362	10.1674	9.72729	9.66052	9.92346	9.43029	9.83874	9.98534	10.1482	9.89264	9.93735
NDUFS1	7.77905	7.6348	7.93394	7.95406	8.05944	7.65992	7.84122	7.97813	7.96816	7.61034	8.12518	8.0448	7.81586	8.02719	7.87536	7.75729	7.65326	7.9006	7.45979	7.87708	7.80289	8.16578	8.00853	7.64495	8.03929	7.43741	7.46011	7.6478	7.62475	7.79752	7.72192	7.86183	7.73859	7.8497	7.99321	8.05388	8.03561	7.51573	8.08754	8.28262	7.9485	7.72861	7.57456	7.67888	7.9298	7.54985	7.85756	7.79905	7.75237
NDUFS2	11.6429	10.5704	10.9983	11.1474	11.07	10.6019	11.2273	10.5884	11.1916	10.7552	10.9185	10.9232	11.1345	10.778	10.9127	11.0735	10.6711	10.8028	10.9185	10.412	10.555	10.9296	10.9187	10.8655	10.724	10.8949	10.5891	10.8318	10.7626	10.9622	10.85	10.976	11.112	11.3555	10.8895	10.7164	10.6955	10.9937	10.8367	10.6063	10.6874	11.1071	11.155	10.7205	10.7677	11.051	10.4774	10.6992	10.6141
NDUFS3	10.9395	10.3488	10.5758	10.9913	10.9957	10.8501	11.1973	10.7831	11.1962	10.9956	11.1366	11.2246	11.4011	11.1393	11.1995	11.1667	10.8761	11.0529	10.9744	11.1613	10.3926	11.055	10.9231	11.0136	11.1326	10.9458	10.4861	11.0716	10.8522	10.9693	11.0851	10.8567	11.0988	11.5473	10.9096	10.9609	11.0241	10.703	11.1422	11.1611	11.0167	10.7892	10.8504	10.8392	11.0251	10.8407	10.9482	10.9383	11.182
NDUFS3 /// PTPMT1	8.76644	8.44445	8.06615	8.99765	8.76749	8.52936	8.92802	8.56968	9.21396	8.92594	8.96507	8.58508	8.78009	9.09755	8.93987	8.97902	8.66736	8.93362	8.56613	9.01101	8.57459	8.74156	8.45328	9.45541	8.80724	9.12581	8.20743	8.5994	8.7501	9.22692	8.58296	8.91202	8.97596	9.22406	8.40923	8.77276	9.35219	8.80473	8.80027	9.168	9.30296	8.61033	8.40449	8.62402	8.86746	8.71268	9.19513	8.92762	9.04565
NDUFS4	7.47712	7.54954	7.51311	7.60683	7.67447	7.53011	8.03217	7.63823	7.97152	8.02617	7.72342	7.88012	8.12396	7.55586	7.94412	7.7986	7.87806	7.81461	7.70513	7.9908	7.27755	7.8081	7.73605	7.63599	7.69125	7.94187	7.78382	8.01477	7.81364	7.83482	7.82956	7.80981	7.92884	8.00842	7.92891	7.86597	7.58326	7.66965	7.9405	7.66082	7.92762	7.78935	7.53919	7.67056	7.90287	7.64384	7.7981	7.91498	7.76583
NDUFS5 /// RPL10	11.8853	11.5943	11.0857	12.124	11.9226	11.6433	12.0094	11.681	12.3235	12.1972	12.0024	12.0912	12.2248	12.1165	12.0442	11.9416	11.3954	11.7989	12.1921	12.0266	11.1246	12.1792	12.1064	12.0929	12.0364	11.8652	11.8177	12.0286	11.7066	12.1803	11.4755	11.1528	11.9651	12.2212	11.8214	12.0388	12.1249	11.6924	11.9311	11.9905	11.9235	12.0693	12.1423	11.2112	11.8989	12.7636	11.912	12.1922	12.0385
NDUFS6	10.4622	10.0509	10.4331	11.9211	10.8221	10.6375	10.9233	11.127	11.0164	10.2744	10.8177	11.0244	10.899	11.5848	10.6543	11.0332	10.6654	10.8495	10.7974	11.2545	10.1035	10.8823	10.7616	10.8998	10.7971	11.069	10.6087	11.1306	10.5053	11.1131	10.4143	10.7232	11.1554	11.1941	10.8384	10.7029	11.0558	10.5184	10.7259	11.1471	10.9013	11.3337	10.9587	10.704	11.116	10.7065	10.5686	11.3835	10.7339
NDUFS7	8.26262	7.99969	7.70735	8.232	8.14152	7.95466	8.2743	7.87245	8.57462	7.8287	8.08989	8.20113	8.40808	8.18217	8.22362	8.11401	8.27157	8.27001	8.26416	8.24307	7.82187	8.15763	8.41425	8.1661	7.8529	8.02772	7.80542	8.13456	7.9409	8.12588	7.68171	7.97584	8.4289	8.47494	8.09589	8.03578	8.20714	7.94864	7.72042	8.38293	7.96444	8.46207	8.16682	7.99459	8.11347	8.16548	8.13634	8.23448	8.0683
NDUFV1	9.38475	8.81046	9.04868	9.12448	9.25461	9.13147	9.38579	9.09222	9.43161	8.9595	9.31485	9.33243	9.34361	9.33417	9.30315	9.26038	9.04418	9.32846	9.35854	9.10511	9.33815	9.15664	9.30157	9.25835	9.34875	9.06775	9.04391	9.2518	9.20088	9.30771	9.35551	9.13964	9.20646	9.37321	9.26259	9.17708	9.59938	9.04435	9.35226	9.31179	9.05822	9.6363	9.30388	8.96257	9.33208	8.98013	9.01366	9.06001	9.17545
NDUFV2	10.1601	10.2391	9.66756	11.0121	10.6857	9.98953	10.9503	9.96071	10.9261	10.5704	10.4427	10.8315	11.2706	10.4048	10.677	11.0578	10.1338	10.2176	10.7207	10.4252	9.62721	11.0087	10.4643	10.2392	10.35	10.8722	10.5315	11.1458	10.4603	10.1437	10.0876	9.83503	10.983	11.1665	10.4547	11.158	10.2699	10.4917	10.1445	10.002	10.7241	9.91301	10.3692	9.85048	10.3027	10.9327	10.1826	11.1228	10.5093
NDUFV2-AS1	5.8558	6.00046	5.8859	5.88214	5.91307	5.86647	6.11837	5.89891	6.05852	5.91615	5.90455	6.01536	5.80951	5.87269	5.95402	6.0797	5.90337	5.96057	5.90806	5.9588	5.94586	5.78754	5.95352	6.0202	5.83363	5.87717	6.03941	5.8357	5.8937	5.73407	5.90603	5.80999	5.79593	5.97852	5.88518	5.99475	5.77528	5.92629	5.95672	5.88459	5.80813	6.08744	5.90869	5.91847	5.8498	5.96148	5.74642	5.9435	5.86838
NDUFV3	7.71919	8.8689	8.20702	7.99088	8.45505	7.98745	8.46852	7.98037	8.77602	7.9903	8.37097	8.44222	8.63001	8.3164	8.2423	9.02028	8.1214	8.5286	8.47951	8.38231	8.1432	8.16661	8.63411	8.29725	8.40194	8.61946	8.12512	8.23387	8.54079	8.01907	8.24828	8.23896	8.53354	8.64654	8.16224	7.92408	7.96059	8.37177	8.94844	8.60178	8.71089	8.76493	8.298	8.76238	8.14578	8.5227	7.92211	8.65457	8.43841
NEB	5.5141	5.68888	6.03383	5.42746	5.43959	5.44539	5.44968	5.4303	5.84899	5.55199	5.51551	5.45074	5.53871	5.33389	5.58266	5.18955	5.54565	5.96185	7.28469	5.79486	5.67483	6.06024	5.78416	5.75061	5.523	5.7647	7.40617	6.2423	5.55437	5.62239	5.51012	5.40866	5.5493	5.63215	5.6213	5.49091	5.76289	5.57006	5.62537	5.67589	5.40691	5.76108	5.67174	5.50393	5.74766	5.33902	5.51679	5.50432	5.43281
NEBL	7.18423	7.6833	7.33213	7.79499	7.4334	7.62397	8.08712	7.38931	8.11602	8.17969	7.85477	7.99855	7.55678	6.95386	8.12982	7.8171	8.08637	7.57952	7.24273	8.16568	8.25251	7.99698	7.84958	7.76961	7.8516	6.97163	7.48913	7.90761	7.69129	8.15604	7.65702	7.69502	7.69603	7.3831	7.59192	7.86574	7.94106	7.40499	7.9303	8.37156	7.63487	7.37935	7.31122	8.37468	8.06515	8.26383	8.26017	8.23606	7.71356
NEBL-AS1	4.87209	5.24625	4.83144	5.48661	5.03676	5.07676	5.41974	5.18216	5.0985	4.98468	5.14865	5.21218	5.18275	5.0647	5.75744	5.18091	5.06445	5.02171	6.43636	5.27838	5.05936	5.24771	5.34484	5.2667	5.07389	5.03137	4.98612	5.34573	4.98201	5.1869	4.8548	5.17882	5.11212	5.04612	4.88028	4.98299	5.34904	5.15806	5.46147	5.25041	5.43056	5.53779	5.3795	5.0244	5.09772	5.49949	5.42774	5.3164	5.04797
NECAB1	3.96616	3.99812	3.9111	3.92555	3.86788	3.9821	3.99156	3.82329	3.90398	4.00102	3.86212	3.94986	3.92047	3.92548	3.93998	3.9597	3.93961	3.98369	3.82192	3.90961	3.91083	4.11511	3.91379	3.92181	3.92151	3.99097	3.96944	4.04462	3.89622	3.86247	3.99232	3.92252	3.90398	3.96882	4.04235	3.89901	3.99731	3.94286	3.88319	3.88163	3.91229	4.0085	3.96106	3.95392	3.91595	3.916	3.86374	3.93998	3.94144
NECAB2	7.90439	8.20288	8.10139	7.99611	7.99918	8.02633	8.02365	7.87658	8.0719	8.15657	7.91505	8.20938	8.19697	8.07143	7.98044	8.17853	8.08902	8.02194	8.42167	8.37622	8.20113	8.19536	8.21404	8.11143	8.04903	8.02945	8.03485	7.85414	8.09383	7.87488	8.08987	7.93106	8.06364	8.2519	8.00592	8.12868	8.16513	8.06421	8.03423	7.90178	8.33103	8.35744	8.15194	8.1233	7.93303	7.8924	7.95499	8.0687	8.05996
NECAB3	8.35254	8.11105	8.27012	8.22276	8.32406	8.02217	8.21003	8.48881	8.45357	8.18719	8.5117	8.20889	8.40044	8.35131	8.44237	8.56144	8.47542	8.06223	8.58517	8.7032	8.9573	8.40864	8.32071	8.64737	8.58239	7.91252	8.15703	8.08682	8.23219	8.56397	8.35748	8.31208	7.92477	8.03784	8.11782	8.06679	8.60445	7.8906	9.28052	8.75168	8.20696	8.41287	8.10015	8.63519	8.46955	8.02644	8.865	9.09562	8.16988
NECAP1	9.29772	9.44813	8.82557	9.38495	9.37066	8.799	9.28754	9.05252	9.40985	8.99604	9.31327	9.36689	9.12694	9.18328	8.97359	9.37321	9.12016	8.79496	8.9183	9.54974	8.62163	9.66747	9.12255	8.88872	8.97499	9.51494	9.12436	9.36681	9.19601	9.22589	9.03049	9.28078	9.47361	9.3022	9.13743	9.28542	9.22395	9.11356	9.42155	9.00191	9.81503	9.09751	8.62205	8.89826	8.80875	8.80581	9.13155	9.08932	9.09646
NECAP2	8.67403	8.62789	8.30807	8.65681	8.69198	8.59105	8.68177	8.63254	8.39482	8.7526	8.55834	8.70802	8.48513	8.66375	8.49764	8.5088	8.4299	8.36266	8.6831	8.47804	8.46555	8.41495	8.41825	8.48708	8.49956	8.90427	8.7865	8.42938	8.49946	8.52915	8.31949	8.46823	8.60408	8.49045	8.35904	8.1075	8.70249	8.617	8.4115	8.54214	8.88218	8.57894	8.55816	8.41396	8.3593	8.67991	8.62221	8.47058	8.677
NEDD1	8.3024	8.67235	8.36897	9.07002	9.12799	8.3891	8.5005	7.91331	8.35687	8.83809	8.62278	8.34099	8.2988	9.07006	8.45274	8.47819	8.64735	8.20839	7.35299	9.38408	8.11741	9.1298	8.01676	8.28524	8.53238	8.42401	8.37821	8.55623	8.66955	8.95579	8.34589	8.54503	8.43059	8.88413	8.44247	8.81759	8.75293	8.51845	8.05133	8.69334	8.70718	7.57563	8.44539	8.29735	8.50905	8.58175	8.47839	8.6066	8.8277
NEDD4	8.23638	7.66122	7.79103	7.50322	8.78504	7.86343	8.23043	8.2225	7.98488	8.89712	8.49631	7.8088	7.93564	8.15829	8.77153	7.65018	7.70179	7.91165	8.29605	8.48289	8.95924	8.02363	7.85651	8.91163	8.34836	7.69151	8.74289	8.25527	8.23995	9.13104	8.4021	8.85043	7.97722	7.83026	8.06336	8.31879	8.35857	8.03004	8.12346	8.5227	7.83163	7.90926	8.12268	8.65923	8.63752	7.84503	8.60337	8.93995	8.9104
NEDD4L	7.54907	8.31043	7.91973	7.87034	8.07084	7.31617	8.45539	7.64084	8.58373	7.66075	8.18926	7.48516	7.84405	7.21968	7.96155	8.35763	7.43077	7.23113	7.52068	7.95976	7.89637	7.86849	8.45947	7.86651	7.52952	7.11271	7.37895	8.40997	8.10398	7.81575	8.40141	7.11583	7.9897	7.49658	8.08655	8.26887	8.65518	7.47558	7.8368	8.06831	7.29302	7.7727	7.38436	7.78386	7.52178	7.89125	8.1405	7.65748	7.65791
NEDD8	10.7955	10.9266	10.3196	11.1657	10.9155	11.2324	11.16	11.0818	11.0598	11.0422	10.819	10.8208	11.1488	11.5052	11.4258	11.1202	11.3831	11.1005	10.9637	10.4944	10.0925	11.3239	10.7603	10.9385	10.7391	11.0514	10.9981	11.3475	10.9663	10.7434	11.0765	11.5133	10.9192	11.1973	10.7604	10.9604	11.1345	10.914	10.7955	10.4324	11.5353	11.001	11.1151	10.3179	11.0427	11.4607	10.7248	10.6797	11.2893
NEDD9	7.71414	7.93725	7.65363	8.35988	7.6725	7.61211	8.39126	7.80292	7.69614	7.88058	7.50226	8.20094	7.47943	7.61147	7.79432	7.73146	7.42416	7.83928	7.67502	7.70447	7.59578	7.62984	7.48097	7.2553	7.64989	7.30513	8.10035	8.24271	7.85566	7.51522	7.89142	7.73771	8.13969	7.89189	7.92274	7.92956	7.80882	7.82443	7.76675	7.65753	8.10291	7.91839	8.09686	7.25773	7.51386	7.90216	7.48421	7.69076	7.58042
NEFH	5.48266	5.60869	5.46154	5.38945	5.50824	5.48656	5.44871	5.47691	5.55034	5.67582	5.70105	5.39156	5.62402	5.55482	5.64548	5.74727	5.68258	5.80004	5.68543	5.52281	5.66418	5.48048	5.6292	5.69157	5.55604	5.78523	5.91267	5.38197	5.61822	5.45181	5.29617	5.64331	5.68405	5.59183	5.58085	5.46592	5.37403	5.64549	5.58949	5.47585	5.74328	5.77926	5.57854	5.64395	5.5278	5.54279	5.35127	5.63377	5.44045
NEFL	5.45988	5.51827	5.49773	5.36967	5.3037	5.48053	6.90857	5.41083	5.56619	5.59148	5.47854	5.34453	5.6175	5.41248	5.48734	5.4777	5.66663	5.8267	5.34477	5.60795	5.63342	5.45487	5.91783	5.53387	5.47828	5.68937	5.55105	5.58419	6.09835	5.28656	5.47946	5.56702	5.57191	5.75175	5.54059	5.875	5.3103	5.6747	5.45378	5.44974	5.64606	5.88411	5.55018	5.75573	5.55953	5.3903	5.88489	5.53362	5.4948
NEFM	5.69791	5.97695	5.62567	5.76588	5.7068	5.72487	5.69387	5.53835	5.65686	5.9164	5.6996	5.80324	5.70636	5.77399	5.83658	5.55149	5.85649	5.70499	6.14547	6.0167	5.85307	5.67929	5.78569	5.8301	5.73264	5.89794	5.69477	5.73196	5.63807	5.70875	5.65522	5.77724	5.6359	5.63184	5.79534	5.53823	5.83859	5.73331	5.75997	5.6663	5.77093	6.08171	5.83009	5.74615	5.51988	5.84976	5.95327	5.80128	5.72909
NEGR1	5.25787	5.26948	5.19813	5.35213	4.98274	5.07422	5.14902	5.35656	5.15117	5.82981	5.02201	4.98629	5.30354	5.18006	5.25038	5.09408	5.09531	5.23968	5.0467	4.98924	5.44974	5.26044	5.23206	5.052	5.27865	4.87983	6.42367	6.10564	5.03892	5.61333	5.3749	4.94962	5.12534	4.88623	5.27289	5.24429	5.05029	4.82092	5.37407	5.32072	4.94614	5.03474	5.81846	5.47044	5.13827	5.07935	4.8065	5.06196	5.04258
NEGR1-IT1	5.98244	6.00256	6.18235	5.89156	6.12588	6.13006	6.15909	5.94488	6.23671	6.1272	6.09414	6.04869	6.04449	6.05574	5.86172	6.17564	6.37396	6.50947	5.53463	6.28591	6.06254	6.27863	5.80476	6.22022	6.02967	6.30357	6.0076	5.92242	6.20214	5.85841	6.16602	6.09464	6.34767	6.16191	6.81725	6.18923	6.23956	6.24809	5.95896	6.1203	6.15213	5.89622	6.42796	5.91856	6.22342	6.06817	5.973	6.04749	6.13117
NEIL2	6.25022	6.37408	6.63398	6.06787	7.12577	6.28802	7.72391	6.96671	7.22451	6.75923	7.417	7.25617	7.09792	7.0315	7.00215	7.86983	6.89053	6.91975	7.20669	6.91664	6.78703	7.09955	6.65229	6.93425	7.11578	6.94032	7.2046	7.04241	6.87657	6.74742	6.3793	7.16532	7.37266	7.30357	6.95755	6.61733	6.81842	7.04557	6.59841	6.5474	8.0111	6.92652	7.24339	6.69616	6.51131	6.59477	6.30414	6.84305	6.80489
NEIL3	7.21752	7.00074	6.88366	7.62598	7.5098	6.96165	7.12495	6.88009	8.03347	6.93333	7.76045	6.62105	6.82778	7.69634	6.92937	7.18404	6.99167	7.45328	6.42321	7.89346	7.24822	7.2692	7.21252	7.74221	7.7966	7.91981	6.37461	7.62057	7.61805	7.64295	7.26396	7.64876	7.26391	7.73135	6.77258	7.56402	7.48205	7.58708	7.35943	7.61321	7.40978	7.21304	7.21694	6.88654	7.02109	7.25978	7.53766	7.27346	7.02094
NEK1	6.32587	6.10652	6.20756	6.06743	6.22822	6.2222	6.44737	6.22544	6.28128	6.29283	6.29932	6.37114	6.17548	6.36363	6.25024	6.33352	6.30516	6.24921	6.38322	6.23278	6.27019	6.23573	6.28447	6.16799	6.26071	6.50183	6.32637	6.30252	6.21291	6.41345	6.2692	6.03191	6.5298	6.34723	6.37616	6.3485	6.39178	6.41797	6.2974	6.47544	6.35515	6.30897	6.34533	6.34623	6.22624	6.12323	6.19875	6.061	6.25488
NEK10	6.09707	5.83569	5.74014	5.96106	5.78179	5.78674	5.92959	5.76601	6.05532	6.0502	5.82663	5.8488	6.16202	5.80667	6.16914	6.15412	6.21443	6.0662	5.94044	5.94575	5.66126	5.929	5.84786	5.83308	5.8382	5.90031	5.79567	5.96525	5.79951	5.72872	5.62795	5.94245	6.12594	5.99026	5.89063	5.78908	6.02731	5.82915	6.13011	5.76629	5.94887	6.09335	5.99202	5.55904	6.0075	6.02721	5.83139	5.82106	5.81261
NEK11	7.05396	7.16129	6.89339	6.98807	7.11213	6.96085	7.17033	6.82091	7.01011	7.04518	6.98933	7.07492	6.9011	7.08414	7.09937	7.04755	7.07757	7.16899	7.37187	7.18906	7.35106	6.99962	7.05719	7.08094	7.13263	7.03107	7.17844	7.10014	7.06388	7.15449	7.25549	7.09241	6.87384	7.30408	6.9459	6.94287	7.07264	7.00039	7.12148	7.28339	6.95257	7.13959	7.0741	6.97405	6.83237	7.09928	7.17199	7.28211	7.25181
NEK2	8.32533	8.35768	8.76037	9.6296	9.16907	8.36795	8.5962	7.86085	8.33983	7.55338	8.41211	8.38742	8.17508	8.72576	8.11373	8.58425	7.59145	8.40432	7.57084	8.97051	7.83798	8.43477	7.95973	8.45359	8.35126	8.15629	7.66312	8.591	8.3904	8.36887	7.8829	8.29863	8.46941	8.71263	7.58266	8.27488	8.40084	8.46139	7.21432	8.39818	8.7519	7.77295	8.37104	7.77342	8.21513	9.58474	8.0882	8.84873	8.35698
NEK3	7.79184	7.33662	8.61893	8.36938	7.61345	8.71573	7.89235	8.31351	8.60717	7.94075	9.18486	6.58443	7.90302	7.84678	8.49634	7.99776	8.16775	7.96204	7.59807	9.46839	8.91757	7.81232	7.93123	8.35488	8.12415	6.13241	8.14317	8.52517	7.82015	8.56558	8.71306	8.13553	7.10902	7.50864	7.50282	8.10026	8.16873	7.28811	8.80868	8.48326	7.51826	7.25706	7.85457	8.97358	8.50539	7.52522	9.08526	8.94598	8.81401
NEK4	7.60866	7.94311	7.56548	7.8823	8.08585	7.38631	7.83063	7.73159	7.86512	7.52602	7.58761	8.06946	7.80047	8.05945	7.53627	7.72765	7.22353	7.70682	7.49093	7.87908	7.54543	7.89902	7.8908	7.84288	7.79084	7.78096	7.50162	7.74775	7.63685	7.84831	7.61511	7.6388	7.88546	8.10367	7.52102	7.77405	7.98678	7.698	7.46118	7.99999	7.67617	7.61451	7.63238	7.50614	7.56562	7.78541	7.58982	7.88225	7.91814
NEK5	4.42548	4.81649	4.66127	5.18456	4.30445	4.83894	4.76009	4.94929	4.64036	4.93168	5.17042	4.38761	4.52487	4.57797	4.97367	4.73054	5.0216	4.53871	4.42982	4.61114	4.9024	4.46532	4.67746	4.8567	4.48824	4.26392	5.18775	4.4007	4.68211	4.91759	4.86053	7.49943	4.53381	4.46704	4.6023	4.89685	4.8736	4.65898	4.66938	4.86975	4.45553	4.8004	5.44031	5.91007	5.2928	4.29936	4.56319	5.05524	5.17404
NEK6	8.28574	7.96872	7.89993	8.2276	8.19306	8.39121	8.15623	7.62677	8.34196	8.27802	8.07291	8.00676	8.13945	8.52438	8.40336	8.4697	8.01424	8.55712	8.32647	8.62046	7.99775	8.37017	7.89232	8.30308	8.43744	8.02126	7.98358	8.39378	8.12193	8.13273	7.69951	7.87523	8.07333	8.01373	8.09541	8.07318	8.35778	8.34174	8.19583	8.14194	8.48231	8.52737	8.01222	8.2045	8.14495	8.18792	8.30873	8.29119	8.27827
NEK6 /// RP11-121A14.3	7.06283	7.14298	7.1934	7.18799	7.10432	7.17276	7.2365	7.04502	7.45662	7.06109	7.15106	7.43292	7.4888	6.97051	7.27198	7.61773	7.36102	7.35518	7.54684	7.2386	7.22618	7.06543	7.29293	7.12228	7.22297	7.40862	6.89695	7.04003	7.35401	6.97458	7.1194	7.2273	7.01341	7.12929	7.10409	6.979	6.93954	7.01255	7.17305	7.07249	7.28981	7.40404	7.16148	6.88809	7.21637	7.16046	7.13366	7.25391	7.1959
NEK7	9.99925	10.3979	10.569	10.8149	10.4167	10.1509	10.2259	10.1566	10.3319	11.0865	10.1263	10.1011	10.3622	10.2743	10.4511	10.0937	10.2792	9.90909	10.5819	10.1915	10.0256	10.6945	10.4618	10.2792	10.0701	10.6347	11.0583	10.1987	10.2428	10.4637	10.2821	11.3245	10.5535	10.4463	10.0174	10.0703	10.2019	10.2398	9.68884	10.2582	10.8151	9.61924	10.5533	10.2907	10.1267	9.81237	10.6214	10.3333	10.4519
NEK8	6.80532	6.62225	6.99897	6.81771	6.50813	6.87064	6.64668	7.17274	6.62597	6.59695	6.63049	7.15675	6.71135	6.58929	6.81595	6.66126	6.55668	6.38	7.44023	6.78125	6.56552	6.62631	6.66175	6.64682	6.62838	6.82059	6.79489	6.9544	6.67587	6.59915	6.78811	6.64849	6.62135	6.71733	6.45892	6.64056	6.86499	6.62562	6.73195	6.78437	6.70163	7.18892	6.54331	6.71869	6.46477	6.7241	6.97212	6.4309	6.74042
NEK9	7.79417	8.11204	7.83578	7.83178	8.02225	8.05704	7.84376	7.73669	7.71192	7.73357	7.72652	7.86918	7.60059	7.85677	7.91772	7.81592	7.92088	7.8714	7.85459	7.61878	7.83859	7.82907	7.85199	7.86284	7.84615	7.89293	7.93354	7.98803	7.84242	7.77592	7.90054	8.12002	7.75836	7.85778	7.83835	8.04467	7.94919	7.88357	7.92473	7.67898	7.8847	7.7525	7.82947	7.82686	7.92132	7.94176	7.85322	7.61174	8.09278
NELFB	10.0479	9.18976	9.07478	9.94204	9.45503	9.80504	9.13701	9.03243	9.25689	9.11894	9.50929	9.29645	9.24053	9.52821	9.01203	9.49735	8.88905	9.05396	9.15345	9.37516	9.6722	9.28242	9.31747	9.53533	9.35938	9.3652	9.64303	9.33742	9.42748	9.40314	8.68533	9.28969	9.32248	9.40026	8.80917	9.75698	9.74437	9.62624	8.76262	9.60253	9.66077	9.33757	8.9238	9.21259	9.27008	10.073	9.39405	9.39397	10.0283
NELFCD	11.1101	9.98455	11.1333	11.9784	10.2764	10.8388	10.3042	11.7207	10.6723	10.0744	11.3722	10.3757	9.82196	11.1766	10.5314	10.2097	10.476	10.1277	10.4506	11.4348	10.4294	10.6377	10.2715	11.0791	11.5139	10.778	10.0874	10.5783	10.5649	10.449	10.1441	10.7711	10.1125	10.1571	10.0805	9.971	10.6906	10.3341	10.0671	11.3822	9.92498	10.7228	10.0249	11.0938	11.0328	13.0038	11.0936	11.2986	11.5057
NELL1	6.43957	6.69867	6.60722	6.41558	6.32852	6.39511	6.63083	6.44949	6.61176	6.23106	6.42474	6.5305	6.62483	6.6032	6.76743	6.74944	6.54562	6.86271	6.42401	6.51642	6.31911	6.73326	6.65427	6.67214	6.485	6.61636	6.28019	6.18741	6.56973	6.24107	6.44738	6.41798	6.36909	6.329	6.65091	6.43096	6.31743	6.30717	6.56187	6.4055	6.5622	6.44868	6.46219	6.52431	6.49361	6.43088	6.44563	6.8437	6.48113
NELL2	7.32491	7.81693	7.5901	7.3346	7.28946	7.5796	7.77118	7.77168	7.19285	7.02714	7.55614	7.04613	7.12821	8.26526	6.4091	6.88917	7.63561	7.97396	7.11496	7.52944	7.20455	7.41286	10.3953	7.56173	7.06826	7.3632	6.71151	9.43558	7.74643	6.79968	7.39244	7.2144	8.43031	7.49592	7.39542	8.79306	6.91235	7.35041	7.3508	8.30645	7.3005	7.41185	7.36684	8.70015	8.67374	6.93038	7.43107	7.04487	7.44994
NEMF	8.52707	8.80241	8.70788	8.87801	8.95448	9.06098	8.86618	9.01623	8.76355	8.78675	8.41906	8.99017	8.98403	9.24208	8.62089	8.73993	8.56485	8.39057	8.1544	8.37679	7.42431	8.78466	8.38751	8.15754	8.27378	8.7865	8.64732	8.67751	8.805	8.36031	8.58135	8.77306	8.62117	8.48981	7.85695	8.46527	8.61021	8.60325	7.91924	7.72688	8.03408	7.76783	8.05966	8.21297	8.83092	8.97565	8.40059	8.00536	9.23008
NENF	7.93709	8.25982	8.26871	8.12718	8.03756	8.04417	8.20245	8.08089	8.3725	8.31925	8.02634	8.09778	8.10522	8.14233	8.49112	8.04152	8.11115	8.13057	8.40987	8.21399	8.32888	7.97316	8.42866	8.37841	8.078	8.14706	8.20424	7.96161	8.27449	8.17299	7.89879	8.14815	7.99558	8.30436	8.10319	8.11181	8.1785	8.17591	8.23705	8.13875	8.30732	8.49859	8.20361	8.21674	8.03006	7.99838	8.16858	8.271	8.07934
NEO1	7.8314	7.84988	7.59957	8.32249	8.28866	7.25018	8.00668	7.07982	7.7376	7.21494	7.48974	8.06316	7.45584	7.51152	7.7643	8.27813	7.2417	7.45004	7.25209	7.44204	7.5345	7.82134	7.13653	7.7686	7.47843	7.39254	7.91269	8.28533	7.7634	8.12902	7.70337	7.54808	7.48969	7.47287	7.63529	8.08548	8.25513	8.02248	7.56372	7.90417	7.36323	7.31751	7.07009	8.00909	8.16731	7.5524	8.00467	7.7241	7.76201
NES	7.43493	7.49326	7.63225	7.38965	7.03529	7.36729	7.05028	7.63307	7.56697	7.35703	7.59832	7.12837	6.97727	7.68325	7.27728	7.21569	6.92875	7.36442	7.35987	7.3297	7.61737	7.44978	7.34046	7.46475	7.51508	7.16071	7.3887	7.61999	7.27142	7.45448	7.35816	7.53932	7.19489	7.13022	7.28495	7.20932	7.24486	7.38126	7.61017	7.80347	7.07603	7.77443	8.3652	7.30013	7.51573	7.1083	7.42047	7.29708	7.4452
NET1	10.6391	10.9611	10.3393	11.3754	10.9537	10.8241	11.1468	11.3223	11.14	11.178	11.158	11.7274	10.9781	11.1476	11.4165	11.2808	10.9638	10.9698	10.2737	10.7943	10.6643	11.3692	10.9637	10.5345	10.6078	9.214	11.5721	11.6389	10.9636	11.2216	11.4011	11.1565	11.2317	10.8606	10.8486	11.0216	11.3259	10.4641	10.3326	11.026	11.081	10.6491	10.6337	11.0509	11.0838	11.7913	11.2425	10.9639	11.1582
NETO1	5.21992	5.23612	5.22211	5.15011	5.17097	5.21155	5.27007	5.1441	5.24876	5.29139	5.1991	5.28058	5.2871	5.25837	5.22622	5.30273	5.27814	5.22779	5.40521	5.26218	5.32807	5.17888	5.25617	5.20002	5.22637	5.33934	5.14611	5.09294	5.28904	5.12852	5.02897	5.21329	5.17698	5.25738	5.26278	5.2494	5.3348	5.19821	5.25657	5.21539	5.3034	5.36861	5.30257	5.19824	5.16383	5.12854	5.10686	5.25526	5.12875
NETO2	7.97124	6.89391	9.22661	6.2588	8.4388	6.84473	8.37702	8.07426	9.87597	8.8314	6.44536	7.94693	5.92031	7.29722	8.04918	8.40039	6.795	8.46244	8.58093	8.00469	8.84848	8.17287	9.91616	6.76582	9.12136	6.22251	6.78271	9.31835	9.32251	9.06057	8.68367	7.4743	10.0838	5.81644	8.73825	9.3267	8.35978	7.9663	7.13827	6.25203	5.89279	8.08984	8.59512	6.76752	8.99491	6.8009	8.71552	7.8183	9.1266
NEU1	9.20332	9.29664	8.84976	9.45864	9.11398	9.41167	7.99002	9.52532	9.63452	9.34799	9.95559	7.26667	8.78309	9.2998	8.80502	7.09561	9.72195	8.82738	9.19379	9.36205	10.2991	9.7688	9.2736	10.1926	9.56321	9.24543	9.41935	9.12528	9.26692	9.77312	9.34517	9.22302	9.67424	9.00111	8.60919	9.22611	9.66676	9.62078	9.98391	9.92522	9.53611	9.42852	8.91417	9.30863	9.5438	8.75019	9.65815	9.92868	9.47316
NEU2	5.65629	5.52341	5.37815	5.77969	5.39932	5.46526	5.56163	5.78965	5.70863	5.45634	5.48695	5.64274	5.66175	5.72626	5.97406	6.00998	5.39296	5.51263	5.78569	5.13651	5.32806	5.63267	5.47627	5.26965	5.57318	5.80154	5.54146	5.42027	5.47356	5.57091	5.41694	5.67686	5.45899	5.47564	5.57312	5.44609	5.42205	5.52716	5.53846	5.40908	5.83412	5.69009	5.46494	5.40209	5.58661	5.68721	5.44588	5.70564	5.60948
NEU3	7.19218	7.27005	7.19952	7.18154	7.11261	7.20416	7.26886	7.29849	7.29418	7.22258	7.22732	7.24965	7.14681	7.21226	7.42389	7.25277	7.17662	7.2659	7.54406	7.48548	7.38264	7.24355	7.5643	7.40241	7.35083	7.2267	7.09901	7.32836	7.27519	7.23946	7.17001	7.14555	7.11355	7.17372	7.30294	7.30247	7.53764	7.11572	7.38311	7.36244	7.48447	7.46111	7.22268	7.2195	7.28562	7.13532	7.25056	7.17941	7.30726
NEU4	8.22705	8.6164	7.9202	8.57874	8.19898	8.21241	8.13304	8.68021	8.33609	7.8737	8.12683	8.48586	8.27077	8.16209	8.84089	8.48483	7.92713	8.22083	8.46414	7.99458	8.50726	8.12507	8.01192	8.0208	8.31551	8.25412	8.26956	8.06889	7.97582	8.21064	8.14706	8.465	7.78561	8.04517	8.17784	8.01065	7.94809	7.87688	8.56526	7.90994	8.22536	8.34585	8.22052	8.07757	8.04336	8.46517	8.53651	8.50238	8.10634
NEURL1	6.40934	7.13944	6.36676	7.23854	6.76331	6.37143	6.7348	6.60006	6.67473	6.31295	6.47095	6.57414	6.78369	6.63848	6.62862	7.02479	6.47315	6.65014	6.80418	6.58175	6.37071	6.3756	6.55916	6.49425	6.5363	6.55143	6.42311	6.61698	6.57404	6.4343	6.61448	6.45456	6.4626	6.45985	6.47967	6.54072	6.67774	6.40711	6.52587	6.34321	6.66007	6.46135	6.45828	6.39674	6.42185	7.55087	6.51644	6.51298	6.64706
NEURL1B	10.5106	9.75147	9.60503	10.7864	10.1618	9.82042	9.06139	10.4865	10.44	9.78346	10.8485	8.92485	9.43892	9.70219	10.2434	9.45805	9.75479	10.0568	9.70072	10.1273	10.7842	10.9256	10.2675	10.2124	10.1273	8.88	11.0989	10.4475	9.71347	10.6757	10.2588	10.3909	9.66058	9.27993	10.2628	9.99329	9.94435	9.88615	10.6331	10.6863	9.06596	9.37983	9.96133	10.7219	10.364	10.7617	10.7693	10.4355	9.78374
NEURL2	7.34602	7.30281	7.19121	6.99515	7.19919	7.2028	7.15137	7.2676	7.5348	7.21008	7.48778	7.01988	7.21691	7.30556	7.31593	7.43264	7.1672	7.22737	7.37229	7.40813	7.14941	7.09404	7.31258	7.281	7.10488	7.07577	7.1007	6.60546	7.21576	7.79277	7.17106	7.62985	6.85913	7.00404	7.09695	6.95075	7.10819	6.87034	7.45298	7.34266	7.03667	7.16389	7.07668	7.28219	7.33062	7.11337	7.54641	7.45039	6.91365
NEURL3	7.96765	7.88347	8.14309	7.34509	7.81952	7.84305	7.47814	7.82899	7.93344	7.90058	7.87535	7.62276	7.98205	7.6984	7.98358	7.7219	8.30746	8.13281	8.38434	7.94861	8.91268	7.81783	8.1493	8.42676	7.985	8.40166	7.62601	7.62456	7.98437	7.94117	7.65389	7.87679	8.01589	7.94789	8.19734	7.77743	8.01793	7.9184	7.92185	8.06597	7.61041	7.97033	7.79346	8.52648	7.86528	7.3532	7.88964	7.57218	7.77061
NEURL4	7.76323	7.64452	7.54182	7.70116	7.50679	7.56034	7.47179	7.86569	7.42038	7.59977	7.65959	7.62853	7.77929	7.81642	7.69759	7.52957	7.40006	7.62836	7.93975	7.30989	7.19064	7.45276	7.4047	7.28522	7.4707	7.7785	7.51844	7.33462	7.52225	7.22197	7.76648	7.74416	7.52682	7.73203	7.31155	7.45078	7.51663	7.67395	7.44016	7.41387	8.01386	7.35469	7.15987	7.42368	7.49869	7.6382	7.5339	7.50214	7.21399
NEUROD1	5.59051	5.69097	5.70836	5.54392	5.39392	5.80022	5.48719	5.37466	5.5533	5.73778	5.38274	5.60577	5.46052	5.42855	5.43136	5.37039	5.45297	5.58217	5.40191	5.7964	5.81996	5.59138	6.87649	5.57593	5.46557	5.68174	5.47086	6.06845	7.12044	5.45461	5.72779	5.46225	5.57511	5.52238	5.66801	5.65786	5.618	5.59048	5.60554	5.58238	5.51376	5.90612	5.69306	5.52684	5.54654	5.65727	5.67272	5.43009	5.47175
NEUROD2	6.93128	7.07177	7.08519	6.89554	6.99439	7.06189	7.05099	6.75921	7.10963	7.0992	7.08572	7.1781	7.06591	7.05681	6.88204	6.98258	7.05432	7.19153	7.45522	7.39015	7.04617	7.12681	7.20337	7.26263	6.94104	7.16482	6.78642	6.81231	7.06477	6.84677	7.20657	6.82547	6.95531	7.06641	7.11525	6.93731	7.08103	7.1217	6.99857	7.01335	7.32554	7.41443	7.15195	7.07284	6.90129	7.07259	7.08998	7.21042	6.97741
NEUROD4	6.25977	6.41214	6.39032	5.99535	6.11764	6.12348	6.20061	5.92234	6.18033	6.18052	6.11217	6.00294	6.11389	6.17522	5.98543	5.71719	6.02256	6.17657	6.65151	6.28848	6.7346	5.8925	6.16791	6.09413	6.33818	6.01383	5.86306	6.24361	6.25037	6.04215	6.26326	5.96168	6.11478	6.11598	6.4566	6.18746	6.33389	5.93856	6.76315	6.2886	6.07494	6.53417	6.19744	6.09817	5.96488	6.03767	6.04956	6.30331	5.95398
NEUROD6	6.37204	6.69792	6.77079	6.17335	6.24369	6.48308	6.31988	6.54955	6.54321	6.28707	6.33462	6.523	6.21861	6.54008	6.24965	6.32758	6.63884	6.68396	6.38542	6.46967	6.97276	6.30676	6.60436	6.47678	6.35765	6.6995	6.24969	6.00686	6.47987	6.38896	6.48196	6.38782	6.19089	6.45673	6.81349	6.50386	6.31027	6.37071	6.71091	6.30958	6.28575	6.43205	6.57432	6.52252	6.41258	6.00663	6.33613	6.52862	6.23812
NEUROG1	7.10586	7.12535	7.01058	7.09394	6.89284	6.94339	7.10375	7.17162	7.02777	6.98009	6.98322	7.186	7.06445	7.28305	7.23867	7.14219	6.99735	7.04121	7.71401	7.17456	7.12482	6.92199	7.04865	6.95731	6.93411	7.18874	7.01843	6.99126	6.99931	6.88169	6.88093	7.02975	6.95688	6.95184	6.95622	6.72388	6.80702	7.0434	7.3126	6.93169	7.36844	7.2	7.09	6.89804	7.14169	7.12067	6.97079	7.05288	7.02419
NEUROG2	5.26988	5.2338	5.15716	5.13592	5.19252	5.16738	5.28915	5.14539	5.28962	4.97209	5.256	5.24226	5.56907	5.74386	5.72818	5.87816	5.39003	5.40309	5.41676	4.72473	4.64774	5.2905	5.08219	4.61584	5.13791	5.29015	5.09762	4.79459	5.14989	5.14307	4.79	5.31009	4.92538	5.18916	5.11989	5.07858	4.87153	5.17734	5.39445	5.15899	5.45947	5.00196	5.10111	5.03746	5.27384	5.47334	5.05791	5.7682	5.18471
NEUROG3	5.36075	5.51579	5.2812	5.65114	5.53235	5.51839	5.64289	5.79765	5.71075	5.34112	5.59227	5.72531	5.84345	5.78801	5.83014	5.99613	5.39649	5.54015	5.99534	5.5245	5.26193	5.75086	5.40695	5.26087	5.64387	5.52623	5.58524	5.62925	5.42609	5.56759	4.98649	5.66268	5.33411	5.49484	5.4214	5.22591	5.55607	5.50109	5.66219	5.43313	5.66711	5.91467	5.73903	5.62015	5.60164	5.70043	5.46591	5.62285	5.48805
NEXN	7.50531	6.94255	6.67649	7.29043	6.97808	7.89435	7.06419	7.74962	6.52788	8.68448	7.84836	6.26542	6.79752	7.16318	6.77887	7.27695	8.31323	7.52329	7.91504	7.37237	7.74563	7.18574	7.86168	7.66081	8.1702	9.31054	9.0349	8.60254	7.89061	8.58092	8.11476	8.05005	8.45009	8.63325	7.54171	7.65247	7.12091	8.08124	7.90184	7.31716	8.90948	7.49983	8.44888	8.27202	7.67486	7.82667	7.28411	6.35342	8.38227
NEXN-AS1	3.9349	3.95029	3.91542	3.98474	3.9222	3.96496	3.82452	3.92309	4.02741	3.95282	3.90605	3.94798	3.95028	3.84914	3.92805	3.88817	4.04587	4.04401	3.89489	3.94242	3.97482	3.91803	3.86514	3.94706	3.94634	4.23184	3.96945	3.91265	3.99672	3.88527	4.02898	3.97133	3.96546	4.00004	4.05781	3.94011	3.9569	3.96244	3.97663	3.97716	3.88675	4.03092	3.98133	4.00172	3.89672	3.92939	3.99604	3.97629	3.91948
NF1	4.42499	4.47545	4.4865	4.57195	4.53385	4.60866	4.53837	4.34572	4.38351	4.52953	4.53971	4.51443	4.56007	4.44465	4.60784	4.74677	4.57873	4.55654	4.39609	4.57928	4.45035	4.51538	4.41341	4.54749	4.44511	4.67672	4.56056	4.49851	4.46866	4.49257	4.47055	4.55455	4.5093	4.50164	4.48445	4.57078	4.54003	4.61597	4.48572	4.49041	4.50508	4.50476	4.53674	4.50031	4.50653	4.57942	4.44716	4.48913	4.65156
NF2	6.04848	6.18918	5.92537	6.11092	6.09673	5.9779	6.06466	5.92184	6.17687	5.88279	6.17893	6.1483	6.29834	6.26631	6.14775	6.38275	5.99903	6.26039	6.14539	5.99493	6.17717	6.18081	6.09817	6.10368	6.10722	6.37499	6.04413	5.86119	6.142	6.01532	5.80601	6.13529	6.34332	6.23279	6.16747	6.12302	6.10706	5.94799	6.19672	6.06797	6.20343	6.04961	6.11572	6.04059	6.14034	6.08667	5.98418	6.16453	6.10901
NFAM1	7.84011	7.66794	7.66998	7.67591	7.54664	7.6244	7.62858	7.85749	7.4919	7.90742	7.79436	7.87943	7.86361	7.65656	7.98207	7.70145	7.77305	7.7089	8.10131	7.58753	7.52311	7.63711	7.6531	7.68087	7.73252	7.904	7.72245	7.5702	7.77278	7.38559	7.63837	7.56899	7.64756	7.60612	7.56363	7.4541	7.77549	7.69173	7.71231	7.60438	7.90286	7.84504	7.72024	7.57007	7.64171	7.63167	7.4796	7.63625	7.56579
NFASC	6.61065	6.54732	6.79619	6.54101	6.28471	6.55249	6.44206	6.7179	6.57037	6.32063	6.41825	6.52092	6.49387	6.45994	6.70488	6.62429	6.67963	6.72244	6.42571	6.25254	6.42239	6.39512	6.57018	6.48638	6.45299	6.34376	6.48191	6.84994	6.56622	6.64074	6.45994	6.36795	6.43565	6.33884	6.49478	6.52949	6.40188	6.33427	6.69628	6.74453	6.34808	6.82849	6.54019	6.69273	6.51255	6.43808	6.44631	6.44	6.42956
NFAT5	8.25853	8.13121	8.63729	8.37685	8.25135	8.50994	7.71321	8.79384	8.36739	8.71898	8.31571	8.35621	7.66342	8.61761	7.99967	7.55558	8.47465	7.7619	7.85808	8.16112	8.78819	8.50255	8.31548	7.54601	8.26292	8.5567	7.96133	8.24021	7.96674	8.4118	8.65572	8.35213	8.2858	7.73874	8.50847	8.69847	8.67697	8.56476	8.35954	9.12755	8.13842	8.28695	8.34751	9.16398	8.96969	7.78606	8.04809	8.22454	8.3802
NFATC1	7.26661	6.99537	6.80544	7.38805	7.02296	7.06158	7.08904	7.10555	6.91367	7.16011	7.00864	7.43418	7.17132	7.19479	7.26321	7.12782	7.10884	6.96918	7.45527	7.08174	7.3204	6.89605	7.08634	7.10849	7.00325	7.47599	7.49805	7.05972	7.01411	6.87367	6.90931	6.99971	7.20142	6.95989	7.05192	6.89863	6.95047	7.03337	7.16264	6.95034	7.47481	7.46258	7.16292	7.03711	6.96411	6.93389	6.89424	6.89101	7.00768
NFATC2	7.61397	7.28157	7.99365	7.3925	7.38784	7.51974	7.10114	7.80001	7.61961	7.28979	8.02418	7.01857	7.40358	7.80667	7.48716	7.48862	7.5018	7.35926	7.51738	7.27516	7.51836	7.22164	7.21971	7.74514	7.65382	7.29371	7.61274	7.11746	7.32681	8.14103	7.08744	7.54185	6.71565	7.14458	7.13422	6.97793	7.52446	7.09314	7.2142	7.73756	7.34055	7.14188	7.06933	7.57163	7.39723	6.77789	7.92158	7.42016	7.4834
NFATC2IP	8.69467	8.59278	9.58295	9.38809	8.34089	8.55236	8.78989	8.8527	7.89768	7.89095	8.46599	9.14725	8.23582	8.34526	8.10031	8.53867	7.95307	7.81782	8.20204	8.21687	8.06929	8.18655	7.92747	7.96041	8.42582	8.36289	8.59122	8.45111	8.48346	8.49154	8.7478	8.57544	8.31224	8.46511	8.01381	8.34409	8.47176	8.31458	8.06334	8.62192	8.46744	8.18604	7.75175	8.25805	8.38218	8.72414	8.29978	8.36124	8.4855
NFATC3	7.77282	7.92932	8.24089	8.27539	7.83655	7.74538	7.79796	7.98582	7.67592	7.56902	7.83114	7.60051	7.58856	7.96185	7.78956	7.51647	7.8191	7.60054	7.55547	7.88395	7.73733	7.45965	7.79645	7.78769	8.035	7.4934	7.53443	8.11317	7.79868	7.92927	7.91205	7.79433	7.76153	7.65639	7.48868	7.7174	7.43658	7.58181	7.54625	8.24793	7.54646	7.38189	7.64278	7.89544	7.89587	8.20627	7.71756	7.96056	7.79502
NFATC4	6.95861	6.99711	6.93036	7.01526	6.83302	6.9819	6.74106	6.87436	6.84146	7.00044	6.87461	6.91426	6.77649	6.75911	6.96546	6.70419	6.88699	6.76661	7.32114	6.90759	7.03549	6.80919	7.11568	6.98566	6.91317	6.84533	7.21656	7.06023	7.00173	6.72185	6.92982	6.95002	6.90633	6.84961	6.96867	6.87112	6.86732	6.94317	7.06317	6.84863	6.99888	7.38944	7.18661	6.97769	6.88429	6.9422	6.7431	6.89144	6.74578
NFE2	5.15647	5.10304	5.22323	5.11971	4.97159	5.11864	5.26663	5.55023	5.24965	5.4901	5.16259	5.04257	5.28904	5.14701	5.37104	5.19667	5.2363	5.37192	5.44748	5.22175	5.00892	5.14968	6.31248	5.16232	5.13567	5.52641	5.00405	6.68349	5.05242	5.20148	4.92405	5.31151	5.11074	5.31977	5.25875	5.05091	5.04452	5.25999	5.13029	5.25716	5.16207	5.42357	5.32349	5.13113	5.32832	5.46701	5.08141	5.46596	5.16931
NFE2L1	9.63928	9.96195	10.0004	10.2025	10.2623	9.92182	9.81325	9.8267	10.3492	10.0443	9.89916	10.0889	9.5824	10.001	9.88298	9.81078	10.2586	9.8963	10.2939	10.0862	9.91117	10.0813	10.1324	9.85176	9.72739	9.85224	10.6933	10.4284	10.077	10.1008	10.0392	9.82017	10.4756	9.80464	9.90611	10.342	9.88729	10.2709	10.1917	10.7473	10.0272	10.3881	10.0266	10.0848	10.0947	10.0413	10.1569	10.1167	10.4389
NFE2L2	8.3905	8.64704	8.69939	8.53185	8.70853	8.38	8.72233	8.68498	8.62985	8.54507	8.66138	8.70402	8.66256	8.69634	9.03757	8.87396	8.55121	8.57919	8.56727	8.69587	8.51924	8.91429	8.57923	8.03163	8.54926	8.312	8.45616	8.6331	8.69254	8.64236	8.45393	8.50341	8.49608	8.44223	8.36646	8.53596	8.59611	8.38631	8.49856	8.58507	8.63184	8.2576	8.34801	8.70486	8.58142	8.39214	9.07198	8.73169	8.66773
NFE2L3	10.0364	8.35644	8.5183	8.88735	9.01544	9.30097	9.38723	8.41624	9.50372	9.26097	9.94009	8.39288	9.35803	9.24337	10.0009	9.08764	9.00695	8.75777	10.613	10.421	9.43449	10.5847	9.40149	9.99583	9.33397	7.5363	8.4567	8.39381	9.01898	10.1427	8.89843	7.86499	8.93505	8.7439	7.8874	9.27433	9.5436	9.17743	9.20777	10.0211	9.23089	7.89695	7.86789	8.92583	9.43677	9.76509	9.8533	9.52741	9.9545
NFE4	5.42115	5.80015	6.05532	5.02912	5.26064	5.37823	5.30484	5.58046	5.42072	5.87422	5.38248	5.65045	5.45872	5.53564	5.42267	5.67	5.37136	5.45763	5.59691	5.60329	5.55711	5.41804	5.69127	5.67056	5.41329	5.74523	5.43737	5.20526	5.65678	5.3551	5.45317	5.375	5.40156	5.69752	5.59242	5.52745	5.38244	5.5965	5.92377	5.42285	5.74564	5.7616	5.61985	5.71368	5.50113	5.57368	5.51718	5.55046	5.45524
NFIA	7.35702	7.4111	7.90704	7.53556	7.40481	6.98004	7.50955	7.50274	7.11485	7.30949	7.59113	7.4354	7.81912	7.18324	8.14812	7.97679	6.91274	7.60925	7.18158	7.42611	7.26873	6.74709	7.49002	7.75835	7.84752	6.83194	7.37124	7.87812	7.53794	8.03631	7.47566	7.45895	8.04215	7.6857	7.39019	7.69433	8.53101	7.49604	7.53663	7.83021	7.29916	6.99123	7.76107	7.79093	8.03201	7.5919	8.50289	7.6935	7.23956
NFIA-AS2	5.96057	6.1331	6.0264	5.74763	5.83991	5.88153	5.95183	5.88435	5.95181	5.90219	5.97869	5.9254	5.96761	5.84174	5.96293	5.90744	6.03331	6.20238	6.08227	5.89673	6.14148	5.88247	6.05565	5.89415	5.91738	6.01542	5.8791	5.91015	6.03057	5.73919	5.98206	5.99909	5.91388	5.97977	6.07646	5.83516	5.81546	5.96687	6.16933	5.90821	5.90093	6.07716	6.13898	5.93116	5.9919	5.81454	5.93468	6.03996	5.96062
NFIB	8.0487	6.5424	7.93766	7.59326	7.63911	7.58405	7.61946	7.34917	7.02496	7.12121	7.50083	7.65806	7.602	7.23995	7.86108	7.84095	7.38353	7.43856	6.88574	7.41991	7.159	7.15316	7.00808	7.25985	7.8315	7.95013	8.11819	7.50016	7.59377	8.07708	7.35212	7.21888	8.32706	8.17286	7.29032	7.76498	7.58071	7.27184	7.42729	7.66729	7.71204	6.5246	7.60574	7.77193	7.57709	7.32196	7.91323	7.7412	7.25999
NFIC	8.52095	8.14061	7.66197	8.22541	8.37368	8.25982	8.0727	8.1381	7.46369	8.19158	8.71916	8.43768	8.38724	8.13528	8.27451	8.54704	8.21455	8.22536	8.14213	7.32318	7.78955	7.57163	8.07307	8.53208	8.37651	8.81469	9.04252	8.2951	8.49192	8.51524	8.11263	7.91096	8.68933	8.30065	8.26953	8.33444	8.12115	9.14367	8.43884	8.20033	8.41274	8.73722	8.56121	8.16795	8.09004	8.90427	8.40766	7.95192	8.25739
NFIL3	8.59031	8.32656	8.79456	9.15479	9.04845	8.61553	8.75706	8.74186	9.0926	9.84968	9.33479	9.09031	8.43149	9.26838	8.40845	8.75758	8.60937	8.40248	8.90522	8.94793	8.58805	9.0035	8.54173	8.73036	9.01887	9.08671	9.36715	9.3416	8.8826	8.81049	8.27547	8.83042	9.25304	8.89185	8.71758	8.96704	8.88386	9.30652	8.14299	8.60775	8.84616	9.04139	8.91492	9.12297	8.86648	8.87979	8.75274	8.05084	9.00377
NFIX	7.58199	7.38531	7.2063	7.6142	7.34808	7.37392	7.30259	7.30164	7.13407	7.30485	7.44174	7.64084	7.49108	7.53809	7.54352	7.56903	7.42685	7.34182	7.51778	7.31678	7.50173	7.21998	7.29593	7.39426	7.44551	7.3181	7.51203	7.1635	7.37523	7.33061	7.23753	7.45117	7.22861	7.28515	7.10034	7.2718	7.40967	7.26014	7.34875	7.2839	7.46569	7.5341	7.40962	7.51334	7.35938	7.45054	7.41976	7.43394	7.34397
NFKB1	9.54501	9.37157	8.97917	9.54065	9.58845	9.32324	9.70548	9.19638	9.71575	9.29445	9.7596	9.15226	9.44343	9.31941	9.66517	9.7643	9.55971	9.54407	10.0754	9.30022	9.83758	9.32455	9.15549	9.64568	9.74461	9.55284	9.6178	9.69528	9.53632	9.7596	9.3139	8.98591	9.52289	9.51137	9.3704	9.63121	9.94574	9.83394	9.29949	9.80452	9.57795	9.13361	9.40018	9.29122	9.42119	9.93108	9.84462	9.38771	9.61326
NFKB2	6.97959	6.74757	6.56594	6.82884	6.73713	6.60485	6.85108	6.78284	6.48816	6.45321	6.77977	6.73276	6.89629	6.72875	6.81252	6.57388	6.63322	6.68564	7.03276	6.59957	6.86544	6.76212	6.63711	6.86016	6.80508	7.07789	6.724	6.4434	6.68644	6.54718	6.55793	6.6948	6.68929	6.7555	6.53691	6.62382	6.93159	6.82063	6.7209	6.63946	7.24556	6.87426	6.77478	6.54932	6.70043	6.96668	6.64109	6.98093	6.70575
NFKBIA	9.40624	8.69318	8.91852	8.88016	8.80593	9.07728	9.19018	9.29411	8.66062	9.13259	9.38092	9.46604	9.2927	9.40562	8.97815	8.80331	9.43728	8.90078	9.94112	8.96555	9.25991	8.88642	8.6634	9.03734	8.97824	9.79517	9.16558	9.08985	9.12957	8.73363	8.89205	9.30038	9.06475	9.15186	9.05111	9.18289	9.20919	9.51547	8.74552	8.6168	9.41593	9.46409	9.25869	8.7907	9.01208	8.94535	8.89473	8.69394	9.12783
NFKBIB	7.80663	7.67636	7.36318	8.06766	7.66064	7.51667	7.68969	7.91629	7.42417	7.58806	7.78701	7.49982	7.65205	7.82908	7.88744	7.64902	7.61565	7.50231	7.63545	7.51962	7.23869	7.53219	7.42254	7.68717	7.57256	7.72768	7.51513	7.50607	7.45705	7.57331	7.411	7.62256	7.40742	7.50017	7.37456	7.35446	7.46122	7.41461	7.712	7.75293	7.86691	7.79912	7.5288	7.40862	7.52272	7.9507	7.6056	7.6612	7.40867
NFKBID	6.83891	6.90703	7.01606	6.85405	6.75568	6.84883	6.78653	7.10775	6.77606	6.74794	6.94254	6.91735	6.90666	6.77069	6.89501	6.78342	6.8309	6.7595	6.86436	7.11622	7.11711	6.86607	6.9391	6.87606	6.85869	7.01885	6.72712	6.7976	6.89358	6.73517	6.83713	6.70814	6.73693	6.79982	6.99331	6.62755	7.00066	6.74564	7.07108	6.73428	6.78598	7.1825	6.93945	6.85921	6.71437	6.63284	6.79092	6.95568	6.83751
NFKBIE	8.86583	8.13117	8.07944	8.73925	8.79138	8.47591	8.4681	8.59523	8.44528	8.77447	9.01776	7.94623	8.74203	8.57004	8.43859	8.49709	8.59237	8.33127	9.72713	8.57634	8.59383	8.60707	8.29512	9.34828	8.9262	9.02806	8.8004	8.31994	8.61904	8.56897	8.34478	8.18526	9.09068	8.52297	8.20679	8.28016	8.67714	8.43311	8.12881	8.64989	8.97947	8.71798	8.8319	8.23735	8.2701	8.3517	8.96373	8.42543	8.61144
NFKBIL1	7.55697	7.36895	7.06453	7.46351	7.33278	7.38301	7.57641	7.58312	7.48151	7.39945	7.48404	7.53714	7.64214	7.4957	8.02301	7.53877	7.29172	7.25755	7.60113	7.24269	7.57666	7.3918	7.51134	7.70023	7.4561	7.48838	7.38341	7.26028	7.53937	7.38715	7.39547	7.72507	7.72767	7.56428	7.26681	7.33455	7.48091	7.45393	7.64624	7.34901	7.61038	7.70641	7.38714	7.46373	7.52714	7.4878	7.54894	7.67919	7.43579
NFKBIZ	9.21351	10.5183	11.948	9.38412	9.69001	10.5298	9.5933	11.4342	11.1952	10.3286	9.64629	11.5213	11.2884	10.5077	9.67654	10.8014	10.3869	10.2012	8.81918	10.4179	8.71396	9.25187	9.57764	9.33677	9.25236	10.5128	9.38886	11.3388	9.3394	9.14982	9.74632	9.4663	11.088	10.2659	10.3222	9.96395	9.16568	9.60295	9.40801	9.7235	8.41528	9.17962	9.61942	8.6459	9.12761	9.0121	8.30425	9.50312	9.6169
NFRKB	7.01255	6.76812	6.80102	6.97335	6.94087	6.95977	7.04179	7.02568	6.96282	6.83745	7.01028	7.01931	6.9206	7.07409	7.05972	7.07024	6.91308	6.94369	7.00753	7.05105	6.87969	6.90184	6.93881	7.15234	7.20443	6.99959	6.95199	7.16878	6.99619	7.02962	7.06212	6.97333	7.13298	6.87534	6.84387	6.9325	7.47486	7.03084	6.95946	7.05554	6.98951	7.08217	6.86242	6.79352	7.04422	6.89039	6.95388	6.80465	7.13454
NFS1	8.08564	7.91411	8.40344	8.28244	8.09714	8.1009	7.93843	8.65484	8.62599	7.66743	8.90812	7.53101	7.64286	8.87955	8.11875	7.56583	8.00956	7.80924	8.05772	8.19496	9.16814	8.36523	7.84269	8.51431	8.76749	7.64481	7.75291	8.09889	8.14514	8.0946	8.9243	8.52534	7.96281	7.9809	7.83402	7.91864	8.74894	7.82828	8.40898	9.0571	7.74755	7.83467	7.9728	8.49794	8.30041	7.71888	9.0578	9.28302	8.10163
NFU1	8.56712	8.41462	8.76208	8.74729	9.32135	9.15598	9.08693	8.65339	9.40019	9.24207	9.35359	8.89866	9.0598	9.3262	9.82285	9.33523	9.65739	9.07657	8.64783	9.68891	8.64638	9.77721	9.2646	9.40823	9.29137	9.58315	8.94116	9.33528	8.88109	9.15221	8.97839	9.30146	9.20376	9.47277	8.68026	8.98889	9.59332	9.36172	9.19583	9.29944	9.43054	8.82804	8.10779	9.45641	9.02284	9.04539	9.22977	8.08336	10.2797
NFX1	7.35876	7.0951	7.16023	7.55132	7.27172	7.24109	7.23356	7.04372	7.23394	6.80829	7.05563	7.30397	6.99637	7.04876	7.17448	7.47196	7.16654	7.12435	6.80821	7.23542	7.39962	7.06082	7.12734	6.98976	7.04553	7.2238	7.06734	7.21934	7.10211	7.32419	7.01461	7.03465	7.10345	6.92031	6.80494	7.496	7.30222	6.85819	6.91542	7.07175	7.07048	6.82624	6.60824	7.42668	7.30799	7.31214	7.15622	7.01748	7.42995
NFXL1	7.92769	7.9937	7.61982	7.87389	8.83437	7.87135	8.59541	8.4089	8.50753	7.97419	8.45653	7.76874	7.89584	8.11305	8.19921	8.87095	8.17469	8.29243	7.30279	8.06115	7.92173	8.33793	8.32675	8.16412	8.36638	8.97285	7.7363	8.44401	8.55473	8.70514	7.87049	7.81836	8.22162	8.32897	7.78395	8.30936	8.80767	8.37652	8.12253	8.46711	8.39329	7.88302	7.80916	7.82047	8.31	8.03465	8.55298	8.43151	8.31152
NFYA	7.00947	6.96386	7.05904	7.10962	7.21654	7.28355	7.02203	7.36448	7.03677	7.0051	7.01195	7.23767	6.84632	7.20432	7.33584	7.26703	6.97883	7.00219	7.08601	7.39333	7.09306	7.39794	7.15769	7.0733	7.46843	6.80903	7.1736	7.51992	7.04627	7.17952	7.30721	6.96425	7.19159	6.80738	6.91447	7.03297	7.14591	7.08882	6.72238	7.11961	7.22378	6.81444	7.34101	7.17324	7.03726	6.88897	7.6507	7.05396	6.98946
NFYB	7.90107	8.16391	7.37487	8.4648	8.16247	7.87068	7.86297	8.03511	7.8568	8.62558	8.13212	7.4174	7.63672	8.11858	7.9539	7.68801	8.24735	7.51933	7.14889	8.4348	7.82929	8.45497	7.72853	8.45361	8.0085	7.02445	7.9963	8.22358	7.89863	8.33467	7.86511	8.09086	8.0035	7.97419	7.69811	8.25361	8.00753	7.8662	7.71416	7.86628	7.93206	6.83617	8.19217	8.31689	8.01504	8.43932	7.98246	8.13114	8.05869
NFYC	7.28269	7.12567	6.77329	7.34672	7.27067	6.80156	7.1739	6.84262	7.19443	6.912	7.17534	7.25222	7.25052	7.09194	7.30055	7.29874	6.89306	7.1721	7.04419	7.16291	7.17908	7.24689	7.15792	7.13252	7.14511	7.03112	7.15156	7.42647	7.12312	7.14964	7.03466	6.92736	7.40776	7.2436	7.09247	7.17418	7.29942	7.20074	7.06124	7.24591	7.28985	6.84081	7.00364	7.29125	7.16316	7.57429	7.03917	7.00528	7.15097
NFYC-AS1	7.09501	7.22523	7.183	7.09479	7.22579	7.38265	7.20529	7.02193	7.33962	7.08623	7.28368	7.05597	7.09781	6.82873	6.9066	7.06174	6.89412	7.20764	6.93916	7.09636	7.14781	7.22305	6.97337	7.20742	7.052	7.04063	6.93433	6.96472	7.15696	6.98543	7.21795	7.06247	7.04474	6.94178	7.27223	7.1262	7.01608	7.08192	7.24928	7.19825	7.06163	7.18026	7.196	7.05975	7.10986	7.45213	7.16201	7.0484	7.239
NGB	7.16915	7.15352	7.05985	7.22182	7.09165	7.14273	7.42011	7.18606	7.28494	7.22535	7.14341	7.5969	7.57525	7.54666	7.65751	7.63223	7.13935	7.34509	7.5088	7.08182	6.96284	7.30746	7.14663	7.18833	7.2641	7.25825	7.16264	7.29885	7.23748	7.12633	7.17755	7.31864	7.11494	7.2928	7.11009	7.07428	7.11592	7.15348	7.12101	7.04792	7.61049	7.65907	7.3706	7.07177	7.13816	7.31521	7.16279	7.45107	7.28765
NGDN	7.78948	7.9167	7.36266	7.57927	7.65118	8.00978	7.81113	7.8536	7.69303	7.59985	7.58116	7.76868	7.86129	8.25871	7.97	8.15764	7.84767	7.84606	7.21439	7.38956	6.70765	7.66367	7.46568	7.34376	7.5069	7.78638	7.3926	7.84968	7.59035	7.23539	7.81516	7.96751	7.52649	7.73427	7.47569	7.56266	7.33367	7.60779	7.48565	7.23346	7.79149	7.32853	7.54707	7.31167	7.79962	7.84549	7.33414	7.56001	8.07792
NGEF	7.68379	7.41802	7.13276	8.04248	7.7771	7.48519	7.77356	7.42239	7.66761	7.39074	7.65022	7.18169	7.40043	7.5449	7.82316	7.91164	7.40891	7.23984	7.44818	7.80833	7.85408	7.4855	7.75406	7.62092	7.41646	6.02734	8.28165	7.15104	7.46555	7.75384	7.45446	7.56283	7.57609	7.39349	7.49021	7.42497	7.20276	7.22884	7.71691	7.68911	7.001	7.62936	7.16568	8.08434	7.43064	7.21735	7.84267	7.72406	7.95792
NGF	5.69723	5.84312	5.61293	5.7694	5.54774	5.77264	5.65705	5.62466	5.60555	5.67424	5.69148	5.72566	5.65963	5.61711	6.01882	5.89682	5.68941	5.97967	5.90656	5.44965	6.03283	5.51304	5.95062	5.77676	5.82805	5.88054	6.01911	5.54066	5.59662	5.66568	5.31513	5.89189	5.60138	5.70716	5.65769	5.49932	5.3967	5.86036	6.06689	5.50396	5.52453	6.19798	5.8495	5.61107	5.69436	5.76935	5.94854	5.69174	5.50752
NGFR	6.69813	6.8783	6.66887	6.68443	6.3719	6.66913	6.79205	6.76194	6.8418	6.70536	6.64493	6.85334	6.89412	6.97934	7.12965	6.47294	6.76607	6.87772	6.95571	6.91623	7.03757	6.48986	6.86263	6.91555	6.82319	6.67783	7.34201	7.02508	6.59278	6.5458	6.68354	6.9497	6.67369	6.7955	6.74864	6.83876	6.6165	6.68929	7.04636	6.71636	6.84967	7.0837	6.95611	6.85387	6.93976	6.63421	6.84945	6.61931	6.68628
NGFRAP1	11.1491	12.1968	10.6674	10.8812	10.9988	10.9495	8.55586	11.4922	11.6566	11.5609	10.9255	9.55643	10.0149	10.8973	11.1067	12.0147	12.6082	11.7386	10.8944	9.81385	10.1275	11.287	11.706	10.8109	10.4761	11.6768	11.9537	11.8425	11.5549	11.2769	10.8033	12.7283	11.7121	11.7342	11.7819	12.2451	12.4833	10.9403	11.71	10.034	10.4478	11.8356	11.7896	10.2016	11.1704	10.8244	11.9888	11.0762	11.903
NGLY1	7.86343	7.73068	7.96418	7.9191	7.94789	7.74591	8.03355	8.04149	7.93166	7.84085	7.91894	7.98608	8.04776	7.95161	7.95921	8.17456	7.39541	7.69161	7.9689	8.03594	7.54403	7.73294	7.7525	7.99086	7.91872	8.39115	7.79222	7.7601	7.86684	7.98457	7.7405	7.80475	7.75237	7.90314	7.58534	7.64334	7.97233	8.03152	7.51779	7.83759	7.96475	7.88829	7.56036	7.80117	7.98331	7.81873	8.08435	8.00096	8.19779
NGRN	9.68064	9.48572	10.2593	9.99067	9.93855	9.95296	9.85692	9.80518	9.96391	9.92842	9.41891	9.6837	9.62232	10.0457	9.77242	9.8214	9.35354	9.28692	9.87103	10.191	8.91671	10.1392	9.79166	9.90248	9.69801	9.6058	9.81905	10.0858	9.75067	9.76886	9.5823	10.0271	10.2515	9.59361	9.2913	9.89745	9.86298	9.85793	9.44247	10.0803	10.1547	9.60201	9.5807	10.0475	9.8902	10.0011	10.2271	9.86253	10.1586
NHEG1	7.1506	7.25039	7.21285	7.1007	7.00751	7.05344	7.13433	7.15754	6.96446	7.05809	6.97965	7.13339	6.85199	7.11783	6.96528	7.08514	7.08945	7.01115	7.27236	7.09885	7.08325	7.03278	7.0363	7.02504	7.01901	7.21335	7.02012	7.10611	7.13984	6.93448	7.07637	7.15655	7.05156	7.04591	7.08914	7.07637	7.05753	7.12935	7.01842	6.97388	7.00984	7.33853	7.25735	7.07315	6.95911	7.0662	6.79105	7.07855	7.01697
NHEJ1 /// SLC23A3	9.44707	9.79298	9.25123	9.44412	9.2417	9.02656	9.39536	9.20646	9.54703	9.29045	9.48739	8.97673	9.21897	9.33346	9.47593	9.28687	9.62855	9.14765	9.49998	9.18586	9.32575	9.79712	9.91187	9.40488	9.67839	8.78343	8.79651	9.45554	9.23298	9.48176	9.58451	9.26101	9.13152	9.24263	9.35154	9.62616	9.13266	9.24212	9.51658	9.82682	9.05458	9.11103	8.91003	9.29058	9.27845	8.81209	9.88128	9.0579	9.34265
NHLH1	7.6551	7.70206	7.83815	7.70453	7.66633	7.6571	7.58188	7.70829	7.7677	7.70006	7.73082	7.76806	7.67139	7.57983	7.63439	7.38779	7.63454	8.02527	7.67761	8.0245	7.93205	7.57521	7.7743	8.09246	7.5466	8.01006	7.57927	7.60871	7.67085	7.70842	7.72122	7.68271	7.68425	7.82284	7.94671	7.774	7.80794	7.89632	8.13734	7.68964	7.78168	7.97504	7.75149	7.64394	7.70764	7.56923	7.60205	7.59681	7.68015
NHLH2	5.80712	6.14082	5.85194	5.7951	5.85121	5.81612	5.80935	5.82393	6.00945	5.98266	5.91868	5.89214	5.8863	6.03788	5.88178	5.87954	5.79042	6.01696	5.96273	5.80336	5.85835	5.86856	5.94728	5.86547	5.81346	6.07684	5.6633	5.75818	5.84123	5.78275	5.62496	6.04917	5.86651	6.03201	5.84993	5.84082	5.86694	5.89752	6.24327	5.87401	5.97509	5.95053	5.81353	5.86581	5.83658	5.90414	5.70435	5.86724	5.82616
NHLRC2	6.00077	6.53064	6.08705	6.3509	6.71625	6.05572	6.33679	6.03852	6.42547	6.12844	6.22522	6.5329	6.29468	6.38304	6.17994	6.61304	6.25816	6.12104	5.8885	6.55167	6.37774	6.4891	6.18123	6.06482	6.3469	6.13682	6.41851	6.472	6.40539	6.38957	6.30164	6.27817	6.5305	6.3918	6.31532	6.4911	6.34865	6.29736	6.12604	6.37919	6.38405	5.75484	6.21752	6.01286	6.2278	6.30923	6.00369	6.41772	6.05344
NHLRC3	8.10525	7.32551	8.04711	8.35246	7.62557	7.52035	7.51337	7.78532	7.84551	7.76725	8.13343	7.74292	7.27362	7.52374	7.49527	7.64928	7.39797	7.79969	6.71328	8.11464	7.78688	7.60646	7.58456	7.74364	7.63092	7.3718	7.98901	7.99477	7.51548	8.28219	8.02515	7.94246	7.6286	7.2617	6.92405	7.73541	7.70147	7.13756	7.98373	7.9346	7.4292	6.90782	7.04132	8.97251	8.23037	7.60229	8.4474	8.05591	7.84247
NHLRC4	8.56312	8.53277	8.56208	8.61566	8.53586	8.61472	8.68001	8.72195	8.62478	8.74493	8.52249	8.80239	8.83327	8.7566	8.79468	8.78742	8.77457	8.56446	8.71676	8.84607	8.63487	8.77057	8.6841	8.7064	8.70354	8.77749	8.55871	8.64836	8.64811	8.37481	8.6801	8.63269	8.42675	8.67589	8.52904	8.29094	8.74083	8.56448	8.69837	8.70709	8.93992	8.6302	8.73299	8.82979	8.56437	8.4027	8.5382	8.66601	8.6568
NHP2	11.2059	10.9046	11.0701	11.4508	11.5335	10.9946	12.0093	11.2398	11.7314	11.3163	11.8304	11.0445	11.682	11.4618	11.8966	11.7289	11.3324	11.3781	11.4989	11.9667	11.5683	11.619	11.9098	11.7161	11.9744	10.8548	11.0751	11.592	11.6473	11.9477	11.4881	11.7199	11.5533	11.9774	11.6522	11.6505	12.1327	11.4998	11.9333	12.0183	11.3742	12.1073	11.5545	11.8637	11.803	11.3012	11.6688	12.0917	11.659
NHP2L1	7.55994	7.75485	7.71781	7.77226	7.60268	7.64014	7.78806	7.38029	7.63284	7.63027	7.87919	7.41579	7.61722	8.111	7.86846	7.91321	7.87227	7.48514	7.8088	7.52075	7.56397	7.69014	7.62392	7.77317	7.64084	7.43253	7.467	7.60974	7.70898	7.40289	7.62715	7.83119	7.6677	7.84184	7.53292	7.78353	7.93541	7.68028	7.48835	7.59872	7.79921	7.8981	7.71744	7.72403	7.97944	7.54459	7.69315	7.34471	7.75394
NHP2P2 /// NHP2P2	7.96525	7.8286	7.8985	8.39158	8.22476	7.80439	8.60477	7.78182	8.25087	8.02063	8.45799	7.91306	8.41632	8.12963	8.22922	8.59607	8.09812	7.98931	8.10691	8.73051	8.32611	8.25395	8.38231	8.23851	8.6841	7.58118	7.93621	8.32191	8.28496	8.59386	8.21376	8.29971	8.2606	8.55228	8.31313	8.13567	8.57318	8.22922	8.54523	8.5509	8.26857	8.67	8.15063	8.43921	8.39665	7.96928	8.26738	8.74068	8.35083
NHS	6.3967	6.23028	7.06988	6.5557	6.87727	6.95885	6.60269	6.15873	7.4766	6.77376	6.11086	6.93759	6.43144	7.23826	7.73098	6.48932	6.59139	6.90302	7.13462	6.19831	7.02229	7.65117	7.03749	6.40347	7.30279	8.03456	6.98338	7.48011	6.85559	6.94777	6.55101	7.04235	7.12276	7.14778	7.02394	7.49568	7.41254	8.06646	6.88354	7.05322	7.17255	6.34674	7.52874	7.11046	7.60599	6.53599	6.80041	6.71253	6.77678
NHSL1	7.68824	7.81771	7.72005	8.27031	7.85109	7.69124	8.15953	7.59098	7.80612	7.32318	7.58364	8.03417	7.73417	7.74286	7.92099	8.2499	7.09081	7.7009	7.73456	7.46344	7.40982	7.75342	7.60509	7.51548	7.73237	6.98061	7.42782	7.81535	7.55176	7.66084	7.88673	7.72325	7.61609	7.44589	7.67539	7.6916	7.8204	7.49278	7.7062	7.70985	7.43932	7.75671	7.61142	7.82269	7.73274	7.86878	7.66653	7.82504	7.64494
NHSL2	5.87314	6.06276	5.89763	5.81493	5.75586	5.89768	5.82528	5.82027	5.77976	5.84688	5.87295	6.12274	5.84833	5.89443	5.95038	5.77575	5.60868	5.84951	6.22671	6.11982	6.06309	5.88569	5.87508	5.90715	6.01126	5.95832	5.85915	5.75141	5.9746	5.48091	5.85835	5.86264	5.7254	5.84845	6.08974	5.80487	6.11118	5.89612	6.01946	5.83419	6.1046	6.08313	6.03163	5.81341	5.97299	5.82073	5.77572	5.97064	5.93903
NICN1	8.2331	8.18502	8.44427	7.96492	8.47233	8.19135	8.77459	8.43464	8.50649	8.40274	8.51053	8.03707	8.39243	8.36148	8.71331	8.45833	8.31576	8.42096	8.00888	8.56142	8.63207	8.15031	8.72141	8.75384	8.64632	8.33063	8.61256	8.54436	8.42152	8.75045	8.44804	7.92451	8.36301	8.09912	8.44332	8.29422	8.69306	8.32529	8.2793	8.47562	8.3072	8.78327	8.27778	8.30551	8.24241	8.13128	8.47955	8.27907	8.78871
NID1	8.43515	8.55533	8.778	8.61256	8.40141	8.64135	7.89613	8.93581	8.29406	8.35935	8.5844	8.24455	8.31518	8.60326	8.47268	8.5124	8.53386	8.26072	8.94944	8.47292	8.6457	8.88676	7.85637	8.56402	8.9396	8.46038	9.32114	8.91019	8.4098	8.75961	8.78767	8.19596	8.60547	7.9188	8.78462	8.36109	8.41794	8.74604	8.80299	8.60607	8.18836	8.29991	9.2045	8.6577	8.42369	8.5622	8.57513	8.60277	8.21299
NID2	8.45584	7.87768	8.03112	8.69998	8.71961	9.0223	6.53773	9.56689	7.86856	8.73714	8.79331	8.16306	8.06241	9.24071	8.65863	8.98883	8.8413	7.89858	9.91231	8.30861	8.02793	8.29409	7.20817	8.60398	9.58151	8.87644	10.7684	8.79265	9.04906	9.38978	8.81206	8.76258	9.12131	7.70171	8.86577	8.41062	8.10231	9.35607	8.24373	8.55739	8.74314	8.79951	10.0871	7.51318	8.58559	8.61042	9.00793	7.77579	7.90117
NIF3L1	9.8628	9.9137	9.70556	10.1194	9.85785	9.78711	10.0695	10.2022	10.0304	9.85433	10.0689	9.92506	10.0709	10.2143	10.0558	10.2325	9.92673	9.69297	9.70172	10.2354	9.32974	10.2707	10.0688	9.95715	10.0616	10.0946	9.6487	9.89418	9.84962	9.97193	9.68351	10.353	9.82315	10.1837	9.45893	9.80056	9.83957	9.63293	9.70085	10.3668	10.0821	9.75305	9.45497	10.2415	9.80676	9.62394	10.2392	9.98505	10.3286
NIFK	8.79894	8.92993	8.6663	8.63533	8.82772	8.83133	8.73699	8.37236	8.94606	8.78466	9.00213	8.43774	8.88383	8.81746	8.91663	8.98401	8.78359	8.70434	8.3135	9.15379	8.3912	8.92023	8.80553	8.69145	8.97217	9.03862	8.36348	8.62203	8.70317	8.81566	8.49752	8.79452	8.62907	8.96656	8.64732	8.80568	8.80322	8.715	8.66275	9.01036	9.15631	8.54283	8.5327	9.13718	9.03821	8.62739	8.93106	8.7437	9.08986
NIFK-AS1	7.19122	7.06374	7.32624	6.76159	6.84567	7.23315	7.19347	6.98498	7.22154	7.06815	7.11106	7.15739	6.90227	6.8093	6.96922	6.68227	7.07648	7.07596	7.01128	7.42351	7.40467	7.20646	7.51311	7.39636	7.42006	7.07846	7.04617	7.40437	7.11509	7.02514	7.19879	6.94337	7.211	7.23966	7.13177	7.13918	7.18294	6.92409	7.03614	7.49098	6.77941	7.10612	7.07178	7.41085	6.9614	6.74187	7.39777	7.23176	7.32175
NIM1K	6.82768	6.81831	6.97797	6.67895	6.76327	6.71219	6.63256	6.71168	6.94871	7.03102	6.88649	6.62353	6.81513	6.61889	7.01826	6.86542	6.83732	7.12243	6.62091	7.07687	7.1769	6.67033	6.80313	6.9834	6.91293	6.76993	6.62378	6.88359	6.64996	6.69565	6.89563	6.80926	6.65929	6.93393	6.89829	6.8548	6.87203	6.78374	6.87847	6.85415	6.86974	7.20487	6.83445	7.00783	6.87845	6.80244	6.95919	6.86832	6.94891
NIN	6.49617	6.2397	6.37607	6.4054	6.46845	6.30508	6.60655	6.40057	6.13176	6.49559	6.20308	6.7051	6.59797	6.65457	6.27869	6.32802	6.38259	6.48578	6.34738	6.36399	6.11986	6.36564	6.3657	6.16366	6.43506	6.42175	6.69238	6.97327	6.40262	6.16619	6.54341	6.62978	6.63862	6.34684	6.44959	6.41133	6.52802	6.66321	6.16592	6.05431	6.56746	6.64416	6.46363	6.40769	6.38081	6.1862	6.23794	6.24497	6.54394
NINJ1	8.53873	8.07782	7.81924	8.29476	8.3071	8.42629	8.13282	8.33422	8.54726	8.86331	8.83006	7.85585	8.24986	8.43091	8.14167	8.21953	8.27863	7.89684	8.7563	8.61306	8.77001	8.51392	8.62907	9.07649	8.30358	8.93056	8.39404	8.04436	8.31474	8.5288	8.09547	7.99166	8.837	8.06093	8.19224	8.14846	8.42876	8.49644	8.50209	8.65662	8.8313	8.77823	8.56672	8.405	8.30067	8.35763	8.6046	8.72911	8.38129
NINJ2	8.26671	7.12608	6.93298	7.95238	6.92417	8.17866	7.7588	7.64148	7.98299	8.12791	7.8079	7.15538	7.90616	8.06249	8.10973	7.62404	8.68947	7.83854	7.69429	8.54432	7.63309	8.80595	7.83072	8.1206	7.49823	7.36184	8.52402	8.38924	7.7189	7.81981	7.71649	7.56006	8.24633	7.60677	7.38639	7.55102	7.71012	7.70501	7.72196	7.65497	7.75349	8.15748	8.04326	7.4527	7.55104	8.69039	8.21246	7.35443	7.76644
NINL	7.34505	7.00292	8.17815	7.38098	6.64275	6.77535	6.51348	7.92122	6.45575	6.89234	7.5947	6.70762	6.74858	6.67708	6.21657	6.36689	7.58673	7.52884	7.79924	7.98912	7.32054	8.38877	6.77496	6.83013	6.61338	6.8473	7.54569	7.71386	6.84921	6.45757	6.89456	6.26993	6.84548	6.75366	7.14021	6.87531	6.7382	7.1465	6.8877	7.36576	7.23359	7.15794	7.67475	6.67705	6.63342	6.68689	8.70502	6.50943	7.19036
NIP7	9.39593	8.92157	9.00168	9.28193	9.31693	9.28187	9.08804	8.94304	9.22384	8.74033	9.10693	8.47473	8.92951	9.64483	8.60639	9.09397	8.86122	8.64138	8.46105	9.61404	8.72786	9.18359	8.70479	8.98037	9.07752	8.73155	8.19982	8.30092	9.03343	8.96301	8.83856	8.84892	8.37364	9.26004	8.17048	8.83044	9.15305	8.92015	7.89281	9.42461	8.9413	8.39178	8.03195	8.91273	8.95999	8.87266	9.0426	9.06114	9.51577
NIPA1	6.93987	7.02916	6.85511	6.91556	7.76812	6.72723	7.31371	6.95948	7.2197	7.11603	6.97548	7.91441	7.20284	7.24071	7.32595	7.64013	6.87329	6.98157	7.37635	7.05092	6.65719	7.12342	6.93284	6.54784	7.3175	7.39807	7.10072	7.27911	7.34042	7.74048	7.08536	7.35177	7.58767	7.37947	7.27435	7.67973	7.74267	7.66072	6.96525	7.36808	7.70014	6.7574	6.96961	7.06344	7.59518	7.06828	6.90764	6.8561	6.89433
NIPA2	9.58475	9.47702	9.48013	9.86676	9.98426	9.52467	9.6417	9.48586	9.67794	9.25882	9.37846	9.5694	9.19136	9.51565	9.57908	9.89708	9.10157	9.3289	9.50536	9.67587	9.08054	10.0324	9.75225	9.39049	9.57934	9.11753	9.1358	9.83552	9.48634	10.0554	9.49399	9.88508	9.58327	9.78535	9.36281	9.82262	9.79284	9.43541	9.72753	9.83011	9.68443	9.41693	9.54939	9.77335	9.66943	9.44418	9.26447	9.16537	8.73745
NIPAL2	7.9025	7.89265	7.82092	8.10481	7.63002	7.58123	8.21539	7.27903	7.61309	7.5959	7.54193	7.66867	7.5621	7.81981	7.83807	8.01564	7.86939	8.00447	7.46608	7.81183	7.87237	7.62596	7.57944	7.67639	7.49377	7.61408	7.89287	7.9195	7.65141	7.59244	7.9271	7.61122	7.57826	7.39181	7.95721	7.79321	7.8709	7.38364	7.59965	7.38106	7.80818	7.9367	8.2852	7.85087	7.71017	7.80983	7.86306	7.86788	7.91682
NIPAL3	7.07683	6.80709	6.7561	7.22397	7.26906	6.97014	7.29104	6.93355	7.37922	7.13415	7.12369	7.33946	7.26994	7.27772	7.4422	7.39607	6.96864	7.33243	7.08476	7.29528	7.4846	7.27115	7.28244	7.11416	7.12829	6.97395	7.07277	7.19858	7.12736	7.42929	7.15616	7.08696	7.49039	7.24306	7.27592	7.02877	7.6016	7.01486	7.2282	7.28475	7.09807	7.13452	7.27087	7.4309	7.02125	7.25982	7.2143	7.31653	7.25585
NIPAL4	7.6661	8.01012	7.8801	7.36633	7.70672	7.66012	7.84506	7.65551	7.92908	8.12133	7.70886	7.52163	7.76782	7.81755	8.00447	7.50391	7.91477	8.03312	8.71778	7.88835	8.32857	7.79879	8.17885	8.10535	7.62262	7.92852	7.61308	7.55045	7.80797	7.35159	7.83412	7.72055	7.81277	7.74134	7.84183	7.77659	7.75718	7.96938	8.4279	7.626	7.93591	8.29448	8.04169	7.99418	7.75739	7.73112	7.69606	7.86157	7.79983
NIPBL	8.06654	8.13252	8.46693	9.7138	8.58653	8.43178	8.39611	8.65552	8.22547	8.13691	8.26861	8.63572	7.98664	8.72762	8.27338	8.39498	8.23419	8.04319	7.45998	8.32401	8.31243	8.28309	8.26365	7.9553	8.24337	8.14903	8.85641	8.68723	8.38239	8.52322	8.39378	8.21917	8.05992	7.83269	8.32733	8.45208	8.65819	8.1947	8.04591	8.30011	7.93181	7.84733	8.07325	8.24833	8.70571	8.37229	8.45224	8.55497	8.34869
NIPSNAP1	9.55698	9.55593	9.30808	9.70844	10.3193	9.26616	9.58639	8.94042	10.286	9.17118	9.5944	9.39864	9.75066	9.81701	9.74743	9.96434	9.55869	9.5841	9.73018	9.31346	9.85707	9.7215	9.99469	9.75643	9.94328	9.8885	9.47598	9.96573	10.1016	9.86207	9.60094	9.71157	9.79937	9.95457	10.014	9.72761	10.0752	10.2351	9.70519	9.69922	9.23637	9.95016	9.55351	9.98141	9.60906	9.28524	9.69597	9.6743	9.39532
NIPSNAP3A	10.182	10.1299	9.26974	10.7475	10.1747	9.53633	10.3062	9.66685	10.2037	10.6682	10.0774	9.67965	10.2977	10.2532	10.4176	9.81434	9.96412	9.7314	9.77789	10.723	10.5192	10.0831	10.2267	9.9861	9.91658	8.37244	10.2913	9.83665	9.95294	10.3798	9.58304	10.3717	9.47705	10.4393	9.81365	10.4984	9.74644	9.85444	9.55356	10.4272	9.97522	9.52701	9.80022	10.3694	9.81705	10.4264	10.7163	10.4285	10.3356
NIPSNAP3B	4.93341	5.07555	4.98292	4.71588	5.03786	4.82084	4.74739	4.56371	4.69836	5.18349	5.00938	4.92526	4.57558	4.84203	4.91463	4.66572	5.18761	5.04676	4.52369	5.44633	5.55124	5.15039	5.09464	5.08184	5.19916	5.01176	5.79148	5.12692	5.02283	5.23544	5.42819	4.78888	4.88907	4.86098	5.19074	5.46093	5.07256	4.95273	5.20847	5.11577	5.07504	4.91214	5.34774	4.97711	4.73427	4.75389	5.12111	4.82612	4.95418
NISCH	8.06129	7.86622	7.69509	7.88717	7.69006	7.82788	7.66022	8.22139	7.63982	7.95932	8.04143	7.99227	7.5248	7.77874	7.73937	7.81868	7.80248	7.55437	7.6361	7.75302	7.81263	7.58635	8.05118	8.04792	7.94541	7.95947	8.18238	8.2482	7.77138	7.93733	7.89004	7.84551	7.88034	7.74057	7.69086	7.81775	7.95989	7.95562	7.74554	7.82204	8.00243	8.09471	7.7969	7.96803	7.94209	7.88599	7.86761	7.73594	7.63532
NIT1	8.02994	7.60184	8.02932	7.80129	7.64084	7.60497	7.79437	7.94145	7.76682	7.58393	7.61238	7.76036	7.76363	7.56774	7.69572	7.53445	7.61964	7.61872	7.63844	7.50762	7.95326	7.57878	7.8345	7.90183	7.54598	7.5662	7.86435	7.98641	7.47782	7.64949	7.79224	8.00114	7.53616	7.74326	7.64978	7.53728	7.57865	7.51855	7.82571	7.65616	7.46927	8.06892	7.39479	7.68688	7.57229	7.78152	7.84633	7.66845	7.58902
NIT2	10.224	9.94306	9.45435	10.3593	10.278	10.0326	10.4061	9.71566	10.4066	10.483	10.3014	9.3299	10.0734	10.5887	10.2874	10.1198	10.307	10.0234	10.2123	10.8082	9.84175	10.0222	10.1826	10.7038	9.95817	9.92864	9.64898	10.1407	10.0154	10.9234	9.96708	10.3337	9.46051	10.3786	9.60607	9.91283	10.1499	10.1973	9.69284	10.2126	9.95319	10.1384	9.44361	10.4302	10.3695	9.2623	10.533	10.4291	10.8554
NKAIN1	6.21082	6.37414	6.18661	6.46946	6.03917	6.21877	6.23623	6.15767	6.31728	6.49279	6.14805	6.14796	6.15519	5.97511	6.35551	6.26515	6.063	6.02208	6.81609	6.36924	6.36201	6.11125	6.2846	6.03306	6.33691	6.2459	5.9907	6.39817	6.18848	6.29851	5.8565	6.11887	6.1248	6.14539	6.0253	6.2159	6.45885	6.34147	6.35869	6.18153	6.33462	6.56467	6.40102	6.14696	6.13981	6.39404	6.0879	6.1018	6.1403
NKAIN2	4.56293	4.68619	5.10193	4.39473	4.62432	4.49311	4.57823	4.51968	4.64944	4.52667	4.52942	4.57156	5.29484	4.46675	5.24937	4.71128	4.6703	5.02705	4.78048	4.84895	5.47192	4.53795	4.61948	4.74772	4.98014	4.75801	4.81306	4.51954	4.86053	4.48458	5.31995	4.70992	4.69432	5.15971	4.76479	4.59784	4.54408	4.68114	4.58678	4.85851	4.64189	4.81446	4.73586	5.35015	4.65238	5.33564	4.59265	4.84	4.59862
NKAIN3	6.14149	6.32069	6.19058	6.11458	6.16655	6.04312	6.28225	6.17898	6.24494	6.21554	6.24972	6.11749	6.08189	6.1583	6.37005	6.13229	6.29857	6.33843	6.28089	6.36305	6.63847	6.13985	6.36151	6.27075	6.10307	6.07638	6.19348	6.02153	6.22066	6.13499	6.1496	6.24357	6.18688	6.16249	6.20538	6.21554	6.22989	6.29517	6.35851	6.22402	6.33414	6.49054	6.1941	6.19435	6.15676	6.09772	6.21514	6.22822	6.14232
NKAIN4	6.33998	6.38499	6.29581	6.35572	6.27856	6.26885	6.40871	6.20894	6.40223	6.22179	6.27112	6.36527	6.51215	6.32762	6.50446	6.46518	6.37639	6.38746	6.26327	6.35201	6.39191	6.41881	6.33236	6.32434	6.27818	6.45623	6.30779	6.21617	6.26472	6.17644	6.17698	6.46704	6.25768	6.33131	6.48454	6.21332	6.39095	6.30608	6.50033	6.30859	6.53941	6.49493	6.50799	6.11269	6.33224	6.24377	6.19798	6.36112	6.33872
NKAP	7.73121	7.83438	7.24289	7.58255	7.75953	7.80216	7.51704	7.66072	7.56118	7.83126	7.91043	7.61124	7.2865	8.09584	8.19199	7.46725	8.08834	7.66429	7.30069	7.86121	7.80698	7.14356	7.70689	8.43765	8.11538	8.22369	7.42638	7.22444	7.93021	8.22513	7.34001	8.13732	7.25023	7.6182	7.95702	8.21057	8.32966	7.72698	7.05825	7.46324	7.88947	7.91667	7.61772	7.49986	7.84606	7.86195	8.06092	7.49129	8.30626
NKAPL	5.00741	5.15854	5.02612	5.10207	5.05576	5.09269	5.26446	5.12411	5.13431	5.18277	5.12276	5.19735	5.12387	5.30412	5.11261	5.59456	5.18494	5.22519	5.27313	4.99891	4.9312	5.11597	5.09633	5.16864	5.10806	5.22406	5.14492	4.90011	5.10722	5.0398	4.85673	5.27109	5.04916	5.11453	5.12118	5.06469	4.95253	5.13346	5.01297	4.99573	5.21766	5.2406	5.14861	5.06346	4.99458	5.1654	5.09103	5.30947	5.09279
NKAPP1	6.85797	6.70196	6.58941	6.93079	6.38772	6.63014	6.83899	6.98514	6.81924	6.74035	6.81398	6.81655	6.72627	6.83294	6.97795	6.74576	7.12368	6.54979	6.62299	7.06823	6.96899	6.8471	6.82227	6.88377	6.72005	7.02018	6.34846	6.48406	6.84364	6.65372	6.45255	6.70854	6.73591	6.4024	6.60932	6.75359	7.0951	6.77753	6.62342	6.61361	6.74775	7.26614	6.71221	6.57741	6.66098	6.83353	6.62922	6.56955	6.57161
NKD1	7.75403	7.96507	8.00062	7.49178	7.74449	7.90542	7.48652	7.84189	8.35891	8.6494	8.14324	7.65403	7.60316	8.15794	8.43602	7.36584	8.44616	8.77287	7.87187	8.47085	8.87989	8.78001	9.55889	8.09821	8.11709	7.81607	7.51806	9.78315	8.50891	8.19737	7.85239	8.91733	7.69885	7.60382	7.85321	8.565	8.55682	7.82605	8.05097	7.88343	7.77736	8.00948	8.17946	8.99371	9.34067	7.42846	8.80059	8.10168	7.50071
NKD2	7.98173	7.30302	8.13707	9.07108	7.6138	7.66922	8.09989	8.3818	8.7093	7.91867	8.06196	7.69852	7.75562	9.25445	8.02243	7.52147	7.46996	7.79493	7.74053	7.92452	7.53687	8.52479	8.59814	8.54326	8.58938	7.40878	7.83018	8.26523	7.41895	7.64071	7.2857	8.17316	7.39335	7.57253	7.18566	7.34077	7.63626	7.43609	7.66763	8.24037	8.05028	8.51854	7.80064	8.15624	9.01745	8.26235	7.68668	7.6387	7.54963
NKG7	7.91366	7.44981	6.97061	7.43808	7.60108	7.79349	8.02885	7.92234	7.58005	7.22889	7.89306	7.91388	8.10819	8.10962	7.13527	7.93687	8.04507	7.54295	7.4521	7.94209	7.34781	7.56079	7.16574	8.45992	7.39682	8.23144	7.3706	7.69809	7.80369	7.31288	7.8226	7.56832	7.36893	8.5327	7.1001	7.02771	7.84943	7.26686	7.5	7.14787	8.80176	7.51084	8.13918	7.39177	7.60818	7.15965	7.32273	7.14547	8.2655
NKIRAS1	6.32755	7.25056	6.82294	6.51188	7.64253	6.70781	7.00131	7.02305	7.16066	7.21127	6.89962	6.88398	6.87457	7.27742	6.85922	6.9034	7.03497	6.7702	6.67991	7.30792	7.14829	6.57412	7.24841	7.57052	7.10488	7.94861	7.44141	6.68703	7.08194	7.52297	6.77867	7.20779	7.62031	7.21594	6.73456	6.61892	7.21236	7.15793	7.16749	7.2019	7.82153	7.74553	7.1077	7.01062	7.00256	6.67381	7.16514	7.36872	7.26252
NKIRAS2	8.3931	8.46187	8.66319	8.6983	8.79596	8.54399	8.28704	8.58722	8.61395	8.40999	8.6799	8.512	8.42652	8.46107	8.48719	8.29102	8.87577	8.189	8.59274	8.59437	8.5578	8.68673	8.78749	8.7809	8.64988	8.36309	8.91586	8.52234	8.65715	8.53173	8.20617	8.72581	8.48336	8.41534	8.51674	8.98783	8.89919	8.64816	8.25668	8.98077	8.2862	8.9552	8.26863	8.71405	8.62076	8.74818	8.80204	8.64079	8.69279
NKPD1	7.05577	6.91325	6.99746	7.28591	6.94548	6.84527	7.32756	6.96942	7.25377	7.15652	7.05176	7.24443	7.40236	7.21478	7.27042	7.27085	6.92478	6.77545	7.6464	7.11497	7.08611	7.12063	7.31425	7.20586	7.05854	6.82154	7.01013	6.91995	6.91609	7.06999	7.06521	6.83684	6.71936	6.91232	6.87614	6.88911	7.41482	6.89373	7.10356	7.13792	7.28152	7.33017	7.2492	7.19117	6.90479	7.17596	7.21545	7.0729	7.04974
NKRF	9.29901	8.8997	9.11787	8.8997	8.8048	9.03587	9.02473	9.33825	8.87506	8.96342	9.05031	8.90402	8.82018	9.49215	9.10717	8.82495	9.11232	8.64873	8.44017	9.18226	9.30898	8.54758	8.83546	9.25042	9.58332	9.07737	8.83553	8.43849	9.06012	9.50215	8.62868	9.66412	8.7237	8.91978	8.99113	9.22752	9.32534	8.83471	8.31231	8.70047	8.83279	9.15783	9.23507	8.84763	9.31026	8.94046	9.16974	9.11762	9.10763
NKTR	6.67003	6.53463	7.5359	6.63721	6.77397	6.82343	6.70765	7.1282	6.36794	6.55992	6.46685	7.59103	6.51671	6.63608	6.52213	6.48938	6.31606	6.4112	6.31072	6.53059	6.31997	6.37496	6.22171	6.18757	6.71654	7.27847	6.74865	7.0962	6.58003	6.59921	6.96555	6.52915	6.52086	6.58267	6.4797	6.45789	6.51955	6.79727	6.31913	6.57387	6.61776	6.41991	6.59476	6.56854	6.97102	6.54886	6.46761	6.53041	6.65623
NKX1-1	7.32434	7.5148	7.56007	7.29413	7.34454	7.38261	7.16175	7.32185	7.32569	7.30461	7.27644	7.16165	7.04174	7.13002	7.13062	6.83217	7.59578	7.60455	8.7079	7.6952	7.88139	7.2067	7.52358	7.7179	7.30367	7.56845	7.15189	7.32811	7.46373	7.17563	7.42745	7.21442	7.38412	7.65622	7.46363	7.49045	7.57237	7.4982	7.63639	7.38559	7.17001	7.67411	7.56104	7.58006	7.25584	7.42276	7.44026	7.26463	7.18095
NKX2-1	6.73565	7.16191	6.70001	7.10522	6.5462	6.51505	6.85758	6.68033	6.72893	6.73217	6.64206	7.13917	6.97463	6.87877	6.86536	6.93836	6.79315	6.98094	6.64417	6.48699	6.75659	6.79779	6.79839	6.60051	6.72938	6.89747	6.59253	6.46548	6.73116	6.5891	6.44487	6.79635	6.60383	6.6879	6.55766	6.66063	6.55028	6.64492	6.95779	6.5989	6.89981	6.97316	6.81213	6.63465	6.68762	6.86344	6.78226	7.00027	6.67686
NKX2-1-AS1	6.15177	6.32129	6.14192	6.37599	6.10551	5.90688	6.41956	6.23375	6.2698	6.31815	6.25039	6.45552	6.19276	6.30672	6.35172	6.4174	5.93064	6.50994	6.02709	5.91694	5.78273	6.04999	6.30403	5.80992	6.14242	6.30373	6.08941	5.99339	6.08897	5.84992	5.91088	6.32204	5.97992	6.23801	6.21702	6.04011	5.95298	6.2583	6.16423	6.23714	6.29244	6.34187	6.26396	6.22263	6.27331	6.07079	5.99357	6.24345	5.95459
NKX2-2	4.29945	4.52753	4.20608	4.79423	4.21736	4.26179	4.38016	4.27529	4.27834	4.37798	4.36293	4.59314	4.28181	4.33182	4.1936	4.42766	4.37047	4.43134	5.01006	4.47525	4.28385	4.23727	4.48173	4.45878	4.18934	4.31318	4.40312	4.49622	4.84993	4.2649	4.51363	4.27267	4.27167	4.29287	4.5532	4.37369	4.28869	4.37848	4.23914	4.33233	4.3913	4.54981	4.55498	4.27641	4.26552	4.30192	4.30443	4.27179	4.26207
NKX2-3	7.09932	7.31894	6.92007	7.18034	6.3126	6.57849	6.44755	8.04945	6.46962	5.5041	7.32678	6.04436	7.51729	6.84707	7.44436	6.71635	7.2365	7.17525	6.62212	6.47859	7.11509	7.12545	7.90146	7.02357	7.24226	6.08015	5.45578	8.18512	6.68081	8.15159	7.7369	6.09251	6.84932	6.38937	7.18703	7.08457	6.74063	5.81952	7.93319	7.30237	6.29611	7.4326	6.60022	7.77015	7.19037	6.46135	5.52344	6.45937	6.77856
NKX2-5	7.55868	7.6103	7.47174	7.70943	7.57574	7.62086	7.60134	7.73769	7.67301	7.56727	7.64298	7.68486	7.59576	7.71	7.90079	7.57441	7.62265	7.60973	7.90179	7.64299	7.72565	7.67238	7.70608	7.51908	7.56393	7.68997	7.63838	7.33455	7.61667	7.46845	7.51241	7.61494	7.52234	7.73513	7.66599	7.57179	7.59383	7.578	7.81763	7.61989	7.82703	7.90706	7.73918	7.57195	7.5059	7.70602	7.59217	7.63302	7.4983
NKX2-8	6.75195	6.80432	6.6373	6.76022	6.49965	6.56674	6.79932	6.63188	6.78145	6.59701	6.79437	6.82068	7.17333	7.17227	7.06092	7.14231	6.76102	6.74948	7.01881	6.61301	6.6353	6.75637	6.73833	6.70346	6.6805	6.74344	6.66465	6.7924	6.58662	6.75503	6.39298	6.85968	6.40561	6.62532	6.77631	6.29919	6.39848	6.82504	6.76952	6.52684	7.35263	7.15752	6.90987	6.56418	6.69769	6.90912	6.71028	6.8196	6.88056
NKX3-1	6.99924	7.13841	7.07476	7.15789	7.00115	7.04863	7.05999	7.06323	7.05656	7.05842	7.04662	7.42042	6.95514	6.96648	7.14432	7.1762	7.17387	7.1789	7.33457	7.11767	7.38076	6.92035	7.41553	7.18164	7.01984	7.15733	6.84045	6.8639	7.0961	6.83281	7.00044	6.9378	6.82672	7.14947	7.26768	7.13041	7.17967	7.06378	7.375	6.94134	7.19025	7.17039	7.22003	7.11144	6.91116	6.82845	7.00442	7.16693	6.99827
NKX3-2	6.30875	6.7546	6.50511	6.50465	6.53376	6.80704	6.33659	6.59917	6.50973	6.68606	6.80419	6.4768	6.31624	6.3561	6.05642	6.48554	6.75126	6.79555	7.18037	6.38481	6.9194	6.18652	6.7856	6.718	6.98368	6.66647	6.74379	7.25589	6.57359	6.61731	6.4134	7.05808	6.89865	6.44458	7.29101	6.63499	5.87605	7.23661	6.68052	6.40605	7.35935	6.96923	7.33065	6.85243	6.90583	6.70205	6.36446	6.57289	6.59913
NKX6-1	7.90106	8.18452	7.91766	7.91384	7.77641	7.92966	7.9741	7.8342	7.95276	8.01655	7.99771	8.17253	8.0893	8.1764	8.39993	8.4484	8.08005	8.07887	8.133	7.89701	7.92073	8.00026	8.04312	7.52303	7.99697	8.06571	7.79491	7.22881	7.88565	7.7914	7.66764	8.0989	7.64753	7.9429	7.95179	7.8464	7.63881	7.80982	8.26647	7.86693	8.0222	7.95977	7.93488	7.87771	8.10035	7.98441	7.7973	8.26058	8.04029
NKX6-2	6.0036	5.74506	5.88601	6.26551	5.84028	6.08544	6.24224	6.25694	6.3045	5.90116	5.8648	6.28371	6.20094	6.27874	6.18336	6.16185	5.90772	5.81396	6.08488	6.02436	5.5293	5.92737	6.09858	5.7928	6.23775	5.96627	6.2122	6.0879	5.99262	5.82429	6.04732	6.11023	5.55711	5.7723	5.81785	5.7161	6.1957	5.71941	5.95732	5.87356	6.35727	6.40149	6.34321	5.80785	5.90287	6.05624	5.86255	6.02311	5.80483
NKX6-3	7.74278	7.88641	7.83176	7.70294	7.5788	7.74056	7.83538	7.64101	7.75317	7.57857	7.66802	7.78824	7.86064	7.7848	7.87199	7.70101	7.70548	7.89106	8.13497	7.76822	8.2611	7.76616	7.93869	7.66365	7.89038	7.68633	7.70707	7.80757	7.78987	7.65921	7.72451	7.70696	7.57461	7.72956	7.76394	7.57143	7.9637	7.62651	8.08049	7.55945	7.76515	7.93538	7.87702	7.77507	7.62258	7.68592	7.74205	7.94813	7.5047
NLE1	7.6234	7.47457	7.42604	7.45851	7.81563	7.73505	7.89776	7.59985	7.91808	7.55694	7.9373	7.59285	7.78432	7.77874	7.711	7.9215	7.68491	7.39689	8.0687	8.11142	7.71628	7.46455	7.69678	7.83994	7.96299	7.79476	7.65392	7.54773	7.75069	7.70505	7.59172	7.45291	7.43298	7.88885	7.51009	7.53975	8.35192	7.76599	7.5873	8.33289	7.77877	8.25406	7.52481	7.57663	7.64773	7.35424	7.86547	7.50026	7.71792
NLGN1	4.1864	4.22942	4.22865	4.14609	4.19356	4.18556	4.28676	4.2153	4.32875	4.26255	4.20553	4.25201	4.24971	4.26999	4.18691	4.17376	4.35134	4.6009	4.24629	4.28143	4.18658	4.22676	4.19525	4.2606	4.25894	4.23771	4.23104	4.30705	4.24238	4.20908	4.29492	4.21008	4.22105	4.26851	4.2911	4.22157	4.16623	4.18476	4.20828	4.21133	4.22265	4.2791	4.35094	4.32226	4.18188	4.10887	4.25938	4.28961	4.32662
NLGN2	7.80826	7.92811	7.85861	8.01408	7.76002	7.74006	7.85288	7.8557	7.80552	7.75888	7.83586	7.94309	7.76879	7.67608	7.88263	7.66829	7.81915	7.8327	8.37802	7.9204	7.96873	7.67334	7.82808	7.78888	7.93759	7.85418	7.92883	7.81982	7.83958	7.56581	7.83986	7.83694	7.68741	7.70729	7.92841	7.66189	7.85647	7.85533	7.98965	7.65308	7.8652	8.0458	7.8392	7.97421	7.7204	7.83874	7.69911	7.82679	7.67268
NLGN3	6.69285	6.82243	6.42852	6.77754	6.62921	6.61862	6.65876	6.61155	6.64984	6.51088	6.62381	6.77977	6.62455	6.77626	6.93462	6.63473	6.51254	6.60073	7.17196	6.72436	7.03086	6.52762	6.79508	6.61418	6.60897	6.67314	6.47875	6.61371	6.65772	6.64177	6.45942	6.72116	6.53811	6.65717	6.60162	6.45424	6.66905	6.70787	7.03188	6.59752	6.75534	7.14817	6.76771	6.70759	6.61585	6.6081	6.51803	6.7179	6.42333
NLGN4X	5.98439	5.52154	5.63076	5.6002	5.6076	5.93275	5.7326	5.56893	5.69048	6.53574	5.8286	5.66539	6.0838	5.83769	5.73953	5.76324	5.86521	5.77697	5.87417	5.77921	5.67697	5.6729	5.74229	5.76754	5.90084	5.77184	6.85742	5.98429	5.81922	5.69096	5.74576	5.7687	5.77512	5.6918	5.83498	5.86375	5.63006	5.7816	5.68382	5.62111	5.8615	6.00376	6.23719	5.64425	5.58409	5.76428	5.47338	5.52737	5.73469
NLGN4Y	5.85762	5.9269	5.87588	5.55034	5.85363	5.71956	5.81516	5.73417	5.8029	5.95818	5.67206	5.87832	6.04805	6.00542	5.94203	6.02829	5.77127	6.13205	5.54168	5.66493	5.8826	5.89671	5.81147	5.76241	5.65718	5.90237	6.19247	5.33143	5.84509	5.81213	5.65112	5.9863	6.03588	5.92981	5.84954	5.92077	5.53123	5.67238	5.68016	5.66558	5.84738	5.55414	5.65726	5.67522	5.83622	5.66364	5.73371	5.87716	5.82351
NLK	7.07731	7.76798	7.89379	7.8774	8.73244	7.19267	7.93642	7.25521	7.68496	7.54461	7.74581	8.1303	7.34723	7.29045	7.42281	7.44625	7.77472	7.3929	7.25039	7.68333	7.42763	7.58554	7.63114	7.16415	7.34843	7.02781	7.57112	8.13535	7.53337	7.7957	7.52932	7.50845	7.56858	7.43743	7.37858	8.09138	7.88895	7.67695	7.33741	8.05312	6.9316	7.69977	7.16435	7.53288	7.55864	7.46611	7.63479	7.55264	7.36386
NLN	7.47247	7.13213	7.59737	7.03894	7.52188	7.50256	7.50211	7.66837	7.40653	7.35859	7.45272	7.11428	7.24631	7.34977	7.52601	7.26732	7.44883	7.38785	7.06494	7.3714	7.35051	7.50889	7.30264	7.3371	7.53043	7.57362	7.29484	7.4665	7.50827	7.50511	7.48043	7.3012	7.23494	7.49516	7.49103	7.36323	7.53867	7.57847	7.36113	7.74417	7.29402	7.62734	7.40617	7.47486	7.61753	7.34863	7.58093	7.35215	7.41696
NLRC3	7.0107	5.93783	6.51017	6.0716	6.21374	7.01708	6.61549	7.00224	5.94323	6.07992	6.51236	6.79134	6.48221	6.78185	5.9519	6.7004	6.73048	6.52525	6.0228	6.24853	6.15942	6.26765	6.26454	6.70332	6.11299	6.78118	6.17652	6.49273	6.39872	5.89443	6.72347	6.08552	6.20578	7.40304	6.54017	6.07884	6.47246	5.91848	6.18065	5.85114	6.82617	6.36492	6.18506	6.19795	6.03074	5.79938	6.17709	6.13835	6.5808
NLRC4	5.66984	5.63679	5.5052	5.69452	5.57703	5.57509	5.49666	5.88134	5.60496	5.85907	5.7026	5.69902	5.71974	5.7761	5.69361	5.78902	5.82754	5.78334	5.86582	5.99798	5.77695	5.7394	5.60322	5.83002	5.67611	5.86977	5.67252	5.61266	5.68635	5.57111	5.65761	5.74733	5.85605	5.72632	5.46175	5.57538	5.5353	5.53553	5.50854	5.60207	5.97713	5.80042	5.74071	5.55683	5.67834	5.65412	5.75805	5.69423	5.6855
NLRC5	10.2776	9.29067	8.47949	9.71272	9.65907	10.1921	9.76441	9.85886	8.63713	9.05645	9.35205	11.2852	9.53197	9.66429	8.78933	10.2775	10.0553	9.52651	9.04076	8.80181	8.2902	8.92889	8.08742	9.52112	9.32866	10.8225	8.72288	9.81492	9.57472	9.19369	10.222	9.09797	9.16245	10.5603	9.30805	9.30074	9.58472	9.52767	8.98397	8.73717	10.0158	9.75491	9.49407	8.29043	9.82613	9.25123	8.16893	8.89498	10.1594
NLRP1	7.06899	7.01136	7.13053	6.71322	6.75908	6.9434	6.93992	6.93038	6.75829	6.96712	6.98574	7.01122	6.90964	6.77315	6.72991	6.53684	6.87232	7.0751	6.9337	7.07341	7.10966	6.83314	7.04836	6.99769	6.88892	7.11748	7.1527	6.88993	6.97768	6.72146	7.12008	6.7046	6.92771	7.00744	7.03346	6.90846	6.99854	6.94677	7.12123	6.78428	6.93643	7.01682	7.10668	6.88056	6.81877	6.77076	6.96645	6.92622	6.77704
NLRP10	6.01701	6.17047	6.16246	6.16368	5.93756	6.01509	6.19538	5.8664	6.30872	6.19416	6.13482	6.20398	6.18457	6.24185	6.23132	6.41165	6.20469	6.3368	6.32983	6.40679	6.58533	6.25107	6.24894	6.32745	6.18192	6.18487	5.98307	5.77061	6.23478	6.07091	6.2396	6.18134	6.10483	6.17068	6.09039	6.17433	6.18566	6.20247	6.13055	6.22857	6.25022	6.26057	6.10349	6.20544	6.15577	6.158	6.23078	6.35072	6.1911
NLRP11	5.45597	5.40752	5.4613	5.31529	5.64812	5.65007	5.26631	5.61368	5.44413	5.56241	5.46954	5.64284	5.66988	5.54532	5.8384	5.5349	5.44873	5.61059	5.85058	5.57367	5.68059	5.55659	5.613	5.95365	5.35326	5.62439	5.27666	5.54229	5.56877	5.62018	5.63428	5.54532	5.6972	5.54988	5.71634	5.26176	5.46707	5.48924	5.6874	5.4196	5.74709	5.71775	5.60545	5.45113	5.43183	5.55498	5.47775	5.65349	5.42126
NLRP12	6.52706	6.53483	6.47292	6.68964	6.41189	6.469	6.56897	6.47785	6.56579	6.61002	6.47402	6.6421	6.74091	6.74536	6.71899	6.80356	6.41001	6.61854	6.83961	6.71128	6.58674	6.50529	6.59119	6.55022	6.66187	6.49612	6.53282	6.46079	6.56518	6.3963	6.48197	6.60347	6.45622	6.40826	6.49285	6.32079	6.40225	6.50924	6.57748	6.37853	6.7626	6.72163	6.74805	6.49361	6.44918	6.7479	6.4927	6.57134	6.471
NLRP13	6.66233	6.57223	6.57396	6.44082	6.42114	6.49989	6.71964	6.44511	6.68429	6.63555	6.49579	6.76212	6.88728	6.72571	6.80434	6.77797	6.60141	6.76911	7.05202	6.72388	6.70253	6.88173	6.80836	6.6001	6.57713	6.47274	6.50979	6.53732	6.68401	6.43028	6.70313	6.65548	6.56009	6.57173	6.78647	6.43859	6.5191	6.62185	6.62366	6.60839	6.84579	6.76674	6.66767	6.51732	6.49165	6.61979	6.40553	6.79611	6.83184
NLRP14	6.9327	7.02968	7.02828	6.99622	6.94968	6.95619	7.09154	6.74408	7.06078	7.16453	7.01532	7.082	7.43021	7.07622	6.93282	7.22829	7.02968	7.20887	7.0124	7.22539	6.84478	7.25449	6.92231	6.92819	7.04722	7.10387	6.96464	6.90378	6.99927	6.94729	7.01817	7.04962	6.99007	7.16943	7.10996	7.10418	6.92721	7.00587	6.86986	6.92591	7.17236	6.80041	7.16035	6.90376	6.97812	7.04193	6.94234	6.95423	6.97322
NLRP2	5.40834	5.50588	6.57286	5.36624	5.44299	5.50076	5.47035	5.33061	6.90383	5.55611	5.59166	5.4757	6.60809	5.48797	5.3025	5.37321	5.54425	5.8704	5.45977	5.57346	5.71117	6.74618	5.40179	6.59948	5.47273	5.57122	6.91507	5.2534	5.75311	5.32767	6.67873	5.44455	5.4663	5.45709	5.52573	5.33536	5.51345	7.51528	6.12633	5.49629	5.65843	5.66961	5.52814	5.54284	5.42449	5.26737	5.84098	6.58572	5.37073
NLRP3	5.73267	5.75262	5.75379	5.60407	5.58089	5.69874	5.81865	5.6672	5.67922	5.83257	5.76155	5.7706	5.72658	5.76759	5.75572	5.64232	5.8822	5.89254	5.86424	6.02113	5.98983	5.75708	5.79766	5.88598	5.67288	5.81752	5.53383	5.561	5.74274	5.57891	5.90867	5.69746	5.83116	5.66207	5.88223	5.71096	5.5828	5.82355	5.79185	5.64562	5.79614	5.98432	5.92567	5.60188	5.72153	5.68782	5.65536	5.81018	5.65989
NLRP4	5.65717	5.87919	5.76307	5.72031	5.56464	5.79806	5.64289	5.70929	5.87203	5.65662	5.68816	5.87515	6.13367	5.80294	6.13975	5.54549	5.78612	5.90811	6.33667	5.96416	6.00342	5.85484	5.87714	5.82438	5.55079	6.06578	5.53637	5.51354	5.72098	5.53619	5.62441	5.73876	5.71562	5.71201	5.84097	5.71278	5.89625	5.69895	5.95591	5.63881	5.92286	5.99479	5.70777	5.77612	5.73071	5.74679	5.47763	5.8977	5.70877
NLRP5	6.26379	6.63969	6.55863	6.21646	6.33793	6.5398	6.46814	6.20916	6.47723	6.46149	6.38879	6.57327	6.38184	6.31682	6.41045	6.35428	6.65279	6.49293	6.88131	6.60388	6.79237	6.39487	6.50754	6.8334	6.31812	6.55869	6.187	6.14461	6.51498	6.40293	6.49832	6.49053	6.37534	6.60393	6.61138	6.45329	6.46771	6.6214	6.55066	6.45253	6.71184	6.58452	6.52906	6.68598	6.52276	6.48513	6.42539	6.38143	6.34143
NLRP6	5.80637	6.23131	5.74153	5.97375	5.88882	5.7094	6.21181	6.08456	6.01729	5.89192	5.99095	6.14842	6.17854	6.24345	6.31325	6.24022	6.27547	6.22209	6.64774	5.50492	5.81971	5.86501	5.87148	5.9296	6.00678	5.87148	5.82257	5.83782	6.06113	5.87793	5.84424	5.99853	5.46864	5.9312	5.77366	5.66216	5.77168	5.82282	5.93102	5.96049	6.35437	6.00432	5.91016	5.79433	6.01544	6.22007	5.88771	6.26736	5.90647
NLRP7	5.06868	5.33088	5.14344	5.0543	4.92037	5.07652	5.46985	5.11757	5.04642	5.01052	5.13264	5.1369	5.41094	5.18919	5.63216	5.14842	5.10344	5.27563	5.03568	4.81641	5.18672	4.93476	4.93676	4.93032	4.85211	4.95421	4.76263	5.04385	4.94183	5.09125	4.51066	4.96675	4.80031	4.96625	4.86879	4.9468	4.96647	4.91515	5.15843	4.83711	5.35315	4.99393	4.8828	4.92728	4.99294	5.00793	4.96678	5.087	4.98237
NLRP8	7.89661	7.87291	7.75726	7.583	7.68967	7.80329	7.85426	7.781	7.83112	7.87898	7.90552	7.92653	8.01892	7.88393	7.689	8.15384	8.10294	7.92985	7.98115	7.99893	8.05554	7.97319	7.93626	7.87309	7.67069	8.24405	7.70506	7.41534	7.81446	7.69327	7.85645	8.02397	7.71805	8.04371	8.07384	7.803	7.58684	8.00288	7.76897	7.68974	7.92994	8.01546	8.03856	7.63795	7.82052	7.64685	7.7154	8.0254	7.93501
NLRP9	6.31405	6.40769	6.50986	6.45832	6.2031	6.42872	6.44517	6.12899	6.45804	6.51378	6.36765	6.8381	6.5792	6.74545	6.33351	6.29378	6.41306	6.2913	6.16573	6.58038	6.64386	6.6651	6.63625	6.51669	6.46786	6.66227	6.55324	6.27358	6.45668	6.27041	6.69432	6.56392	6.47219	6.73436	6.53588	6.31831	6.47473	6.38197	6.43742	6.42155	6.76429	6.61031	6.51288	6.3617	6.2814	6.4646	6.31434	6.5159	6.4028
NLRX1	7.382	7.63895	7.23644	7.19721	7.7445	7.45393	7.64127	7.57233	7.65264	7.34215	7.47818	7.65695	7.71009	7.66609	7.65532	7.59223	7.58804	7.50799	8.04435	7.36946	7.35177	7.43657	7.8174	7.84231	7.53028	7.57322	7.62194	7.609	7.48338	7.51754	7.681	7.67515	7.59545	7.48479	7.42632	7.57602	7.83737	7.79062	7.56268	7.38506	7.73314	7.63872	7.72172	7.36083	7.29404	7.40305	7.41191	7.2353	7.48084
NMB	7.79045	8.01269	8.46247	8.19329	8.21001	7.78099	8.29009	8.19961	8.42804	8.40265	7.86992	8.08042	8.49706	8.69127	8.18983	7.92122	7.73689	7.86947	8.27413	7.93364	8.06913	8.268	8.16453	8.51411	8.28564	9.29876	8.37056	7.92133	7.97129	8.18065	7.65966	8.77663	8.20402	8.56651	8.07159	7.78019	8.4452	8.14874	8.32972	8.33798	9.00698	8.37367	8.39976	8.09563	8.02039	7.74266	8.29158	8.36313	8.15927
NMBR	5.30124	5.1747	5.06961	4.94677	5.04002	5.2365	5.14707	4.84184	4.84944	5.19427	5.03533	5.41629	5.12919	5.26049	4.87261	5.16423	5.19539	5.29998	4.76933	5.54637	5.4388	5.38172	4.96634	5.30645	5.05756	5.76719	5.14979	4.92755	5.14181	4.9907	5.48875	5.22518	5.13707	5.15137	5.01778	5.26573	5.30124	5.16839	5.30393	5.09443	5.53357	5.28257	5.43659	5.1462	5.02311	5.01427	5.08157	5.34573	5.18665
NMD3	10.0621	10.39	9.91328	10.5493	10.483	10.1294	10.5373	9.74149	10.4447	10.6444	10.1491	10.0651	10.5303	10.5012	10.2672	10.7504	10.2435	10.1551	10.0201	10.5698	9.5649	10.4256	10.0513	10.0211	10.0785	10.5533	10.4477	10.2229	9.99932	10.4256	10.1873	10.7461	10.5236	10.3711	10.2502	10.3119	10.1413	10.2053	9.85986	9.96767	10.197	9.68001	10.2812	10.201	10.5199	10.0761	10.4077	10.2482	10.4837
NME1	11.018	11.192	11.1888	11.4315	11.4428	11.384	11.4532	11.2063	11.8261	11.2284	11.6954	10.8921	11.608	11.8944	11.8829	11.5453	11.6983	11.3501	11.3036	12.181	10.8554	11.7309	11.4924	11.6584	11.3628	11.7232	10.6841	11.7733	11.2964	11.6273	11.1236	11.3617	11.203	12.0413	11.3903	11.6905	11.7459	11.4955	11.5822	12.1724	11.9705	11.9396	11.4614	11.2712	11.6849	11.3039	11.3377	11.8094	11.8038
NME1-NME2 /// NME2	11.9334	12.4797	12.1859	12.5946	12.168	12.3974	12.5923	12.1299	12.5705	12.7787	12.4472	12.0781	12.6514	12.7905	12.8141	12.5145	12.6709	12.1474	12.4732	12.8499	12.356	12.4428	12.2638	12.5454	11.8317	12.1965	12.2024	12.3882	12.3673	12.5985	11.9861	12.56	12.3957	12.5308	11.9568	12.5169	12.6387	12.386	12.6045	12.7439	12.5766	13.1086	12.4745	12.6895	12.5184	12.6581	12.7801	12.658	12.7027
NME3	8.17723	8.21881	8.37274	8.07578	8.21318	8.09969	8.41236	8.05676	8.762	8.37716	8.25355	8.32302	8.79056	7.89499	8.2549	8.65412	8.49538	8.19633	8.72974	8.07772	8.24387	8.1605	8.49543	8.64798	7.91937	8.65475	8.71027	8.69641	8.449	8.64442	8.54091	8.48176	8.78185	8.77458	7.97642	7.94327	8.58918	8.43839	8.4752	9.25367	8.8352	8.70835	8.15941	8.44669	8.43084	8.52839	8.29579	8.47389	8.48733
NME4	8.44741	8.96107	9.00251	9.2942	9.39713	8.6393	8.85842	9.49573	9.73146	8.94605	9.63944	7.68918	9.40827	9.1623	9.50998	9.50517	9.28482	9.22934	9.84429	9.31726	9.36453	9.69105	9.40275	9.30587	9.59799	8.60188	9.48381	9.47732	9.61235	9.39081	8.87124	9.31132	9.23071	9.13621	9.00343	9.29234	9.57694	9.96283	8.57711	10.1101	8.29445	9.56478	9.15301	9.41927	9.42783	9.06764	9.40647	9.65226	9.07927
NME5	5.73956	5.87955	5.63028	5.67866	5.68886	6.29768	5.70618	5.92686	5.9783	7.06421	5.96124	5.99089	5.97878	5.86587	5.8405	6.84726	7.2143	6.57776	6.26238	5.95327	6.12285	6.06501	6.00824	6.2691	5.93078	5.77715	5.76372	6.13652	6.16394	5.58448	6.14189	5.64454	5.86053	5.95278	8.06931	6.97076	5.77201	6.51486	7.09563	5.82213	5.94434	6.76296	7.8034	6.12588	5.8329	6.16226	6.66598	8.65772	5.98841
NME6	8.42769	8.27879	8.23004	8.15828	8.11519	8.29341	8.35483	8.22202	8.52575	8.02778	8.243	7.88814	7.98482	8.51493	7.96603	8.12252	7.83335	8.15958	7.99033	8.42224	8.2542	8.14742	8.41191	8.63323	8.16912	8.27234	8.18457	7.75868	8.2642	8.33536	7.77584	8.27946	7.98858	8.15613	7.93145	8.44587	8.5022	8.01757	7.90321	8.57331	8.18692	8.198	7.71861	8.13726	8.36989	8.5378	8.42201	8.22706	8.50749
NME7	7.91976	9.16493	9.72337	9.90565	8.96633	9.33772	10.3701	9.85319	10.1609	10.0542	9.40832	8.94649	9.26305	9.90721	10.387	9.25112	9.55574	10.1635	9.70581	9.43533	10.0492	10.0377	10.3445	10.0991	9.64852	8.61948	9.96486	9.98455	9.92643	9.8382	10.0726	10.5159	8.61247	9.47764	9.82703	9.69675	10.2772	8.98788	9.65621	10.2707	9.03418	10.3536	10.4978	9.83429	9.56547	10.2895	10.1964	9.86783	9.87517
NME8	5.16656	5.13278	5.14321	4.7858	5.12988	5.08389	4.89516	5.00694	5.09919	5.21475	4.94004	4.996	5.02772	4.87901	4.97906	4.72671	5.41823	5.04167	5.48916	5.23467	5.33151	4.9804	5.17906	5.30015	4.94507	5.36195	5.07114	4.90711	5.10017	4.77118	5.20653	4.87836	5.01729	5.35822	5.36186	5.17498	5.11144	5.09328	5.18228	4.88731	4.95	5.33794	5.19777	5.12526	4.98413	4.95294	5.20724	5.24266	5.11455
NME9	6.05306	6.21741	6.44139	5.46349	5.88125	6.18013	5.93847	5.66719	5.98843	5.98909	5.8394	6.18727	5.87007	5.43827	5.69935	5.54005	5.95585	6.15599	5.79418	6.4112	6.5905	5.94	6.18426	6.13449	5.97131	6.22769	5.83854	5.6629	6.09993	5.90889	6.23832	5.7331	6.00935	6.00935	6.34622	6.10913	6.17256	6.28231	6.25484	5.96622	5.83472	6.05093	6.20776	6.24466	5.89764	5.73623	6.05263	6.08862	6.01916
NMI	10.8587	10.0576	9.80179	10.4798	10.5183	10.5202	10.7522	9.91843	10.5889	9.61955	10.7042	11.1369	10.9198	10.4226	10.6432	11.1333	10.5605	10.6726	10.3222	10.5568	9.73163	10.3058	9.85253	10.3539	10.4761	11.4191	10.2556	10.717	10.1239	10.9154	10.2038	10.8089	10.3654	11.4315	10.0073	10.18	10.1375	10.4151	9.63544	10.638	11.2668	9.42382	9.5717	10.1778	10.5813	10.1573	9.59226	10.0855	11.2414
NMNAT1	7.03205	7.35443	6.54096	7.69	7.1948	6.97755	7.3255	6.51135	7.50623	6.83067	6.90383	7.06462	7.17534	6.95621	7.17506	7.54212	6.85963	7.09948	7.12795	7.09625	7.07107	6.66444	6.91053	7.15112	7.19957	6.73798	6.86818	6.87405	7.03873	7.559	6.85486	6.48368	7.03999	7.29437	7.11532	7.10482	7.31933	6.84429	7.46296	7.26616	6.48588	6.76855	6.59728	7.46789	6.78211	7.30503	7.32312	7.7388	7.26798
NMNAT2	6.40609	6.53523	6.73002	6.23878	6.29911	6.51587	6.40807	6.31234	6.35673	6.40466	6.37359	6.5884	6.52444	6.39454	6.33118	6.35804	6.42332	6.53212	6.42709	6.65371	6.59816	6.45278	6.4357	6.74807	6.47183	6.52847	6.40782	6.51494	6.63343	6.42569	6.58124	6.67997	6.4391	6.38578	6.59506	6.38238	6.37581	6.4494	6.52795	6.4706	6.53945	6.6031	6.75834	6.50084	6.46872	6.29152	6.51663	6.4977	6.48373
NMNAT3	6.74151	7.19468	6.84608	7.47993	7.23812	6.87611	7.57528	7.12202	7.49542	7.30667	7.05776	6.73321	7.02928	7.29848	7.47309	6.91925	7.07232	7.09487	7.20777	7.22864	7.64404	6.90014	7.37555	7.44013	7.14365	6.66975	6.96719	7.13122	7.08743	7.7289	6.62471	7.81378	7.16308	7.14434	7.15698	7.12031	7.62322	7.099	7.20338	7.18424	6.98471	7.4212	7.07909	8.2021	7.26556	6.95504	7.78632	7.20556	7.00353
NMRAL1	8.6038	8.35346	8.80522	9.06097	8.39205	8.83336	8.8316	8.43188	9.1468	8.31839	8.09872	8.76925	8.8063	9.09059	9.36931	9.20908	9.13132	8.7993	8.35709	9.12923	8.3334	8.62139	8.44836	9.1562	8.76255	9.24116	8.585	8.84744	9.07129	9.41902	8.4564	8.83044	9.00287	8.99667	8.25388	9.05769	9.07068	9.13193	8.69464	9.53352	8.98491	9.30338	8.42042	8.63868	8.81662	8.85932	8.94552	8.78712	9.12151
NMRK1	6.38139	6.86541	6.35823	6.71072	6.69372	6.43743	6.70067	6.41335	6.29715	7.01245	6.66746	6.79705	6.43059	6.54277	6.62337	6.8421	6.8838	6.54685	6.10612	6.57127	7.15992	6.40515	6.5145	6.74615	6.06006	6.47669	6.67051	6.46493	6.48607	6.69202	6.53202	6.59949	6.44987	6.22659	6.37059	6.94261	6.39579	6.52345	6.48657	6.54631	6.97526	6.66845	6.27009	6.87515	6.44482	6.93016	6.75508	6.65388	6.94173
NMRK2	7.14205	7.39307	6.974	6.96609	6.90829	7.04881	7.38951	7.19019	7.18821	6.97714	7.02258	7.20647	7.06467	7.31554	7.49194	7.54852	7.24295	7.43348	7.14666	6.89242	7.14849	7.16556	7.14227	6.86745	6.95324	7.19516	8.32688	6.58143	7.21775	6.98924	6.63962	7.1765	6.91621	7.20095	7.14202	7.05253	6.95304	7.00546	7.35355	7.07466	7.14978	7.26354	7.05796	7.00474	7.18144	7.29364	6.97649	7.30032	6.98822
NMT1	8.02801	8.10513	8.28546	8.43572	8.47501	8.40564	8.14425	8.21186	8.39755	7.95609	8.39909	8.17255	8.32804	8.3812	8.38805	8.45716	8.5466	8.28553	8.48297	8.51733	8.33372	8.2735	8.33663	8.503	8.09442	8.60329	8.41208	8.54722	8.43401	8.57384	8.06375	8.10708	8.49693	8.41337	8.10442	8.61106	8.76799	8.72063	8.57673	8.79276	8.6591	8.60207	8.11112	8.56692	8.39956	8.29696	8.54601	8.40971	8.79369
NMT2	6.31614	6.49575	5.91518	6.00323	6.30954	6.33212	6.63512	6.55426	6.33719	6.28252	6.49725	6.40826	6.14256	6.77516	6.24726	6.24992	6.47116	6.19307	6.25154	6.59022	6.67683	6.14368	6.21215	6.38856	6.38866	5.8725	6.69143	6.08023	6.35434	6.76245	6.81552	6.49341	6.04465	6.2139	6.16273	6.32695	6.61352	5.88417	6.02556	6.54762	6.07829	6.41542	5.92847	6.36574	6.44242	5.95783	6.41796	6.80473	6.14077
NMU	7.25881	8.38617	6.94962	10.5323	6.72219	7.50392	10.4967	8.58017	6.07492	7.24617	6.13534	7.05236	8.22054	10.5278	9.12699	9.53698	7.68549	9.60174	5.7425	6.35246	8.16044	5.85109	8.15536	6.46247	6.20407	8.02564	8.67112	8.59874	7.99496	7.82837	6.24708	10.6955	7.80835	6.30801	10.1478	9.16697	7.86637	9.892	5.71797	5.87094	10.3097	9.72275	7.46805	6.30253	8.61588	9.96193	8.86533	7.86407	8.18135
NMUR1	7.13619	7.24662	6.75409	7.21118	7.03606	6.75685	7.30322	7.42111	7.3766	6.98508	7.28197	7.45187	7.66863	7.54758	7.68306	7.94829	7.22713	7.24615	7.36873	6.71938	7.04805	7.39401	7.02125	6.72163	7.18075	7.17747	7.25868	7.14946	7.06571	6.81528	6.92118	7.39067	6.90734	7.09582	6.90498	7.0616	6.60623	6.95344	7.19002	7.15719	7.53686	7.11754	7.11451	6.91998	7.10983	7.42909	7.07088	7.63507	7.14065
NMUR2	8.08285	8.26306	8.21221	7.86075	7.82362	7.96396	8.67996	7.79034	8.03347	8.09068	7.78435	8.32407	8.00085	7.69104	7.8936	7.90739	8.12922	8.17814	7.57985	8.43898	8.57104	8.19171	8.05843	8.15327	8.09436	8.24232	7.89424	7.93487	8.02039	7.65575	8.11381	8.59616	7.91424	8.0225	8.65347	7.96757	8.08338	7.96078	8.38993	7.82016	7.98076	8.10995	8.11548	8.08887	8.07377	7.83289	7.6692	8.07616	8.02525
NNAT	8.58735	8.85256	8.87496	8.55354	8.52145	8.60944	8.83719	8.63168	8.69833	8.65704	8.53749	8.73257	8.70973	8.54593	8.84306	8.45692	8.73443	8.81188	8.61635	8.68122	9.26164	8.38186	8.81966	8.64754	8.74548	8.78219	8.60757	8.67074	8.78014	8.47289	8.70287	8.61906	8.5986	8.77369	8.67067	8.65058	8.49269	8.74475	8.95462	8.49064	8.52006	9.12772	8.97098	8.72111	8.62466	8.49153	8.52006	8.86972	8.53233
NNMT	6.82254	6.86863	6.60548	6.46589	6.50369	6.84261	6.69405	6.81233	6.84544	7.4756	6.86367	6.34285	6.47096	7.06132	7.29794	6.79457	6.70118	6.84789	6.55346	6.60184	6.77246	6.81669	6.5124	6.65291	6.69361	6.85738	7.17907	6.25857	6.59194	6.4845	6.6011	7.04539	6.78142	6.80431	6.88794	6.54208	6.43666	6.86541	6.54338	6.70161	7.20991	6.87135	7.11742	6.62703	6.85031	6.8568	6.6552	6.64383	6.78074
NNT	6.99121	7.78652	7.60776	8.49578	7.76433	7.31702	7.76038	7.8234	7.77923	7.48058	7.54099	7.96203	7.66835	8.11956	7.80346	7.76964	7.98317	7.95597	6.59633	7.7672	7.76868	7.53591	7.65951	7.44702	8.13863	7.34128	7.71755	8.06574	7.64782	8.17692	7.92335	7.67332	7.50808	7.75464	7.89452	8.13544	7.8469	7.40214	8.74058	7.79049	7.88741	7.28439	7.81736	7.78012	8.09253	7.82511	7.60785	7.64041	7.80593
NNT-AS1	6.96976	7.2777	7.62846	8.23443	7.72172	7.20253	7.42065	7.63696	8.0719	7.52723	7.58844	6.45758	6.51679	7.3041	7.3617	6.80688	7.65259	7.18058	5.73737	7.988	8.01085	6.55706	7.62002	7.70248	7.60777	7.28556	7.74816	7.31468	7.73683	8.23193	7.46219	7.47373	7.05946	6.96893	7.11355	7.95889	7.99577	6.73584	8.43223	8.0607	6.60891	7.10704	6.96228	7.9241	7.72103	8.18239	7.96445	7.19924	7.51805
NOA1	9.54687	9.55635	9.03544	9.97824	10.3776	9.19576	10.3642	9.4623	10.2898	9.89164	9.90071	9.48344	10.6025	9.95783	10.3226	10.2135	10.0769	10.0161	9.73054	9.369	9.43013	10.0843	10.2232	9.74807	9.97015	9.48131	9.49788	10.0347	10.0255	10.2767	9.38845	9.7105	10.0155	9.8875	9.72441	10.1729	10.1208	9.78402	10.4664	9.98673	9.58489	9.89599	9.7566	9.60346	10.4119	10.1952	10.1445	9.8866	9.86605
NOB1	9.74385	9.65331	9.37971	9.78316	10.2102	9.634	10.2392	9.40318	10.126	9.62082	9.97412	9.27507	9.93605	9.88038	10.3142	10.2811	9.63706	9.71353	9.58671	9.74606	9.60587	9.6672	9.85877	9.7004	9.98474	10.1728	8.87751	9.36541	9.94047	9.91127	9.79849	10.0782	9.90893	9.88881	9.48731	9.92547	10.0369	9.95336	9.92683	10.4448	9.87348	9.84905	9.24163	10.21	10.2744	9.63246	9.84159	9.76747	10.07
NOBOX	6.9588	7.09558	7.00733	6.90124	6.61417	6.94333	7.01537	6.80577	7.01507	7.12769	6.86646	6.79212	6.72878	6.86702	7.35084	6.96645	6.82998	6.89096	6.99928	6.90621	7.06424	6.81636	6.9824	6.75115	6.96177	6.85243	6.78423	6.62669	6.84732	6.80627	6.77571	6.93798	6.74797	6.98193	6.99996	6.88465	6.8285	6.78969	7.2535	6.86268	6.98477	7.34177	6.90179	6.77093	6.86429	6.74271	6.83292	6.93185	6.78917
NOC2L	7.35949	7.1832	7.46891	7.39603	7.46656	7.56072	7.42753	7.42239	7.16605	6.97916	7.11151	7.40858	7.2547	7.14832	7.21296	7.12191	6.86001	6.98835	7.10911	7.42	7.11022	7.21878	7.11179	7.21957	7.44572	7.77296	7.08744	7.27194	7.34427	7.25104	7.12617	6.82486	7.25402	7.53723	7.32759	7.35891	7.40754	7.35438	7.0453	7.47722	7.33393	7.40281	7.15016	7.23979	7.12034	7.06612	7.20128	7.60899	7.09692
NOC3L	9.03584	9.43774	8.88418	9.0616	9.66206	9.10443	9.81625	9.99398	9.87834	9.70484	9.11032	9.07147	9.74986	10.0093	9.29771	9.44412	9.53159	8.80571	9.62964	9.79707	8.34177	9.47894	9.60757	9.4911	9.72091	9.82139	8.63494	8.83483	9.50073	9.64548	9.13189	9.51673	8.86776	9.8613	9.21756	9.29048	9.58193	9.57841	8.85703	9.91023	9.76933	9.6768	9.2209	9.50687	9.57556	9.15391	8.95179	9.5096	9.18221
NOC4L	8.3156	7.69845	7.50183	8.26561	7.82562	7.77035	7.79921	8.01418	7.71966	7.34333	7.89824	7.53757	7.73763	8.04017	7.72256	7.84214	7.4025	7.41711	7.76519	7.95922	8.0304	7.78563	7.77623	8.17198	7.83601	7.66766	7.27875	7.67595	7.57129	7.98214	7.82444	7.72334	7.81594	7.8518	7.88478	7.63514	8.15342	7.32295	7.59851	7.80712	7.56072	8.26728	7.79597	7.64662	7.98153	7.46377	7.54271	7.83852	7.93859
NOD1	8.38628	8.13393	8.35618	8.04191	8.17538	8.16368	7.85301	8.47048	8.01703	8.30188	8.34016	8.0936	8.02875	8.06025	7.91722	7.87685	8.10265	8.06811	8.50886	8.33186	8.25103	8.24013	8.17113	8.45085	8.17363	8.30739	8.41213	8.21122	8.2155	8.23054	8.27481	7.98116	7.96535	8.13538	8.05711	8.01904	7.95418	8.06469	8.11539	7.95288	8.18785	8.16812	7.9236	8.40704	8.17042	8.02853	8.02674	7.96074	7.92658
NOD2	6.91137	7.06424	7.8955	7.0541	6.84122	7.53631	6.87581	7.17768	7.38286	7.57504	8.62525	6.24879	6.81204	6.97557	7.0331	7.23224	7.11366	6.94882	6.97767	8.01496	7.39812	6.80196	7.73595	7.43158	8.10594	7.39348	6.64243	7.30655	7.26156	8.16944	6.72267	7.48747	7.19794	7.1656	7.3012	6.95153	7.04891	7.17152	6.9008	7.93157	7.14456	7.55952	7.21622	8.21893	7.00193	6.68508	7.30047	8.39696	7.79491
NODAL	6.83543	6.91315	6.91229	6.90616	6.76208	6.90238	6.91778	6.65766	7.01632	6.94699	6.86125	7.14272	6.96972	6.97985	6.94583	6.89235	6.91322	7.01945	7.10542	7.22204	6.86122	7.0491	7.02053	6.98772	6.98016	6.93113	6.68918	7.13283	6.96739	6.62599	6.9613	6.82646	6.6582	6.89549	6.93252	6.81123	6.87689	6.77873	6.98465	6.8889	7.06275	7.16141	7.00481	7.00405	6.79711	6.73097	7.01812	7.05274	6.95774
NOG	5.38332	5.47087	5.51993	5.52041	5.34472	5.46736	5.51027	5.57153	5.24663	6.07233	5.37606	5.47012	5.3081	5.4327	5.44378	5.44126	5.48399	5.4833	5.50548	5.53865	5.59867	5.49485	5.50561	5.51226	5.45264	5.5748	6.72397	5.43589	5.52588	5.43311	5.43634	5.84695	5.48107	5.40763	5.71237	5.47936	5.45026	5.79089	5.38772	5.47316	5.78335	5.64014	5.57954	5.45987	5.40971	5.43928	5.49329	5.50832	5.45586
NOL10	7.84272	7.58976	7.63241	7.62361	7.6575	7.73057	7.45366	7.71089	7.82326	7.50284	7.75708	7.58276	7.60746	7.79518	7.88279	7.76849	7.66445	7.58718	7.24203	7.94332	7.48002	7.68067	7.54138	8.03947	7.96467	7.80666	7.49496	7.48988	7.65315	7.8194	7.66417	7.68399	7.683	7.76441	7.56595	7.48652	7.84973	7.41995	7.6911	8.00758	7.84705	7.82985	7.59851	8.03414	7.63323	7.77081	7.73573	7.85585	7.86159
NOL11	10.1545	10.086	10.2293	10.3341	10.3172	10.375	10.2645	10.2168	10.4292	9.89182	10.6933	9.92645	10.5405	10.4816	10.6579	10.4378	10.5474	10.0757	10.1309	10.7247	9.63821	10.3269	10.4311	10.2533	9.72962	10.2304	9.85305	10.3542	10.3157	10.443	10.0873	10.251	9.93034	10.683	9.94206	10.4565	10.1185	9.90181	10.065	10.6653	10.3144	10.5569	9.92456	10.1162	10.3826	10.235	10.6687	10.3541	10.6743
NOL12	7.80601	7.81196	7.86887	8.12652	7.7592	7.75222	7.9507	7.7095	7.77821	7.75639	7.92499	7.95031	7.93371	8.01583	7.98741	7.92058	7.95542	7.9582	7.42881	7.83061	7.99168	7.76368	7.88078	7.83234	7.96414	7.88533	7.59198	8.20486	7.75209	7.76498	7.71217	7.96001	7.97063	7.80791	7.811	7.84157	7.80516	7.78426	7.87165	7.80805	7.64759	7.87208	7.78044	7.97469	7.88825	7.85192	7.8631	7.87642	7.7509
NOL12 /// TRIOBP	9.33486	8.32595	7.98151	9.32727	8.97151	8.58954	9.24118	8.35024	8.99993	8.6246	8.85285	9.19657	9.06642	8.80706	8.99756	9.08096	9.21568	8.81411	8.89904	8.32124	8.6415	9.40629	9.16035	8.9587	8.58434	8.27385	9.33602	9.23968	8.8243	8.97967	8.34679	8.83704	9.34926	8.66624	8.82126	9.38654	9.31621	9.52612	8.71752	8.89112	9.15932	8.43733	8.18353	9.27738	8.94775	9.90439	9.09102	8.38588	9.18705
NOL3	7.32707	7.21544	7.23085	7.67632	7.25674	7.05657	7.51821	7.35431	7.32328	7.37013	6.97997	7.50858	7.39356	7.39622	7.41083	7.44312	7.3266	7.1165	7.53667	7.56172	7.30305	7.36418	7.43462	7.26332	7.13832	7.56853	7.51976	7.56	7.36248	7.52297	7.22287	7.03865	7.03098	7.39331	7.02556	7.16377	7.11136	7.67221	7.17205	7.69588	7.56212	7.34201	7.19941	7.46132	7.17359	7.9023	7.4447	7.20729	7.08606
NOL4	7.52477	5.2387	5.14398	5.15866	5.08202	5.16487	5.32323	5.0062	5.36639	5.21443	5.16647	5.17398	5.23913	5.22654	5.33482	5.42009	5.18098	5.48296	5.30834	5.1122	5.10498	5.30627	5.11564	5.18194	5.17674	5.46347	5.07402	5.20357	5.14611	5.10532	4.98944	5.17964	5.15949	5.15593	5.30109	5.38961	5.03213	5.33744	5.26322	5.0695	5.44624	5.27464	5.29285	5.19955	5.21016	5.17312	5.10956	5.2898	5.14387
NOL4L	6.8802	6.69227	7.10044	6.9542	6.74505	6.74585	6.92233	7.00651	6.94078	6.77305	7.0966	6.76371	6.84013	7.09709	7.0667	6.88916	6.93799	6.76229	7.27301	6.74808	7.09605	6.84	6.85651	6.98189	7.00775	6.6498	6.5996	6.67349	6.7604	6.90527	6.88658	6.83628	6.6748	6.51356	6.63156	6.6278	6.8352	6.68575	6.9147	7.14453	6.53129	6.94894	6.62279	6.9466	6.84526	6.75163	7.00092	7.05223	6.66805
NOL6	8.03048	7.87873	7.66762	8.15079	7.73349	7.86225	7.88763	7.65213	7.73567	7.62652	7.77564	7.75764	7.74443	7.86364	7.65406	7.88224	7.65116	7.8491	7.9393	7.96989	8.02597	7.6367	7.743	7.70478	8.02529	7.73055	7.69004	7.59896	7.86987	7.79389	7.55023	7.75385	7.69193	7.72655	7.72384	7.81034	7.90926	7.74803	7.75742	7.78307	8.15107	7.77309	7.85013	7.75745	7.85713	7.98166	7.81462	8.04035	7.84706
NOL7	10.2857	9.96972	9.69199	10.1123	10.2212	10.2888	10.401	10.4918	10.4366	10.0727	10.2922	9.84217	10.3291	10.5267	10.3505	10.5537	10.2458	9.98582	9.94109	10.5806	9.80877	10.4025	10.1064	10.3154	10.4913	10.0298	9.82755	10.1845	10.1415	10.1112	10.2145	10.3093	9.85921	10.4143	10.0138	10.2593	10.3669	10.0728	9.97209	10.328	10.5464	10.0063	10.1186	10.1527	10.1696	9.90923	10.1422	10.3292	10.204
NOL8	9.64514	9.07335	9.14	9.3701	8.96904	9.56647	8.9756	9.12184	9.09533	9.36573	9.43768	8.8745	9.25891	9.3154	9.30783	9.00669	9.20882	9.08402	8.63684	9.61719	9.41986	8.95613	9.23793	9.35211	9.22562	9.11966	8.97223	8.76274	9.18879	9.12862	8.7527	9.34808	8.83606	9.00625	8.3802	9.26466	9.40424	9.19942	8.46595	9.1164	8.97793	8.87059	8.54077	9.30915	9.34963	9.11289	9.34916	9.32823	9.75432
NOL9	8.63145	8.13384	8.12554	8.68724	8.5162	8.48934	8.67472	8.47644	8.58923	8.03142	8.40487	8.6481	8.61089	8.73801	8.51286	8.76085	8.05247	8.26567	8.43409	8.72008	8.28399	8.07565	8.40406	8.52255	8.90096	8.58834	8.29341	8.47773	8.38836	8.82832	8.21353	8.23531	8.65315	8.58791	8.28877	7.9959	8.64827	8.41116	7.99343	8.47771	8.69895	8.36504	8.13682	8.54026	8.09262	8.47383	8.80421	8.68408	8.53313
NOLC1	9.62289	9.45389	9.12847	9.41195	9.80069	9.47336	9.9902	9.71268	9.59724	9.25585	9.42002	9.67008	9.52691	9.99134	9.72245	10.0506	8.86184	9.43434	9.16577	9.62507	9.27837	9.63051	9.37541	9.39001	9.90795	9.60168	8.6231	9.21329	9.75533	9.74009	9.60267	9.60577	9.02286	9.79316	9.39203	9.65947	9.95953	9.75913	9.29066	9.87689	10.044	9.3585	9.39171	9.03824	9.76233	9.13163	9.00985	9.88927	9.47961
NOM1	8.19732	7.54146	8.03861	8.14113	7.83198	8.35002	7.79243	7.926	7.80374	7.34037	8.44894	7.77396	7.57315	8.518	7.99657	8.00468	7.38978	7.25214	7.2814	8.28694	7.71892	7.8148	7.75837	8.36671	8.18223	8.10565	7.2532	7.71258	7.8153	8.19685	7.99826	8.12711	7.65342	7.97841	7.25163	7.91529	8.12466	7.64043	7.98511	7.83229	7.84765	7.83596	7.51306	8.13227	7.93947	8.58127	8.0244	8.20802	7.80348
NOMO3	8.04755	7.85178	8.63832	8.22774	7.812	8.04043	8.00195	8.28747	7.76413	8.24679	7.85283	8.34465	7.69451	8.05245	7.74924	7.8667	7.7117	7.69868	7.54927	8.04614	7.65067	7.85878	7.64281	8.01601	8.11026	8.76998	7.85729	8.23004	7.70214	8.06616	8.3933	7.94039	7.77311	7.90648	7.62204	7.76067	8.21623	7.94372	7.9355	8.05539	7.85766	8.18495	7.8106	7.98632	8.04729	7.95372	7.8296	7.87491	7.9637
NONO	11.3114	11.13	11.0972	11.3789	11.5167	11.2109	11.1475	10.9709	11.1672	10.8902	11.0768	11.2228	11.224	11.278	11.731	11.3071	11.2126	10.9817	10.565	11.1793	11.3169	11.1906	11.08	11.4669	11.8698	10.9647	11.0698	11.2782	11.2471	11.7841	11.2445	11.2252	11.3013	10.9041	11.178	11.5785	11.9719	11.144	10.8453	11.0771	10.99	10.6694	11.3572	11.2736	11.6178	11.3984	11.7512	11.0797	11.6504
NOP10	10.691	11.2718	10.8016	11.2935	11.6723	10.8509	11.3918	11.4183	11.6068	11.6166	11.2377	11.2592	11.678	11.1956	11.7568	11.6472	11.1495	11.3213	11.688	11.4613	10.2344	11.5861	11.1803	11.2349	11.1852	11.7839	11.5723	11.4826	11.3328	11.5615	11.0827	11.759	11.6982	11.7844	11.4598	11.5655	11.5073	11.6654	11.6343	11.5912	11.6475	11.1522	11.2694	11.0744	11.5672	11.4987	10.9357	11.7234	10.6487
NOP14	8.73768	8.04212	8.18872	8.44482	8.57962	8.60871	8.85322	8.74985	8.71764	7.938	8.99451	8.42523	8.76122	8.54013	8.89078	9.09249	8.61216	8.38241	8.5385	8.4951	8.59152	8.70787	8.96644	8.84651	9.00456	9.22584	7.67655	8.52368	8.73478	8.9825	8.41822	9.01357	8.66747	9.10709	8.70621	8.71952	9.01406	8.77998	8.96022	8.99027	8.73251	9.30978	8.71797	8.94323	8.53592	8.69521	9.0589	9.11432	8.78796
NOP14-AS1	6.03252	6.05226	5.95861	5.88811	5.82644	5.89122	5.94129	5.97805	5.87643	5.73123	5.91983	6.08397	6.10616	6.08379	6.25424	6.23368	5.93365	6.07037	5.70023	5.50803	5.68234	5.80358	5.83474	5.69917	5.89734	6.18459	5.79029	5.6704	5.78459	5.78718	5.68041	6.1649	5.78937	5.90047	5.8225	5.8199	5.60819	5.89363	5.98902	5.84314	6.04044	6.10855	5.97255	5.79808	5.90949	5.873	5.77037	6.07063	5.85712
NOP16	7.99819	7.99553	7.81256	8.21037	8.16473	7.83726	8.16455	7.81402	8.15583	7.78612	8.03565	7.95777	8.03575	8.40812	8.55209	8.35965	8.05354	7.95581	8.29453	8.15698	7.67155	8.06265	7.99773	7.94608	8.15761	8.05145	7.50197	8.01622	7.9956	8.00948	7.80398	7.9303	7.81168	8.37291	8.12547	7.9664	8.26945	8.00907	7.92395	7.97036	8.18739	8.12101	7.86005	7.95658	8.24813	7.86681	8.03272	8.07919	8.22353
NOP2	9.94917	9.55604	9.82529	9.56439	9.78097	9.69419	9.41693	10.042	9.56134	9.26511	9.47699	9.33052	9.29856	9.7094	9.64692	9.57564	9.36098	9.5437	9.65586	9.69586	9.25386	9.88122	9.50227	9.68767	9.51194	10.0862	8.92623	9.47221	9.44454	9.51016	9.2556	9.63147	9.72206	9.96712	9.59168	9.72379	9.55959	9.81886	9.89714	9.73686	9.80629	9.89505	9.77718	9.52163	9.84812	8.8319	9.41973	9.54958	9.53356
NOP58	11.6298	10.9524	11.3722	11.0812	11.0889	11.2185	11.1442	11.9012	11.1194	10.9936	11.1171	11.2783	11.2435	11.4647	11.2157	11.384	10.8087	10.9258	10.6575	11.5698	10.539	11.3875	11.2308	11.0331	11.4522	11.8184	10.6299	11.1123	11.1126	11.3807	10.9772	11.2224	10.5234	11.1344	10.7212	10.9446	10.9478	10.8161	10.7989	11.444	11.2269	11.3163	10.7238	11.133	11.3072	10.4172	11.2402	11.2995	11.5061
NOP9	7.94209	7.66433	7.49081	7.81628	7.88966	7.97718	7.8461	7.58502	7.70065	7.78879	7.69643	8.02491	7.88189	7.95102	7.76042	7.79895	7.60467	7.81843	7.87059	7.92741	7.56907	7.84988	7.50517	7.84158	7.71942	8.00601	7.57315	7.83649	7.77365	7.59641	7.61032	7.83606	7.85718	7.9913	7.7434	7.71949	7.87754	7.87341	7.45238	7.55186	8.11479	7.77828	7.95186	7.42495	7.91176	7.9448	7.50705	7.6254	8.03931
NOS1	6.28578	6.46237	6.46894	6.24171	6.21651	6.3708	6.4363	6.17525	6.27224	6.31098	6.26574	6.37064	6.25771	6.20515	6.29219	6.26784	6.30046	6.42708	6.43275	6.5294	6.51882	6.29025	6.53114	6.47138	6.21779	6.48473	6.16546	6.37602	6.33	6.18434	6.35136	6.24576	6.25338	6.35403	6.48599	6.28814	6.37397	6.24963	6.48684	6.24898	6.42219	6.43689	6.45985	6.40922	6.26699	6.17356	6.17068	6.30422	6.22098
NOS1AP	7.51064	7.45778	7.89588	7.37619	7.39621	7.47989	7.37793	7.3395	7.48464	7.29957	7.31807	7.65006	7.34301	7.5497	7.38197	7.20601	7.49089	7.58109	7.80296	7.55147	7.50635	7.30304	7.38524	7.23254	7.52334	7.46058	7.41567	7.4906	7.44684	7.23195	7.56849	7.43783	7.40506	7.49998	7.51536	7.31317	7.44496	7.44011	7.39072	7.28584	7.65529	7.52926	7.55355	7.4282	7.39971	7.50222	7.37105	7.40355	7.32121
NOS2	7.66607	6.56281	6.66852	7.37546	8.38264	7.08081	7.73614	7.14573	6.68429	6.31878	6.96912	7.91977	7.73237	7.40105	6.66316	7.63964	7.29096	6.96661	6.45565	6.98386	5.8227	6.7074	6.19578	6.78959	6.3844	6.16417	6.16132	7.44686	6.85229	6.4581	6.19927	6.45753	6.92232	7.56432	7.18823	6.83645	7.83688	7.6693	6.90004	6.4703	6.76369	6.03812	6.16031	6.24726	6.84026	6.35751	6.40989	7.19358	7.103
NOS3	5.92909	5.8089	5.78005	6.04168	6.27849	6.22074	5.8552	6.2028	5.84001	6.06227	5.82818	5.785	5.97975	6.57934	6.31448	6.23987	6.06845	6.11434	6.7715	5.97548	5.70027	6.21712	5.92956	6.17004	6.43636	5.95864	6.00397	5.7671	5.99923	5.90829	5.88769	6.08858	5.91183	6.20358	6.21187	5.9286	6.1424	6.04459	6.30338	5.79441	5.92252	5.96858	6.20286	6.33303	6.37002	6.23101	5.78069	6.71084	6.00254
NOSIP	9.75236	9.46337	9.01883	10.4573	9.64419	9.27333	9.47849	9.47317	9.74839	9.91207	9.66983	9.65214	9.64499	9.82695	9.78145	9.58351	9.60655	9.4606	9.32597	9.24151	9.5673	9.89575	9.65979	9.8849	8.96324	9.76817	9.0307	9.495	9.43235	9.43536	9.47364	9.33973	9.47369	9.65333	9.18438	9.33738	9.79724	9.02082	8.99861	9.84002	9.76181	10.3715	9.62326	9.43098	9.80934	9.72612	9.87805	9.49239	9.5355
NOSTRIN	7.89981	8.91229	7.76396	9.10484	8.93941	7.81457	9.76372	8.38999	8.81086	9.34764	7.76937	7.97028	8.52572	8.14897	9.49993	8.9894	7.41597	8.32029	8.33389	7.83414	7.52553	9.24643	8.19769	7.57981	7.88706	7.09271	8.27149	8.48777	8.26985	7.61071	8.44104	7.24198	8.52663	7.98034	8.49489	8.23473	8.00308	7.96916	9.46542	8.08434	7.01799	7.84003	7.30108	9.48692	8.09155	8.02075	8.43206	7.93384	8.34251
NOTCH1	8.03407	7.69256	8.09192	8.1007	7.91431	8.07683	7.74295	7.9938	8.18682	7.7886	8.25415	7.91465	7.92332	8.07882	7.99056	8.06771	8.15656	8.18725	8.40827	8.15155	7.84007	7.85103	8.32068	7.76232	8.23262	7.7821	8.00496	8.20991	8.04904	8.21988	7.71456	7.90712	7.88375	7.6728	7.77325	8.15021	7.92406	7.92018	8.02515	8.36668	7.86628	7.99771	8.12512	8.36717	8.21502	7.8362	8.0475	7.83594	8.02375
NOTCH2	8.62425	8.72711	8.28905	8.79984	8.72379	8.57922	8.23652	8.47006	8.38697	9.03653	8.81334	8.66855	8.60556	8.60938	8.68467	8.76293	8.52175	8.58467	8.93473	8.28782	8.61153	8.37708	8.6791	8.66737	8.87124	8.65072	9.68418	9.21943	8.97489	8.69272	8.75338	9.47993	9.17245	8.325	8.84081	8.77846	8.90589	9.01515	8.39558	8.67591	9.23247	8.57936	9.2078	8.87596	8.78152	8.76119	8.58559	8.31512	8.56638
NOTCH2NL	9.2169	8.21603	9.84947	8.96438	8.76105	9.25851	8.3605	9.96905	8.44284	9.78834	8.64577	8.9684	8.56438	8.77732	8.75013	8.89701	9.54913	8.61123	9.073	7.9488	8.2393	8.49473	8.52488	8.58969	8.76383	9.46778	10.1533	9.11148	9.09312	8.76971	8.96927	9.20074	8.69061	8.28114	8.92199	8.63513	8.57272	9.18789	7.97349	8.91164	8.74193	9.15714	9.045	8.80417	9.06786	9.20736	9.02719	8.36216	8.78177
NOTCH3	7.77719	7.61894	7.5978	7.94159	7.80384	7.65543	7.12532	8.1076	7.16076	7.86132	8.02219	7.65041	7.48197	7.70961	7.51974	7.48981	7.5262	7.33802	8.4157	7.50206	7.6903	8.07446	7.3618	7.82506	8.22859	7.52148	8.79336	7.80847	7.73404	7.85298	7.56488	8.22769	7.8923	7.20994	7.79899	7.69785	7.78541	8.34703	7.90511	7.62664	7.83377	8.28313	8.39882	7.77977	7.6107	7.79857	7.98905	7.40045	7.30506
NOTCH4	7.5775	7.488	7.4665	7.57259	7.3415	7.54667	7.55269	7.72521	7.43758	7.35677	7.50747	7.59603	7.49625	7.57327	7.74339	7.67671	7.46262	7.50433	7.56096	7.29228	7.28735	7.40056	7.35095	7.2169	7.46076	7.68945	7.52229	7.20376	7.34399	7.31906	7.34533	7.59792	7.38704	7.29948	7.43837	7.40434	7.32878	7.44232	7.67323	7.37282	7.61432	7.55508	7.56851	7.28675	7.39708	7.57278	7.41514	7.51931	7.4058
NOTUM	7.89477	8.10937	8.10276	8.17509	7.96884	7.958	8.03997	8.12764	8.79008	8.05305	8.30324	8.06146	8.03447	9.1394	8.26003	8.30254	7.8471	8.67335	8.03446	8.04839	8.61391	8.46178	9.73178	8.08179	8.06775	7.74071	8.09487	10.4201	8.49184	8.18909	7.58394	8.84869	7.7041	8.01187	7.73583	8.74649	8.77948	8.02502	8.01976	7.78021	8.31378	8.1613	7.84832	9.02578	10.302	7.95667	8.71242	7.96231	7.8266
NOV	6.5959	6.99662	6.79375	7.53492	6.45037	7.05333	6.45493	6.85768	6.5932	6.85376	6.6131	6.71463	6.53591	6.54091	7.01281	6.73243	6.83128	8.06293	6.66583	6.37943	6.78377	6.78444	7.07105	6.88676	6.74053	7.78733	8.8989	7.03626	6.99089	6.74507	7.27571	7.04505	7.43632	6.8201	7.05999	7.30689	7.15731	7.09728	6.86802	6.68121	7.54625	7.25734	9.11392	6.88633	6.82093	6.85597	7.80503	6.89786	6.95144
NOVA1	4.52491	4.49643	4.59699	4.36287	4.49021	4.44017	4.37624	4.38064	4.37321	4.43614	4.42444	4.41837	4.5063	4.36978	4.31693	4.42582	4.39898	4.53372	4.6567	4.58542	4.64752	4.4217	4.52039	4.57693	4.5194	4.64453	4.54267	4.89508	4.52795	4.43142	4.72406	4.42496	4.51504	4.49732	4.63583	4.4511	4.49022	4.38408	4.4971	4.39991	4.29645	4.60991	4.62121	4.57738	4.40158	4.30775	4.44606	4.44385	4.38358
NOVA2	7.0726	7.19639	7.08473	7.07143	7.01443	7.07989	7.05079	7.11442	7.10879	6.93444	7.03109	7.13075	7.18245	7.0703	7.07636	6.90656	7.11842	7.16087	7.29073	6.96011	7.10739	7.02683	7.09948	7.06452	7.0749	7.26604	6.9774	6.82603	7.06477	6.81822	6.92839	7.08259	6.96347	7.03276	7.11192	6.97085	6.86756	7.08302	7.15261	7.00214	7.15583	7.23036	7.09096	6.97609	7.04576	7.06255	6.9559	7.18862	7.04648
NOX1	10.7417	8.69954	10.1706	10.0948	8.51111	10.6086	9.93092	9.0101	10.6298	9.17645	10.4422	8.61926	9.15207	10.0026	11.8027	10.5704	9.69723	10.7819	10.066	11.4449	10.6178	10.8068	9.92416	9.02606	11.0149	7.7609	8.67626	11.4864	10.3253	11.3321	11.221	9.99878	8.70938	8.78461	9.95884	10.4579	11.1612	8.77925	10.679	11.2691	7.34665	9.58721	9.9366	9.87048	11.0484	10.3229	11.0543	10.7495	11.9241
NOX3	5.81339	5.76735	5.89237	5.63029	5.67602	5.61074	5.67838	5.41343	5.84817	5.94739	5.71382	5.84205	5.63864	5.63263	5.57899	5.61353	5.7043	5.65077	5.12812	6.0335	5.82579	5.52903	5.68498	5.69938	5.75061	5.79402	5.67195	5.58727	5.61835	5.46451	5.62759	5.59868	5.71336	5.61312	6.09774	5.61129	5.59418	5.75838	5.83701	5.64854	5.80266	5.83034	5.68947	5.58795	5.92731	5.48487	5.6579	5.66762	5.64512
NOX4	5.37768	5.18833	5.12673	5.2048	5.55692	5.80117	5.02582	5.4466	4.94636	6.87448	5.78055	5.09376	5.20047	5.52158	5.00903	5.16074	5.79608	5.31053	5.82212	5.44655	5.48381	5.41916	5.13402	5.76914	5.67582	5.57359	7.71649	5.19894	5.82385	5.41342	5.53247	6.29279	6.47057	5.34012	5.84678	5.46095	5.28542	6.59696	5.25603	5.32829	5.92254	5.71953	6.77559	5.42084	5.693	5.79505	5.79364	5.29629	5.602
NOX5	6.37208	6.30213	6.25159	6.32977	6.09765	6.18038	6.41727	6.32069	6.33139	6.23931	6.28492	6.29692	6.2649	6.38028	6.61831	6.34618	6.31182	6.39154	6.512	6.38239	6.59952	6.32745	6.42127	6.32625	6.28576	6.34774	6.14658	6.19126	6.25401	6.19019	6.15212	6.26878	6.17534	6.25168	6.43086	6.18619	6.18797	6.23849	6.37791	6.16714	6.3736	6.49352	6.40685	6.24895	6.30187	6.33549	6.21121	6.33567	6.29572
NOXA1	8.01728	7.91084	7.65379	8.25897	7.7807	7.93747	8.2146	8.12406	7.83029	7.49533	7.73148	8.39447	7.86769	8.12263	8.48312	8.27356	7.61741	7.79918	7.90337	6.96701	7.43816	7.41707	7.81988	7.27398	7.83048	7.58973	7.99191	8.12365	7.71606	7.99401	7.45354	8.32517	7.76102	7.63903	7.43154	7.55307	7.68168	7.61709	8.04191	7.69293	8.10092	8.2937	7.71247	7.60983	7.91897	8.18925	7.54701	7.81686	7.75611
NOXO1	7.15727	7.78599	7.89876	7.7287	6.5813	7.11096	8.08029	7.14724	7.8933	7.35326	7.59912	7.10217	8.37726	6.32094	7.28374	7.60898	8.10316	7.95448	7.53772	6.89581	6.85792	6.84953	8.15763	7.24748	7.15967	6.7768	6.96031	7.31813	7.67508	7.80401	6.69944	7.6058	7.27044	7.95981	7.17707	6.78682	7.15018	6.96225	6.94482	8.18476	6.99896	7.63137	6.99257	7.28646	7.69283	8.16164	7.33361	7.11598	6.7131
NOXRED1	5.88307	6.0379	5.93175	5.78046	5.71813	5.88212	6.14327	6.09368	5.94763	5.89189	5.70711	6.12633	5.80135	5.93109	5.88328	5.96345	5.95008	5.79135	6.12801	6.10153	6.05264	5.93229	5.85363	5.83515	5.94822	5.92741	5.70742	5.75875	5.98932	5.75217	5.92145	5.86571	5.72688	5.92271	5.95683	5.7606	6.01988	5.59525	5.95103	5.8838	5.79807	6.03979	5.9418	5.87297	5.81655	5.84142	5.96999	5.8828	5.89138
NPAP1	6.78182	7.18828	6.54247	6.83787	6.69731	6.9004	6.89839	6.70251	7.07561	6.87826	6.67113	6.9021	6.98043	6.91928	6.87417	6.93601	6.97208	7.05306	6.84947	7.46075	7.2534	6.92331	7.08547	7.15242	6.88381	6.85386	6.52327	6.53089	7.01761	6.66097	6.79186	6.72386	6.47686	6.89472	6.94774	6.87849	6.9189	6.76542	6.92026	6.60836	7.12047	7.00268	6.99256	6.86044	6.64726	6.8381	7.02121	7.05497	7.04359
NPAS1	6.30077	6.28906	6.22994	6.38473	6.14721	6.21674	6.42162	6.36534	6.4981	6.12456	6.33343	6.49033	6.56534	6.72022	6.82749	6.96805	6.3881	6.41647	6.64617	5.8298	5.96489	6.35925	6.20495	6.11959	6.39401	6.45122	6.18564	5.70871	6.20326	6.19025	5.89626	6.46524	6.14927	6.28949	6.04542	6.00886	5.93562	6.20867	6.44434	6.31011	6.5287	6.61553	6.08049	6.07547	6.34099	6.4805	6.10778	6.49902	6.38034
NPAS2	7.32838	7.14737	7.62372	7.80412	6.99872	7.49118	7.63438	7.46681	7.51955	7.52197	7.42964	7.79401	7.17446	7.28149	7.63078	7.47141	7.87195	7.41406	7.38856	7.63418	7.24731	7.29311	7.19977	7.40548	7.41115	6.89759	7.38092	7.68225	7.33986	7.62671	7.49665	7.39912	7.64497	7.01992	7.11176	7.12685	7.8864	6.79852	7.76516	8.18539	7.06456	7.46186	7.25498	7.86718	7.72988	7.40341	7.2117	7.55396	7.59237
NPAS3	5.44367	5.58236	5.55676	5.26997	5.33288	5.4577	5.49673	5.31643	5.4948	5.43206	5.41006	5.28855	5.36525	5.34231	5.48137	5.25959	5.48641	5.53459	5.53698	5.40572	5.52334	5.32943	5.4941	5.40276	5.33068	5.51774	5.26466	5.2233	5.40547	5.40467	5.38926	5.49849	5.46043	5.49299	5.52393	5.48949	5.42871	5.4542	5.5529	5.41143	5.43926	5.52981	5.48376	5.48579	5.39743	5.54327	5.37908	5.45533	5.32448
NPAS4	5.38673	5.41967	5.11223	5.35652	5.23325	5.2837	5.31347	5.41341	5.35566	5.34127	5.20028	5.49384	5.53681	5.49134	5.72435	5.4576	5.20205	5.3465	5.42859	5.4621	5.40278	5.1293	5.40935	5.19616	5.33777	5.40862	5.24258	5.38643	5.22496	5.33059	5.0322	5.30953	5.15036	5.36926	5.38494	5.13305	5.369	5.43446	5.42444	5.28535	5.6536	5.76031	5.47571	5.32586	5.20787	5.4572	5.32078	5.28656	5.15764
NPAT	7.23439	7.26956	6.94672	7.30226	7.26489	7.19094	7.41078	7.17015	7.27544	7.16153	7.3807	7.28339	7.27202	7.2118	7.21204	7.25525	7.3421	7.241	6.88807	7.35685	7.15597	7.23211	7.37264	7.32192	7.10488	7.23474	7.30195	7.07895	7.34104	7.53523	7.3913	7.25538	7.35896	6.97605	6.99303	7.32295	7.60829	7.18932	6.90597	7.23705	7.08008	6.92245	7.06402	6.97978	7.26214	7.11192	7.20666	6.80431	7.38168
NPB	8.95388	9.16668	9.21753	8.98358	8.71802	8.99603	9.17661	9.10756	9.13092	9.08362	8.91859	8.88317	9.09879	8.8553	9.13919	8.62946	8.98467	9.20268	9.33584	9.05026	9.62429	8.80188	9.50376	9.17521	8.99693	8.98545	8.9049	8.9865	9.06578	9.00654	8.87189	8.97676	8.96181	9.0173	9.32193	9.07299	8.97642	9.10757	9.07841	9.09838	9.15201	9.51487	9.06965	9.14618	8.91661	8.86228	8.95688	8.95928	8.85452
NPBWR1	5.91742	5.81053	5.65421	5.9824	5.60023	5.64973	5.89607	6.07198	5.98421	5.7262	5.91735	5.9132	5.92204	6.0575	6.04834	5.93749	5.82746	5.72396	6.89037	5.91607	5.75319	5.77522	5.82027	5.69053	5.83917	5.98871	5.81119	5.84221	5.75565	5.90401	5.74019	5.75216	5.567	5.76607	5.59423	5.52399	5.85331	5.88036	5.90108	5.75757	6.28302	6.1783	5.7159	5.6263	5.7988	5.961	5.76548	5.71509	5.78167
NPBWR2	5.0906	5.57114	5.33227	5.45229	5.1356	5.39333	5.1476	4.98543	5.27941	5.03285	5.16648	5.52278	5.17583	4.90859	4.73144	5.05001	5.69232	5.34754	6.09466	5.59043	6.03648	5.18821	5.2041	5.45535	5.12311	5.12075	4.98572	5.22983	5.12773	5.09276	5.25863	4.97757	5.10396	5.06544	5.23035	5.20631	5.33831	5.26306	5.40361	5.17889	4.98834	5.4528	5.03716	5.21225	5.02681	5.2963	5.25072	5.30546	5.15427
NPC1	6.22781	6.22897	6.19903	6.26584	6.39328	6.37612	6.33041	6.28241	6.15904	6.40072	6.17214	6.42737	6.26837	6.39225	6.28682	6.28265	6.37571	6.12776	6.63953	6.12974	5.91942	6.43183	6.25635	6.17396	6.23258	6.39059	6.54761	6.18151	6.27984	6.00774	6.33673	6.35727	6.56902	6.26206	6.43324	6.3788	6.20829	6.49545	6.02631	6.1325	6.52979	6.16017	6.45968	6.12774	6.2872	6.25626	6.15356	6.07607	6.36408
NPC1L1	6.07622	6.30809	6.51875	6.3829	6.04559	6.19686	6.28785	6.10456	6.23252	6.14133	6.10609	6.30157	6.17243	6.32355	6.46739	6.14247	6.07934	6.20837	6.65604	6.26044	6.29355	6.31303	6.38414	6.26906	6.39908	6.30007	5.95791	6.20604	6.21652	6.00385	6.17219	6.23425	6.09327	6.31477	6.391	6.10983	6.48596	6.06915	6.35758	6.11464	6.3027	6.4881	6.26347	6.20053	6.11717	6.29307	6.09746	6.1418	6.13147
NPC2	10.876	11.6817	11.2374	11.2148	11.4105	11.5824	11.4598	11.5423	11.5	11.8514	11.5678	11.6206	11.6778	11.37	11.6216	11.4863	11.7815	11.7755	11.5547	11.1442	11.3442	11.3549	11.2863	11.5924	10.9949	10.7747	11.8597	11.5925	11.5093	11.3566	11.6709	11.3012	12.392	11.4504	11.0291	11.2014	11.4028	11.4099	11.6124	10.535	11.9836	11.1291	11.4027	10.9076	11.5256	11.5904	11.4132	10.878	11.8626
NPCDR1	6.5087	6.76197	6.60428	6.21819	6.41099	6.66692	6.46977	6.51135	6.73582	6.69173	6.50614	6.52035	6.17366	6.22595	6.30691	6.18128	6.32497	6.7253	7.28951	6.56863	6.89645	6.45236	6.79416	6.68889	6.23184	6.83924	6.31719	6.21848	6.55088	6.46878	6.46553	6.3634	6.49852	6.71558	6.81273	6.598	6.42171	6.717	6.59396	6.26129	6.31907	6.78225	6.61705	6.6323	6.5082	6.31652	6.41461	6.57052	6.2993
NPDC1	8.5889	9.48791	8.35283	9.5478	9.14375	9.07954	9.44023	8.43143	8.13371	8.70034	8.38295	9.37268	9.39662	8.78152	9.69546	9.89597	8.21042	9.10532	7.7969	9.26015	8.55728	8.75536	9.10404	8.34807	9.05067	8.72751	8.9592	8.89056	9.46931	8.32996	8.5416	8.89107	9.14483	8.47245	8.95593	9.90529	9.14655	9.5152	7.89601	8.90405	8.71405	8.99465	8.65164	8.69422	8.51024	9.4373	8.06541	8.09425	9.50783
NPEPL1	8.21966	7.90779	7.85588	8.34398	7.71279	8.08925	7.77545	8.35628	8.12321	7.8724	8.13316	7.99433	7.89309	8.16521	8.1288	7.95174	7.64839	7.9338	7.83487	8.17704	8.05707	8.1093	7.56702	8.16635	8.10665	7.89591	8.12574	7.74647	7.9515	7.78957	7.60782	7.89045	7.85078	8.02272	7.40439	7.4294	7.99721	7.87546	7.84239	8.22608	8.1324	7.88858	8.03084	8.22556	7.93734	10.0176	8.26349	8.44179	8.2789
NPEPPS	8.17254	8.6329	8.84961	8.85759	8.92218	8.84604	8.92879	8.52566	9.01746	8.81076	8.75502	9.01869	8.86433	8.86999	9.02121	8.81002	9.07856	8.65365	8.44562	8.7901	8.98246	9.11297	8.91066	8.62857	8.53477	8.58643	8.87106	9.30453	8.69521	9.03392	8.99831	8.81634	8.79448	8.83618	8.74837	9.14657	8.8893	8.85604	8.80538	9.00252	8.87699	8.89936	8.69726	9.00944	8.88192	9.01026	8.87265	8.75922	9.28128
NPFF	6.77739	6.666	7.05317	6.58195	6.5853	6.7602	6.74854	6.73151	6.61045	6.77363	6.46211	6.93317	6.65809	6.50408	6.74213	6.54401	6.7199	6.65418	6.88419	6.79486	6.79967	6.55089	6.64736	6.69908	6.64862	6.68005	6.58895	7.19992	6.53404	6.43107	6.67513	6.53045	6.5181	6.69939	6.64657	6.52491	6.78788	6.56504	6.92645	6.59784	6.75811	6.93356	6.83008	6.66555	6.67037	6.43872	6.65049	6.62234	6.56555
NPFFR1	6.91881	6.90974	7.1841	7.10491	6.78185	7.14632	7.14351	7.34012	7.01361	6.9434	6.90718	7.19956	7.02907	7.00096	7.20201	7.09665	7.00581	6.98216	7.19672	7.04983	7.06931	6.64607	6.8982	6.9745	7.19993	6.72926	6.72389	7.23791	6.95167	6.80479	6.86342	6.84921	6.43866	6.76549	6.89675	6.70536	7.11985	7.12588	7.20086	7.10655	7.06914	7.89267	7.12522	6.76469	6.95654	7.08053	7.09355	7.10168	6.86007
NPFFR2	5.54689	6.02476	5.69195	5.23252	5.18915	5.57791	5.44238	5.48857	5.47852	5.57241	5.27504	5.33289	5.38436	5.40449	5.2687	5.08822	5.81484	6.00867	5.36926	5.82308	6.19473	5.36859	5.85395	5.97664	5.62063	5.31503	5.1842	4.99052	5.35317	5.65908	5.64247	5.43402	5.33139	5.50916	5.5302	5.7553	5.52584	5.49043	6.00159	5.65117	5.27061	5.67128	5.6205	5.83374	5.63603	5.35155	5.42333	5.37459	5.45616
NPHP1	5.36855	5.77668	5.38969	5.49027	5.54464	5.42119	5.52108	5.47529	5.78143	5.69362	5.61715	5.50176	5.614	5.78966	5.42557	5.29584	5.58948	5.60096	5.25014	5.87729	5.58639	5.26153	5.80229	5.54224	5.42171	5.53231	5.68623	5.47217	5.54516	5.55358	5.61193	5.8683	5.82673	5.5534	5.56886	5.39322	6.05077	5.46149	5.93704	5.98893	5.56608	5.70769	5.54143	5.62468	5.31904	5.50994	5.57695	6.03533	5.49107
NPHP3	6.30705	6.3602	7.04572	6.29619	6.29747	6.55676	6.35434	6.80725	6.10643	6.53984	6.47108	6.55743	6.07309	6.52558	5.92684	6.20165	6.29899	6.10595	6.26909	6.16206	6.33107	6.10352	6.11457	6.2459	6.56226	6.18815	7.20582	6.54828	6.44281	6.42006	6.78585	6.59614	6.54838	6.13941	6.40453	6.47061	6.52079	6.60267	6.16591	6.46767	6.32365	6.37377	6.28202	6.76378	6.60122	6.03745	6.82509	6.26195	6.06539
NPHP3-AS1	7.03934	7.08517	7.12067	6.91755	6.89187	7.07568	7.07687	6.93186	6.98232	7.05087	6.86866	7.1926	6.94609	6.94045	6.55989	6.99669	7.08399	7.17144	7.2115	7.28325	7.03548	7.02993	7.0525	7.14414	6.94731	7.25043	7.09994	7.16744	7.10001	6.95078	7.22448	7.02876	6.95854	7.12281	7.23836	7.00666	7.08692	6.98164	7.07584	6.98545	7.10353	7.36162	7.36089	7.03083	6.85846	6.85916	7.05276	6.98664	7.02778
NPHP4	6.38217	6.57347	6.23383	6.55713	6.52249	6.31458	6.58855	6.47534	6.28478	6.47439	6.51451	6.74931	6.72643	6.82861	6.76299	6.83802	6.31788	6.35859	6.69304	6.78716	6.28759	6.25097	6.37218	6.6645	6.7001	6.55793	6.59077	6.64025	6.49543	6.66177	6.45742	6.76316	6.50097	6.55208	6.3527	6.11407	6.76693	6.43296	6.39311	6.58501	6.71972	6.92958	6.66963	6.49878	6.2808	6.41185	6.61622	6.71426	6.51486
NPHS1	5.74997	5.70473	5.58663	5.75429	5.53701	5.59806	5.89549	5.93181	5.60097	5.63636	5.58487	5.82277	6.07369	5.82617	5.87836	6.06952	5.62367	5.65825	5.90102	5.551	5.43683	5.62344	5.61272	5.35942	5.6449	5.59231	5.65528	5.66136	5.55431	5.44835	5.51271	5.75386	5.52866	5.6349	5.66542	5.42674	5.5065	5.84778	6.01617	5.55119	5.99679	5.77579	5.63836	5.46724	5.72719	5.44881	5.54334	5.74476	5.5639
NPHS2	8.2007	8.21853	8.21761	8.09758	7.85699	8.04599	8.08512	7.94906	8.12326	8.29702	8.12382	7.87468	7.73441	7.81118	8.24392	7.62905	8.11365	8.20595	7.72362	8.14533	8.33794	7.95062	8.42684	7.93692	8.1516	8.31954	7.94275	7.75195	8.02803	8.12304	8.30526	8.1129	8.03122	7.97623	8.50309	8.18363	7.95269	7.95083	8.3753	8.13977	8.06048	8.36105	8.30566	7.99989	7.82196	8.00917	7.88736	8.16372	7.93128
NPIPA1	10.8672	10.4594	10.9358	10.6407	10.3393	10.6155	10.1926	11.0864	9.90209	10.2151	10.6769	11.0282	10.0934	10.4594	10.6274	9.80557	10.2668	10.2005	9.99441	10.2458	10.5972	10.0844	10.2938	10.3353	10.875	10.671	10.4401	11.0551	10.521	10.5344	11.1259	10.2967	10.0946	10.1973	10.1136	10.3451	10.3935	10.5244	10.3677	10.5725	10.3034	10.535	10.3725	10.8273	10.5549	10.3111	10.4626	10.4604	10.1828
NPIPA1 /// NPIPA5 /// NPIPB15 /// NPIPB3 /// NPIPB6 /// PDXDC2P	6.89715	7.03526	7.29156	7.21204	6.45445	7.14653	6.90191	7.3326	6.56364	6.36629	6.62075	7.55085	6.76724	7.04357	7.1236	6.70155	6.70778	6.61287	6.04209	6.73483	6.54212	6.4405	6.53561	5.77383	7.15074	6.91345	7.10816	7.30507	6.86508	6.48057	7.07992	6.86525	6.37144	6.36771	6.47735	6.56626	6.45584	6.43495	6.91536	6.88233	6.83169	6.69197	6.70244	6.37356	6.99184	7.0884	6.43818	6.69142	6.63799
NPIPA5 /// NPIPB3 /// NPIPB6 /// NPIPB8	7.55749	7.05296	7.84058	7.10644	6.0056	6.90894	6.18345	7.13068	6.27001	6.15453	6.38874	7.63873	5.75104	5.86226	6.1545	6.07564	6.24859	5.88027	5.66012	6.73291	6.3055	6.31919	5.89433	6.04348	6.76692	6.37989	6.55593	8.0075	6.52236	6.45103	7.99912	5.7851	6.29507	5.7856	5.73178	6.33358	6.53868	6.71619	6.372	6.72647	6.11781	6.27742	6.16164	6.7512	6.59038	6.81558	6.44891	6.24302	6.53238
NPIPB15	9.10288	9.33591	8.52879	8.34889	8.77885	9.03108	8.51256	8.33826	8.90969	8.89341	8.52778	9.58771	8.74815	9.01742	8.69697	9.18169	9.2962	9.38064	8.37568	8.4496	8.63848	8.74941	8.85127	8.86058	9.04492	8.71292	8.21237	8.58246	9.03169	8.86628	8.61738	8.64773	9.09333	8.69243	8.78886	9.01863	8.81119	9.08286	8.29461	8.96231	9.257	9.04634	8.93889	8.94182	9.115	8.92066	8.7119	8.98419	8.5809
NPL	6.65421	6.6142	6.76292	6.57503	6.69111	6.95273	6.68638	6.97079	6.45018	7.28746	6.64717	6.16396	6.5364	6.32721	6.31189	6.56264	7.09814	6.64207	6.41519	6.79147	6.85565	6.42559	6.24476	6.90689	6.35656	7.24745	6.93061	6.59452	6.79486	6.5013	6.86647	6.66644	6.8726	6.83082	6.47426	6.0926	6.61807	6.71987	6.48365	6.46774	6.84853	6.60755	7.20979	6.52466	6.48408	6.38498	6.81646	6.37383	6.89647
NPLOC4	9.45479	9.3796	9.47136	9.80609	9.2936	9.51835	9.30015	9.33895	9.2962	9.15151	9.60862	9.57576	9.01859	9.35501	9.18339	9.153	9.28487	9.17933	9.65229	9.56553	9.72174	9.3879	9.43958	9.37857	9.71146	9.23315	9.69178	9.8232	9.1112	9.56683	9.4429	9.37876	9.52207	9.43521	9.31841	9.42883	9.47926	9.35644	9.73164	9.58241	9.42475	9.91563	9.60507	9.47247	9.23001	9.42738	9.73012	9.64708	9.56683
NPM1	12.2834	12.025	11.9721	12.3004	12.5711	12.4194	12.8373	12.1872	12.632	12.1943	12.3848	12.5358	12.8253	12.6092	12.7301	12.7916	12.2194	12.3339	12.2216	12.7107	11.984	12.6085	12.5775	12.3515	12.6568	12.7955	11.9851	12.3401	12.5235	12.5343	12.5086	12.7796	12.2178	12.8091	12.6774	12.3126	12.6474	12.6215	12.2462	12.272	12.6499	12.282	12.4441	12.5306	12.7165	12.3132	12.538	12.6375	12.6907
NPM1P22 /// NPM1P22	10.4964	10.5412	10.5522	10.565	10.8724	10.6949	11.065	10.3123	10.9079	10.6503	10.5214	10.6754	11.2526	10.8831	11.0345	11.4013	10.7841	10.6636	10.6697	11.0103	10.2705	10.944	10.6989	10.5338	10.6592	10.728	10.1956	10.6166	10.8353	10.8254	10.774	10.846	10.5691	10.9013	10.9728	10.5603	10.8855	10.7921	10.833	10.48	11.057	10.3964	10.7092	10.8322	10.952	10.7107	10.7784	11.0009	10.9741
NPM2	8.07611	8.23329	8.18524	8.3644	8.26869	8.12863	8.26093	8.47551	8.29618	8.21498	8.23194	8.4232	8.57464	8.34856	8.88958	8.24813	8.14776	8.2014	8.45975	8.34289	8.67003	8.17466	8.33935	8.25792	8.18424	8.1089	8.08694	8.09358	8.20219	7.99851	8.05595	8.42729	8.20724	8.18274	7.94742	8.10911	8.2679	8.12545	8.64287	8.30447	8.4662	8.73563	8.2925	8.25526	8.10255	8.2688	8.23128	8.37023	8.17775
NPM3	8.87093	8.82278	8.50021	8.48617	8.93347	8.46685	9.58841	9.26988	9.84738	9.09067	9.3178	8.46777	9.69133	9.51261	8.94663	9.18126	9.08734	8.8002	9.36613	8.98161	8.88643	9.10196	9.51704	9.21753	9.50881	9.81158	8.28499	8.86774	9.3174	9.10712	9.00949	9.29792	9.32601	9.7531	8.95887	9.06288	9.51865	9.13598	9.52852	9.60777	10.0696	9.5196	8.72802	8.63448	9.14076	8.39407	8.40762	9.11619	8.88693
NPNT	7.49954	7.98853	8.06448	7.95801	6.26351	6.65673	8.86422	8.21018	8.86221	7.80517	7.78341	9.1243	8.21501	7.76722	8.08606	8.12821	7.65544	8.13568	8.23851	6.60833	7.92045	8.89435	8.62963	7.44064	8.4201	8.08617	8.02042	8.6708	8.06107	8.0908	7.429	7.95172	8.65994	7.94241	7.98107	8.31478	8.40907	8.35961	7.3369	9.09414	7.89821	8.12467	7.71588	7.55575	8.04785	8.18504	7.95032	6.55368	8.06266
NPPA	7.49663	7.59374	7.28363	7.26709	7.31005	7.30897	7.57126	7.36251	7.46955	7.2203	7.48574	7.53003	7.70946	7.23774	7.82238	7.01766	7.47986	7.37179	7.1939	7.36905	7.88012	7.21571	7.4498	7.46146	7.39865	7.39449	7.36117	7.08748	7.51152	7.28745	7.14005	7.299	7.06234	7.37146	7.30021	7.24073	7.40603	7.26125	8.07812	7.26559	7.61496	7.65393	7.31673	7.46105	7.3163	7.48729	7.31573	7.47454	7.30831
NPPB	6.99441	6.8934	6.90964	6.93708	6.7014	6.84899	6.88877	6.99217	7.00774	6.95351	6.92053	7.31401	6.94095	7.30167	7.21596	7.21163	6.86327	7.07349	7.4625	6.96475	6.76666	7.1631	6.97523	6.60793	7.0326	7.05753	6.83342	6.57268	6.8506	6.65779	6.73481	6.98676	6.5832	6.87681	7.00157	6.62208	6.65436	6.75162	6.84913	6.89721	7.06446	7.09448	7.07487	6.67199	6.85526	7.02934	6.71253	7.23201	6.87719
NPPC	5.21416	5.06644	4.68752	5.27	4.89844	4.98802	4.99853	5.12678	5.08926	4.82595	4.90334	4.85764	4.94635	5.13227	5.23012	5.17247	4.90225	5.01099	5.53684	4.8704	4.61347	4.88688	4.92336	5.06756	4.92846	5.02744	4.98467	4.91571	4.95469	4.9185	4.77283	4.95505	4.80788	4.86653	4.81349	4.83601	4.83223	4.81786	5.08512	4.92523	5.39596	5.2133	5.09351	4.74672	4.9785	5.30502	4.93012	5.05616	5.0075
NPR1	7.61839	7.65194	7.44865	7.69184	7.28862	7.56283	7.6123	7.67213	7.48351	7.49841	7.51885	7.76272	7.71881	7.7325	7.93861	7.75216	7.28275	7.51582	7.45288	7.42194	7.38647	7.47264	7.50393	7.5191	7.62814	7.60214	7.6184	7.45007	7.55748	7.48333	7.35775	7.75424	7.46007	7.54379	7.42629	7.37449	7.57881	7.49433	7.64706	7.44059	7.74682	7.74497	7.61198	7.46245	7.57794	7.60187	7.49352	7.55849	7.39007
NPR2	6.82724	6.89576	6.87616	6.78876	6.69545	6.86399	6.7303	6.78974	6.77044	7.2259	6.7267	6.51322	6.94987	6.82659	7.01586	6.92022	6.95503	6.93871	7.05799	6.6786	7.07094	6.66353	6.92932	7.00567	6.91717	6.94319	7.1634	7.12105	6.86879	6.87618	6.82963	6.84546	6.94741	6.8568	6.92624	6.84826	6.74436	7.128	6.83024	6.90229	6.83241	6.94273	7.17592	7.04937	7.01426	6.9494	6.63461	6.80825	6.88986
NPR3	6.61979	6.54686	6.58727	6.5194	6.5505	6.79185	6.60222	6.45312	6.69678	7.23509	6.6938	6.58384	6.67713	6.55485	6.4628	6.5531	6.70684	6.72361	6.75279	6.7162	6.6492	6.72388	6.56809	6.92287	6.67787	7.03646	8.30736	6.50431	6.98012	6.47364	6.88377	7.02338	6.90828	6.71426	7.11721	6.75331	6.43958	7.237	6.57367	6.55828	7.44385	6.78032	6.98689	6.7336	6.66656	6.72298	6.98557	6.63314	6.70179
NPRL2	7.99799	8.17466	8.20324	8.07201	8.17589	7.97933	8.35324	8.46639	8.50708	8.15626	8.19941	8.20952	8.16994	8.33586	8.27984	8.13626	7.80716	8.07839	8.0389	8.20341	8.27387	8.10291	8.4852	8.43306	8.14831	8.29534	7.86261	8.01329	8.10243	8.22153	8.14079	8.17335	8.25298	8.47648	8.00728	7.95188	8.22454	8.07397	8.20959	8.37978	8.29277	8.68478	8.0055	8.08804	8.27764	8.27317	8.10478	8.13272	8.2789
NPRL3	7.61987	7.567	7.46068	7.68123	7.63948	7.64124	7.7191	7.88164	7.65955	7.44429	7.52914	7.61498	7.57085	7.64187	7.82716	7.66475	7.53905	7.50395	7.69075	7.81353	7.697	7.47124	7.65623	7.74626	7.66943	7.59795	7.58849	7.56019	7.76899	7.75874	7.53453	7.57344	7.49493	7.60654	7.4029	7.51537	7.70182	7.68346	7.60868	7.88196	7.62555	7.90277	7.60918	7.79583	7.61717	7.59594	7.53997	7.91699	7.72685
NPSA	4.45802	4.47411	4.49931	4.48124	4.44991	4.39993	4.39789	4.56815	4.44129	4.62408	4.44897	4.48862	4.55482	4.44372	4.57185	4.41745	4.46962	4.57148	4.78322	4.4913	4.60729	4.36564	4.6531	4.50286	4.399	4.46978	4.33076	4.52669	4.54954	4.37785	4.43452	4.33105	4.45184	4.52305	4.57174	4.44155	4.50931	4.40134	4.56548	4.48514	4.3631	4.50757	4.49246	4.54273	4.51194	4.54128	4.53323	4.57275	4.33744
NPSR1-AS1	6.0224	6.02221	6.12018	6.15071	5.97473	6.02987	6.24226	6.00928	6.01053	6.03803	5.93001	6.21267	5.90519	6.07553	5.9329	5.9727	6.01829	6.07428	6.04751	6.39698	6.25259	6.10622	6.05686	6.00344	5.9608	6.0515	5.88253	5.97328	6.13672	5.94463	6.18614	6.01599	5.98763	6.00623	6.27843	5.94748	5.99645	6.05344	6.13416	5.93264	6.31343	6.47482	6.17259	6.03986	6.00392	5.92652	6.05283	6.10987	6.0523
NPTN	11.2552	11.6063	11.506	12.0409	12.043	11.3138	11.818	11.5952	11.5197	11.8899	11.5107	12.0479	11.8326	11.7301	11.7664	11.9203	11.2863	11.2211	11.8202	11.2539	10.9616	11.949	11.865	11.4347	11.9087	11.4056	12.1222	12.1381	11.6445	11.9624	11.753	12.1219	11.9816	11.5144	11.6866	11.7616	12.0028	11.6911	11.551	11.7361	11.6594	11.3269	11.7842	11.6911	11.5265	12.2136	11.5932	11.6	11.7576
NPTN-IT1	7.17137	7.19826	8.27336	7.34723	7.02107	7.64248	7.4948	8.26718	6.66966	7.60804	6.93038	8.01254	6.47211	6.85836	7.06092	6.3822	6.65523	6.83113	6.92211	7.09578	7.05408	6.69104	6.54877	6.6648	7.60604	7.21981	8.29103	9.15169	7.26172	7.26222	7.96863	7.04828	7.06613	6.53348	7.38253	7.39011	7.05064	7.53292	7.42568	6.94531	6.2253	7.4214	7.30534	7.29847	7.6065	7.26963	6.78849	6.61017	7.06043
NPTX1	6.59539	6.63064	6.66866	6.66479	6.43458	6.65626	6.76654	6.66225	6.43089	6.71263	6.60713	6.91485	6.77905	6.75473	6.81793	6.65086	6.63351	6.50943	6.32639	6.73576	6.39132	6.67499	6.68544	6.56399	6.54792	6.50802	7.08908	7.01401	6.802	6.70896	6.91396	6.68909	6.5366	6.71192	6.71314	6.61965	6.65896	6.66174	6.73212	6.51155	6.98088	6.59706	6.77105	6.59497	6.62558	6.71558	6.77523	6.61447	6.57246
NPTX2	10.4078	5.91547	6.55354	9.00759	6.31611	6.62989	6.11525	6.38486	6.09522	8.71211	7.19189	5.9438	6.47492	6.04059	5.78746	6.18269	9.49768	6.19167	6.89995	9.42904	6.23875	6.0205	6.43581	11.0946	7.16107	6.73374	8.35312	7.53707	8.1807	6.30611	5.94214	6.41643	6.1379	5.99798	7.02755	6.25987	6.21098	8.19335	6.67743	6.88479	6.38738	6.66211	6.91699	6.74014	6.20924	6.42425	6.76474	9.70153	6.19558
NPTXR	7.16096	7.39905	7.0019	7.15447	7.04148	7.11859	7.18317	7.4385	7.29386	7.05223	7.22288	7.25638	7.29303	7.37831	7.5357	7.34336	7.19149	7.32936	7.38156	7.11913	7.45525	7.24458	7.20225	7.29347	7.25662	7.28421	7.38949	7.00694	7.25397	7.04124	7.44403	7.30355	7.07473	7.07532	7.21959	7.02104	7.05438	7.2601	7.37079	7.19413	7.14686	7.33937	7.38561	7.35679	7.26364	7.23943	7.5628	7.51328	7.16335
NPVF	4.75536	4.91416	4.57802	4.76034	4.76558	4.87915	4.96789	4.69264	4.85032	4.85448	4.53244	4.76686	4.92637	4.73866	4.84171	4.63514	4.84398	4.84233	5.02768	5.2664	4.89748	4.78311	5.10778	5.04952	4.69282	4.81338	4.75697	4.68698	4.70757	4.65491	4.72626	4.74668	4.68044	4.75949	4.95661	4.69613	4.76638	4.75898	5.05048	4.86996	4.84797	5.05376	4.79796	4.73898	4.68055	4.50928	4.57802	4.72892	4.60639
NPW	4.21703	5.82876	4.16276	7.78691	4.0618	4.2007	4.52651	5.03453	4.25672	4.00475	4.14922	4.23899	4.17989	4.41664	4.60742	4.19016	4.11291	4.37031	5.04337	4.23592	4.05971	4.43977	4.64362	4.13459	4.32841	4.09482	4.27942	4.2933	6.1705	4.21353	4.14429	4.14137	4.07168	4.19243	4.12506	4.33402	4.64029	4.19724	4.2897	4.17545	4.26867	4.31727	4.35863	4.15331	4.19355	4.45609	4.06324	4.0693	4.72576
NPY	6.48893	6.87406	6.50127	6.5206	6.22394	6.36174	6.19416	6.63922	6.43154	6.49101	6.38158	6.86034	6.46307	6.9267	6.80306	6.53506	6.39449	6.36171	6.72544	6.77492	6.57813	6.63522	6.74798	6.52741	6.46968	6.61255	6.62766	6.55631	6.41666	6.29852	6.33692	6.5419	6.38446	6.52424	6.41655	6.3694	6.54969	6.39143	6.94819	6.13525	6.77097	6.85154	6.71744	6.60852	6.53768	6.53496	6.31416	6.64597	6.43607
NPY1R	5.13381	4.68377	5.168	5.10806	4.6776	4.51521	4.37286	4.33919	4.59112	5.32414	4.87964	4.49536	5.22831	4.34265	4.37007	4.52802	5.23911	4.60424	4.44047	4.38715	4.74261	4.83748	4.72735	4.67651	4.45172	4.67555	6.75917	5.35639	5.14989	4.46149	6.19076	5.51025	4.69333	4.5017	5.2844	4.70254	5.69532	4.33221	6.29185	4.72271	4.74064	5.45359	4.60114	5.07408	4.59755	4.46362	4.49338	4.86497	4.59559
NPY2R	5.56732	5.74024	5.70485	5.50295	5.53156	5.59601	5.70808	5.48487	5.6874	5.58062	5.60759	5.63985	5.82887	5.65636	5.5624	5.78237	5.72892	5.82734	5.6177	5.69785	5.74867	5.79092	5.66069	5.55376	5.58206	5.59163	5.44479	5.50994	5.72596	5.43456	5.79947	5.62611	5.65169	5.74459	5.77403	5.63887	5.63299	5.58246	5.67362	5.55371	5.78793	5.64197	5.70291	5.64232	5.64877	5.58704	5.56405	5.70549	5.62268
NPY5R	6.09916	6.11959	6.08714	5.69041	5.8378	5.78304	5.84231	5.77137	5.95655	6.05505	5.69832	5.82892	5.88589	5.85532	5.65427	5.61733	5.99345	6.17706	5.71338	6.13713	6.45999	5.8849	6.03523	5.93679	5.90379	6.14163	5.92555	5.77864	6.03636	5.77402	5.96379	5.79978	5.78249	5.95046	6.01491	5.92308	6.01155	5.85367	6.09096	5.73671	6.19556	6.35649	6.09258	6.0526	5.76511	5.51565	5.94229	6.06158	5.84582
NPY6R	6.62775	7.02854	6.82313	6.46797	6.60041	6.63737	6.53649	6.6022	6.66782	6.60921	6.60274	6.74489	6.6372	6.42587	6.60556	7.08702	6.60662	7.04977	6.62406	6.68217	7.07038	6.52889	6.53556	6.60218	6.49481	6.77943	6.49994	6.58829	6.98552	7.48502	6.61184	6.54303	7.98084	6.6429	7.15986	7.2772	7.12479	6.65628	6.85897	6.61124	6.59639	6.85389	6.58397	6.76656	6.59443	6.54798	6.53247	6.80613	6.61047
NQO1	10.7314	11.6379	10.4964	11.9221	10.2018	10.051	11.0512	9.27508	8.60419	10.4437	10.7611	9.11904	10.6836	10.2779	11.189	10.5958	11.2351	11.3095	10.5959	10.0081	10.6374	9.83189	10.2994	10.0659	9.12316	10.8581	10.3862	10.422	10.1019	11.2221	9.60799	10.8407	11.5148	10.7405	10.5698	11.1869	11.03	8.8502	10.8674	11.597	7.91717	10.4302	9.61108	10.8185	10.9664	11.7106	10.841	10.8708	10.0985
NQO2	7.86727	8.25557	7.06193	8.41527	8.0864	8.26362	7.61511	7.80855	7.86854	8.42883	8.10928	7.92455	8.20885	7.78286	7.81099	8.57304	8.04269	7.84244	8.01981	8.08645	8.21307	7.47327	7.65039	8.1341	7.68102	8.67156	8.2893	7.72375	7.80862	8.40855	7.88061	8.41786	8.20616	8.4847	7.9832	8.0081	7.75446	7.88069	8.22177	8.35841	8.06481	8.21155	8.24147	7.93763	8.05459	8.19995	7.98879	8.2166	7.70328
NR0B1	5.07947	5.2067	5.09247	5.02572	5.10531	5.12907	5.18139	5.09092	5.16056	5.18537	5.18544	5.22897	5.18668	5.23886	5.39172	5.38851	5.16555	5.18535	5.06774	5.00188	5.02633	5.21315	5.13768	4.97509	5.10015	5.20631	5.06506	4.85778	5.15967	4.99975	4.85973	5.25992	5.08769	5.08398	5.10041	5.13686	5.04473	5.15221	5.04383	5.17661	5.38713	5.05782	5.08898	5.03761	5.1574	5.18965	5.01558	5.31462	5.22074
NR0B2	7.62692	7.61394	7.63886	7.36435	9.20004	7.65427	7.59485	7.98107	8.37117	8.06663	7.4519	7.49446	8.13563	7.95969	8.22822	8.09633	8.38695	7.46313	8.01358	7.96691	8.20133	8.36806	8.22336	8.04282	7.8728	7.32196	7.53866	7.5302	7.84908	8.75378	8.00385	7.56325	7.55831	7.44035	7.65922	7.3627	8.28543	7.54629	9.15381	8.0581	7.70511	7.80882	8.10134	7.92186	7.53621	7.59219	8.43679	7.83063	7.7703
NR1D1 /// THRA	7.83876	7.80357	7.62679	7.80096	7.79965	7.748	7.66691	7.72757	7.69842	7.69878	7.85667	7.67251	7.717	7.69423	7.85372	7.6568	7.76261	7.83996	7.9761	7.64496	7.89526	7.68602	7.62962	7.67946	7.8821	7.73621	8.8302	7.66398	7.7639	7.77334	7.79073	7.89452	7.7778	7.69169	7.91766	7.92927	7.90272	7.84433	8.07381	7.74652	7.83017	7.95303	7.83377	7.80412	7.77412	8.03409	7.8118	7.83207	7.78844
NR1D2	8.45649	7.97225	6.29495	8.49023	8.61437	7.66796	7.30275	7.9062	7.49441	8.23277	8.36573	7.527	8.06339	8.61406	7.60072	7.69208	7.86434	7.72057	7.24121	8.17726	8.51771	8.06273	7.98047	7.95214	8.00233	7.04254	9.0706	8.16807	7.64232	8.81195	8.65298	8.75784	8.74208	7.42091	7.95791	8.61496	8.84084	7.81883	8.06033	8.14949	7.66077	7.76252	7.97384	8.64723	7.96431	8.98282	8.60931	8.77026	8.56549
NR1H2	8.35675	8.22849	7.59755	8.76781	8.05759	7.9876	7.96086	7.87807	7.92427	7.96615	7.97819	7.71502	7.92236	7.92212	8.18394	7.99278	8.043	7.71162	8.16494	7.60684	8.48302	8.308	8.24171	8.46642	7.3494	7.60387	8.32895	7.94564	7.84005	8.29629	7.55058	7.95857	8.69947	7.76277	7.67859	8.08806	8.25291	8.14437	8.00519	8.24804	8.00392	8.60189	8.15678	8.00368	7.82999	8.39103	8.62717	8.37191	7.76405
NR1H3	8.2041	7.02159	7.47655	6.9902	8.56992	7.80371	7.48613	7.84952	8.56588	8.68424	8.27164	7.32008	8.18821	8.14355	7.58527	7.79712	8.56418	7.83028	9.16622	7.60093	8.10041	7.9969	8.75884	8.66733	7.76537	8.48315	7.48945	7.57484	8.05567	8.03782	7.9471	7.91571	7.73992	8.0865	7.72538	7.44202	8.22767	8.02396	7.62414	7.54731	7.88969	7.64779	7.83826	8.89248	8.027	7.2502	8.07893	7.26944	8.01001
NR1H4	5.40205	5.56345	5.47486	5.32758	5.6609	5.3431	5.42951	5.57291	5.85109	5.42919	5.45937	5.3412	5.68317	5.18415	5.3092	5.68019	5.48348	5.79798	5.69015	5.45239	5.54195	5.64217	5.58224	5.44933	5.24329	5.42607	5.17182	5.36563	5.34075	5.40827	5.60704	5.55646	5.27387	5.5965	5.96511	5.84594	5.75667	5.24603	5.78971	5.38493	5.25841	5.79044	5.45568	5.37383	5.43681	5.29381	5.30653	5.69982	5.41075
NR1I2	7.98297	7.71626	8.72881	8.8187	8.76607	8.39909	8.55862	8.37606	8.85858	8.13727	8.55924	8.25318	8.45859	8.70469	8.90459	8.20169	8.22023	8.34055	9.17274	8.78259	8.97995	8.90549	8.4572	8.50367	8.80755	7.01708	7.31369	8.25879	8.10504	8.6435	8.64681	8.74954	7.00935	7.30212	8.0305	8.3928	8.8768	8.42021	8.94046	9.01588	6.94757	8.34745	7.75303	8.95582	8.98012	6.27602	9.27046	8.59908	8.45256
NR1I3	5.5241	5.60725	5.52939	5.42289	5.36966	5.45195	5.45601	5.19352	5.4231	5.42381	5.40891	5.46429	5.56513	5.50721	5.49935	5.37888	5.49555	5.64445	5.51215	5.51318	5.72966	5.51685	5.40881	5.52184	5.57918	5.54987	5.35185	5.23751	5.56582	5.40215	5.492	5.23442	5.44301	5.33341	5.69795	5.38133	5.59957	5.33616	5.71116	5.37878	5.48172	5.41163	5.56367	5.50627	5.36637	5.45863	5.35463	5.52231	5.33579
NR2C1	6.80722	6.77208	6.75288	6.96296	6.51923	6.56742	6.89133	6.89192	6.62634	6.57817	6.75794	6.78913	6.46303	6.69029	6.59489	6.62684	6.91177	6.71969	6.46652	7.24838	6.66299	6.99647	6.48985	6.68807	6.5787	6.966	6.507	6.70878	6.55286	6.79554	7.08488	6.95151	6.62304	6.73665	6.71417	6.85631	7.01163	6.57199	6.60183	6.81421	6.24439	6.17224	6.76772	6.7008	6.8	6.70115	6.71451	6.70555	6.71336
NR2C2	8.15698	7.90144	8.08805	7.9295	8.30967	7.88345	7.96693	8.06836	7.89395	7.95041	8.09238	8.20227	7.90871	8.01548	7.7184	8.17	7.6575	7.95315	7.83129	8.12222	7.85622	8.10659	7.95511	7.9535	8.17057	7.86797	8.35803	8.43218	8.00907	8.2216	8.3232	8.17742	8.19925	7.89243	7.95552	8.09779	8.11126	7.90665	7.67428	8.22834	7.97118	7.44707	7.81431	8.28082	8.29057	8.08731	8.13706	8.01891	8.10522
NR2C2AP	8.99969	8.79613	8.42729	8.73837	8.70392	8.52664	8.91706	9.05399	8.61622	8.62073	8.70194	8.55743	8.50354	9.00517	9.25255	8.81565	8.62341	8.47824	8.60214	8.95913	8.65565	8.39551	8.53631	8.98538	8.82141	8.78166	8.40355	8.52176	8.60368	8.85312	8.50912	8.72823	8.64382	8.86649	8.35132	8.66821	8.61806	8.67857	8.44125	9.21224	8.94547	9.00997	8.71941	8.48878	8.5912	8.96521	8.85885	8.79164	8.72725
NR2E1	6.54142	6.70699	6.62334	6.49306	6.5439	6.5286	6.6957	6.45974	6.72216	6.59457	6.4986	6.54322	6.64231	6.67275	6.77984	6.67574	6.44966	6.85229	6.819	6.64144	6.61372	6.52066	6.69502	6.56691	6.73603	6.62775	6.4568	6.24996	6.50803	6.41756	6.53668	6.4804	6.70167	6.55775	6.67212	6.53713	6.35596	6.60698	6.59144	6.51312	6.687	6.81382	6.8383	6.61884	6.75648	6.42698	6.39827	6.58278	6.51769
NR2E3	6.60288	6.64126	6.52138	6.45726	6.47389	6.58889	6.69383	6.47612	6.81276	6.54476	6.62108	6.65947	6.59138	6.56597	6.9255	6.96527	6.69137	6.7471	6.89349	6.43403	6.58199	6.56645	6.57778	6.48188	6.57535	6.67607	6.47178	6.0902	6.45649	6.46066	6.24859	6.65339	6.47367	6.58656	6.5944	6.46911	6.31486	6.61637	6.59996	6.53639	6.65739	6.60193	6.6382	6.43882	6.69177	6.62658	6.49756	6.6647	6.50846
NR2F1	8.62133	7.7228	7.70806	8.06194	7.28562	8.80978	7.40069	8.44508	7.65418	8.23327	8.70609	7.63441	9.02102	7.89417	8.25688	8.0124	8.53369	8.62947	8.3921	8.63942	9.07994	8.28788	7.60921	8.41822	9.26796	9.71458	7.82997	8.74199	8.32879	9.02465	8.47699	8.59112	8.81187	8.56742	8.46975	8.71982	8.44281	7.84726	8.09029	8.10407	8.40622	8.05833	8.40986	8.17967	9.33574	7.78926	9.58839	8.37163	8.12003
NR2F1 /// NR2F2	7.26492	7.20009	6.99955	7.23928	6.85446	7.30451	7.171	7.28574	7.10154	7.05219	7.31317	7.31402	7.378	7.46995	7.71894	7.67542	7.22251	7.37316	6.99212	7.25359	7.34081	7.08904	6.94703	7.22605	7.50773	7.6609	6.89574	7.39936	7.0926	7.30533	7.016	7.4818	7.23783	7.30316	7.19497	7.27372	7.21469	6.90879	7.33995	6.98902	7.41889	7.50193	7.32461	7.12033	7.50594	6.96131	7.52988	7.26515	6.99427
NR2F1-AS1	5.74348	5.83545	5.70055	5.58671	5.59635	5.77985	5.71862	5.82861	5.77945	6.01336	5.7856	5.65863	5.79893	5.57954	5.55135	5.66059	5.98549	5.92702	5.906	5.87918	6.03793	5.70393	5.80315	6.10347	5.93689	6.19257	5.89159	5.87995	5.76158	5.77159	5.97811	5.84452	6.09024	5.73051	5.96918	5.85332	5.47622	5.8729	5.77048	5.75163	5.84125	5.93694	5.99926	5.77907	5.92192	5.71151	5.76953	5.69139	5.63231
NR2F2	7.89921	7.88934	7.91746	8.37129	7.75661	7.7885	8.14352	7.91479	7.60276	7.85926	7.8655	8.73506	7.71691	7.67138	7.83756	7.76338	7.83124	7.82936	7.76348	7.74297	7.90185	7.69429	7.59314	8.11105	8.02558	8.39156	8.59168	7.53478	8.07659	8.01425	7.9143	8.16853	8.22592	7.81815	7.53771	7.86208	7.74192	8.27136	7.70253	7.76179	8.30208	7.46711	8.07854	7.92395	7.9756	8.51543	8.39009	7.85902	7.8202
NR2F2-AS1	5.84593	5.72463	5.75281	5.88111	5.75436	5.88763	5.71698	5.83753	5.76056	5.89587	5.70249	5.97237	5.78158	5.6852	5.66555	5.92017	5.97445	5.86021	6.13483	6.10624	5.93448	5.73505	5.83801	5.7873	5.77227	5.85818	5.78255	6.01366	5.76774	5.59816	5.94144	5.70547	5.5434	5.67364	5.81928	5.64999	5.80489	5.76543	5.81861	5.58114	6.00537	5.91059	5.81079	5.71848	5.80958	5.89422	5.82941	5.61259	5.77586
NR2F6	7.59938	7.35198	7.10269	7.69389	7.23391	7.33948	7.31396	7.50241	7.71308	7.00651	7.51877	7.2705	7.39191	7.62214	7.73419	7.72888	7.0799	7.21092	7.44427	7.47604	7.24897	7.63087	7.60049	7.60931	7.287	7.32207	7.08251	7.25878	7.33785	7.41174	7.07757	7.00312	7.48215	7.38065	7.1706	7.46376	7.46803	7.30914	7.29652	7.68013	7.51306	7.57347	7.29272	7.50784	7.30592	7.48619	7.63275	7.79407	7.41085
NR3C1	8.00748	7.08551	7.36386	7.81256	7.67298	7.91548	6.90605	8.11266	6.66056	8.93583	7.762	6.62786	7.61933	7.54499	6.85635	7.00914	8.0154	7.34945	7.75794	7.4454	7.24656	7.32839	7.18971	7.57998	7.57039	8.16329	9.14575	8.13858	7.67402	7.30455	7.7742	7.89966	7.85254	7.43822	7.88984	7.3059	7.106	8.01276	7.21336	7.14634	7.64213	7.52255	8.11281	7.50177	7.39135	7.30794	7.41116	6.6538	7.66024
NR3C2	8.45441	8.91858	7.55823	8.77348	8.5563	7.8788	8.05916	7.80389	6.84732	6.44725	8.91434	9.42686	9.51451	7.81375	9.06669	9.80991	8.5495	8.42751	5.59093	7.06301	7.97485	7.26837	8.23654	6.81761	7.00364	8.08027	8.25489	8.96962	8.76171	9.22932	8.75943	6.54754	9.06914	8.75004	8.58717	9.12591	8.57711	8.3608	8.0444	6.95607	6.92404	7.95672	6.93277	7.70271	7.33406	9.21765	8.26301	7.25261	7.79282
NR4A1	8.82876	8.87668	8.99458	9.20057	8.81324	8.45886	9.05335	8.68859	8.40053	8.99054	9.16088	9.57331	8.69636	8.73461	8.59485	8.3744	8.45243	8.23928	8.57214	8.94618	8.73589	8.34038	8.30089	8.66957	9.42374	8.84915	8.88751	9.06619	8.95485	8.84011	8.57913	8.61823	8.6802	8.42787	8.71767	9.2845	9.12339	8.92002	8.6626	8.42413	8.34587	9.11675	8.771	8.26455	8.37316	8.43804	8.47459	8.97404	8.40783
NR4A2	6.91522	8.06493	7.7414	8.87014	8.1868	7.68933	10.4271	7.93675	6.98762	8.77757	8.38789	11.17	8.27028	7.61989	6.70331	8.10637	6.80059	6.70526	7.39545	8.2938	7.3231	7.62652	6.51684	7.55063	8.84309	10.1922	8.05353	8.97037	8.43211	8.69929	8.05871	7.18498	8.75884	7.65372	7.59289	8.60346	9.24072	8.66978	7.85844	7.43223	8.46077	8.24641	8.09583	7.51003	6.72755	7.93773	6.38939	8.14311	6.86792
NR4A3	7.11399	7.07573	6.86623	6.96636	7.20446	6.96616	6.84201	6.89446	6.84885	7.40035	7.21521	7.2027	6.93503	7.25693	6.71905	6.83871	6.88856	6.98356	7.20039	7.3426	7.24093	6.72967	6.85694	7.2488	7.35275	7.24868	6.97225	7.57848	7.28578	7.22766	7.00578	6.76728	7.08912	6.92457	7.39494	7.15384	7.17412	7.362	7.22401	6.81378	6.77541	7.21797	7.12733	6.83533	6.88377	6.67561	6.79571	7.096	6.8107
NR5A1	5.72587	5.48558	5.45393	5.90088	5.66372	5.49163	5.737	5.55719	5.88605	6.02482	5.65535	5.90231	5.94958	6.09697	5.97033	5.80393	5.53386	5.15078	6.08277	5.7096	5.39612	5.6561	5.69567	5.45117	5.62045	5.82189	5.47505	5.84291	5.53851	5.54848	5.51523	5.70332	5.3369	5.59105	5.33284	5.39949	5.56877	5.35194	5.80855	5.62418	5.98144	6.01629	5.77014	5.37776	5.56852	5.81372	5.69026	5.96155	5.54521
NR5A2	5.20123	5.31681	7.10462	5.31102	6.85914	5.82902	5.18362	6.22346	6.1734	5.03306	5.74316	5.66495	6.34326	5.58786	5.47471	6.5544	5.30181	5.64691	5.50373	5.8557	6.09065	5.5346	5.60991	5.73388	5.47598	6.16205	6.21865	6.47879	5.42854	6.4211	6.64103	5.37438	5.92239	5.56589	6.10211	5.85882	6.15995	5.51737	5.63219	5.86414	5.21129	5.43541	5.37719	5.64334	5.87253	5.17134	5.89501	5.45039	6.0789
NR6A1	7.42284	7.4154	7.43313	7.28379	7.26093	7.30992	7.36945	7.27571	7.34452	7.31409	7.35921	7.18768	7.26734	7.23433	7.25876	7.21175	7.44678	7.31558	7.5372	7.38101	7.37198	7.22442	7.31608	7.30616	7.32159	7.30747	7.23673	7.22236	7.26758	7.24269	7.2474	7.34405	7.1027	7.21737	7.26147	7.32592	7.30074	7.18333	7.36144	7.43241	7.33419	7.40283	7.272	7.34369	7.31293	7.24793	7.21639	7.31065	7.19703
NRAP	6.27944	6.36722	6.27724	6.27679	6.22565	6.1916	6.36839	6.25747	6.33731	6.2672	6.28803	6.31474	6.57355	6.36714	6.53052	6.52194	6.38704	6.39719	6.6546	6.30421	6.39377	6.33906	6.4154	6.2651	6.30626	6.23037	6.29331	6.02617	6.31558	6.08667	6.12037	6.23799	6.22057	6.28508	6.36027	6.18496	6.23685	6.16698	6.36447	6.17024	6.38776	6.37219	6.23994	6.22502	6.20948	6.2665	6.18037	6.45057	6.23479
NRARP	10.7243	9.77379	10.5003	10.645	10.377	10.5068	10.9022	10.2566	9.95584	9.94173	10.1646	10.9724	10.5484	10.8784	10.1007	11.0014	8.87433	10.4525	9.79526	10.4117	9.45659	10.0717	9.92106	9.10147	10.5534	8.7144	9.95785	10.5585	10.3536	10.1121	9.81125	9.95785	9.96946	9.53635	10.0959	11.3007	10.3007	10.0455	9.37155	10.6047	8.99731	9.92371	9.97301	9.30582	9.8641	10.1421	9.0274	9.48671	10.7605
NRAS	10.0889	9.69292	8.90042	10.2819	10.0582	9.6799	9.54125	9.54729	9.85407	9.5399	9.85977	9.69672	9.79854	10.2123	10.0495	9.76043	9.17789	9.53802	9.37785	10.1806	10.0872	10.4297	9.37561	9.77252	10.0441	9.78939	9.59362	10.127	9.86487	9.95602	9.81289	9.2803	9.77382	9.79099	9.53562	9.80411	10.0528	9.72909	9.23931	9.91863	10.2149	8.74263	9.06927	10.0508	9.90882	9.63973	10.1216	10.0248	9.90876
NRBF2	7.98859	8.24842	7.00154	8.15777	8.63432	7.89661	8.25665	7.88881	8.34831	8.45856	8.0789	8.08037	8.30934	8.47656	8.02414	8.54357	8.21525	7.94529	7.96221	8.00568	7.82527	8.40795	7.99633	8.14949	7.98827	8.05312	8.57687	8.45434	7.9868	8.46573	8.00182	8.44638	8.59122	8.3415	7.8856	8.25931	8.22774	8.18026	7.1837	7.87371	8.28706	7.318	8.08178	7.98684	8.1329	8.0513	7.74989	7.80872	8.05728
NRBP1	8.99362	8.73649	8.80075	9.02626	8.72962	8.79905	8.85705	8.80067	9.16246	8.98552	8.99987	8.89656	8.79769	8.82972	9.10365	8.82704	8.87718	8.58091	8.93481	8.70263	8.61493	9.34078	8.98831	9.08357	9.0501	8.74319	9.15062	9.32438	8.72076	9.15599	8.64624	9.18399	9.17212	8.86574	9.0294	8.8963	9.08858	9.10597	8.51757	9.27074	9.13816	8.75809	8.93302	8.94364	8.88528	9.54666	8.76035	8.6957	9.14909
NRCAM	6.79262	6.69476	6.75927	6.6147	6.95744	6.58771	6.59772	7.05628	7.42951	6.93218	6.61515	6.55838	6.64448	6.82657	6.90556	6.80605	6.73245	6.93359	6.83408	7.05755	6.99299	8.49717	7.94347	6.68174	6.73969	6.92034	7.94222	7.23842	8.12171	7.22487	6.60283	8.22934	6.67346	6.72956	7.97245	7.99621	6.88061	7.31321	6.89886	6.63985	6.76085	6.93016	6.94721	6.9632	6.71268	6.7948	6.79655	6.66032	6.51861
NRD1	8.04653	7.76655	7.78984	7.84826	7.89867	7.83859	7.9567	8.00535	7.52459	7.85755	7.48847	8.26569	7.42823	7.65987	7.69421	7.39457	7.40582	7.61695	7.73016	7.6208	7.4618	7.4824	7.44914	7.55194	7.66585	8.34405	7.92545	8.41137	7.76407	7.80766	7.86699	7.15691	7.45242	7.88177	7.65458	7.5713	7.60423	7.9054	7.45413	7.53174	7.48709	7.67476	7.66151	7.63449	7.93716	7.74505	7.58586	7.72312	7.52925
NRDE2	6.0706	6.22813	6.13889	6.26455	6.16867	6.35358	6.34063	6.24334	6.39005	6.04217	6.15533	6.33429	6.51252	6.57719	6.43129	6.49271	6.18608	6.23777	6.29787	6.02533	5.81896	6.31294	6.22372	5.99485	6.13332	6.1604	6.21494	6.2582	6.19064	5.94825	5.95792	6.32324	6.12559	6.32763	6.09342	6.15367	6.25688	6.1773	6.14318	5.92173	6.1727	6.0895	6.11171	5.87763	6.27775	6.44192	6.04036	6.13395	6.23568
NREP	7.05871	7.18678	7.42955	7.39565	7.32571	7.59936	6.99284	7.63678	7.42978	7.37387	7.28582	6.79016	7.06204	7.122	7.67737	7.12391	7.32319	7.60506	7.88279	7.10436	7.58297	7.34304	7.57239	7.29939	7.80258	7.29012	8.27285	8.36862	7.56743	7.55983	7.72862	7.40939	7.67254	7.01734	7.5758	7.63878	7.32611	7.83213	7.3576	7.82049	7.50937	7.17978	8.1042	7.48539	7.83341	7.96552	7.36113	6.96774	7.24092
NRF1	6.87011	6.86038	6.8528	7.10565	6.74378	6.99895	6.80142	6.96182	6.76167	6.67791	6.97675	6.92066	6.76515	7.17027	6.97717	7.06064	6.82074	6.64258	6.72843	6.97004	6.67498	6.96913	6.77418	7.1244	6.92603	6.83154	6.75974	6.91868	6.80473	6.81674	6.86001	6.88247	6.73887	6.83748	6.66358	6.77741	6.76482	6.76218	6.60767	6.78121	6.89119	6.83612	6.81922	6.9251	6.8007	7.05426	6.99865	6.98364	6.79866
NRG1	6.19215	6.40433	6.35237	6.17067	6.06313	6.21019	6.21254	6.19581	6.27855	6.14347	6.13272	6.14032	6.366	6.41629	6.30239	6.24942	6.28435	6.29278	5.93965	6.18646	6.2362	6.26842	6.12629	6.18783	6.14564	6.24808	6.12089	6.28803	6.16355	6.01156	6.36553	6.16712	6.01805	6.12054	6.24882	6.1006	6.06269	6.21973	6.33253	6.12053	6.20848	6.32212	6.18814	6.0752	6.18343	6.0825	6.1148	6.33796	6.1586
NRG1-IT1	5.59167	5.69392	5.82914	5.41313	5.49412	5.76725	5.78185	5.55874	5.62801	5.68386	5.55908	5.5556	5.78712	5.44144	5.67401	5.2793	5.65758	5.77749	5.5956	5.72727	5.68927	5.73712	5.59482	5.56725	5.53476	5.87645	5.3735	5.45229	5.62237	5.4197	5.66056	5.58153	5.52253	5.75614	5.79014	5.61241	5.72593	5.57477	5.69968	5.58586	5.62508	5.46271	5.62237	5.56483	5.52262	5.56898	5.63425	5.54472	5.72882
NRG2	6.09471	6.34862	6.38735	6.0175	6.09709	6.15593	6.11345	6.10732	6.30786	6.21545	6.1902	6.15487	6.14559	6.0103	6.09218	6.07309	6.21717	6.33348	6.69727	6.1681	6.38182	6.03308	6.19558	6.11961	6.03087	6.29986	6.11109	5.78004	6.1412	5.98689	6.09097	6.14178	6.00333	6.1802	6.31701	6.07235	5.91993	6.24824	6.26463	6.19045	6.07052	6.25172	6.11612	6.24583	6.17117	6.0945	5.96947	6.11804	6.01439
NRG3	4.78693	4.71957	4.77128	4.7462	4.53838	4.7231	4.72756	4.37903	4.74198	4.56516	4.53452	4.70161	4.66094	4.74138	4.64463	4.7788	4.86012	4.77936	4.79755	4.6942	4.64341	4.90278	4.67636	4.60596	4.7442	4.8624	4.69589	4.55548	4.67406	4.60666	4.47444	4.77691	4.64527	4.73348	4.7262	4.62866	4.66428	4.65406	4.65643	4.55843	4.73878	5.05139	4.73597	4.66063	4.71839	4.70786	4.6389	4.90613	4.67323
NRG4	4.85172	5.08742	4.96979	4.56283	4.81326	4.82468	4.85119	4.79849	4.92616	4.92419	4.75676	5.10632	4.89394	4.81299	4.79177	4.95452	4.96078	5.07893	4.67862	5.12873	4.8912	4.87362	5.05167	4.91029	4.89031	5.07001	4.56227	4.68234	4.86197	4.80803	4.8498	4.6611	5.03238	5.08953	5.04602	4.92168	4.6376	4.92242	4.95133	4.81111	4.84204	4.9247	4.91227	4.94873	4.92687	4.8767	4.86484	5.07796	4.89258
NRGN	7.96534	7.98268	7.85741	7.92785	7.9011	7.90217	7.89668	8.03302	7.81891	7.8979	7.91606	8.22076	8.24439	7.93964	8.11997	7.80343	7.91392	7.91142	7.73021	7.78383	7.85281	7.75701	7.80405	8.08139	7.81951	8.22388	8.08358	7.55261	8.10396	7.81432	7.846	7.72138	8.01666	7.98798	8.04143	7.98036	8.17858	7.94505	7.80861	7.78071	7.78148	7.99913	8.12373	7.77389	7.80851	7.77061	7.72315	7.84416	7.74384
NRIP1	9.89925	10.0477	10.1901	10.2028	10.3986	9.71628	9.84408	9.96176	10.3115	9.86493	9.71622	9.80326	9.9603	9.67189	10.0933	10.0285	9.78424	9.92192	9.71527	9.76763	9.86106	9.22752	10.1625	8.58089	9.66445	9.67201	9.89401	10.345	9.88752	9.95457	9.5978	9.69037	10.1428	9.8068	9.86957	10.3437	9.98602	10.0483	9.43901	10.198	9.30748	9.09595	9.82316	10.1559	10.1068	10.5093	9.82217	9.38147	10.0644
NRIP2	7.28823	7.31383	7.14816	7.22908	7.0775	7.34375	7.38424	7.52782	7.1969	7.0787	7.19179	7.55023	7.68941	7.80736	7.71355	7.85411	7.23889	7.37086	7.52514	6.68429	7.31461	7.37036	7.06939	7.05459	7.34535	7.45543	7.55885	7.01828	7.28177	7.14429	7.00801	7.38474	7.19282	7.05153	7.16421	6.88511	7.00042	7.27601	7.27999	7.1669	7.23789	7.36721	7.42423	7.15302	7.36286	7.48681	7.31265	7.35285	7.18373
NRIP3	7.53906	7.90892	7.56566	7.48372	7.59088	7.61338	7.50411	7.44014	7.37495	8.00215	7.54184	7.65834	7.46243	7.41049	7.2469	7.3682	7.59284	7.67195	7.36546	7.68892	8.10301	7.60237	7.48288	7.68567	7.65415	7.65781	7.6441	7.4505	7.74847	7.53988	7.56405	7.45377	7.76465	7.36236	7.74397	7.34957	7.29617	8.00059	7.53841	7.34582	7.58473	7.82167	7.92609	7.46188	7.56192	7.48027	7.54907	7.92495	7.54504
NRK	4.28823	4.25954	4.7109	4.48446	4.49833	4.38065	4.25859	4.68307	4.32995	4.63598	4.36221	4.32044	4.31396	4.52626	4.30302	4.43588	4.45797	4.47456	4.32962	4.41741	4.40697	4.2554	4.37424	4.53482	4.35722	4.53323	5.67789	4.41384	4.58133	4.4922	4.32627	4.77382	4.70207	4.34933	4.53372	4.35776	4.32079	4.52402	4.43417	4.51624	4.57246	4.42396	5.0455	4.57068	4.3567	4.64644	4.41453	4.33289	4.5638
NRL	6.89284	6.86892	6.67624	6.87922	6.74213	6.81773	6.76791	6.88657	6.9955	6.70011	6.63983	6.69386	6.71699	6.89567	6.76528	6.78566	6.79009	6.79902	7.15458	7.0227	6.87555	6.80581	6.97229	7.03841	6.67639	6.71879	6.71567	6.77105	6.6088	6.71616	6.73594	6.68064	6.67038	6.79073	6.82353	6.75353	6.8571	6.8716	6.78267	6.87135	6.87141	7.08378	6.81718	6.7515	6.60059	6.96532	6.73693	6.6356	6.85324
NRM	9.50387	9.38167	9.19274	9.50422	9.17938	9.3652	9.00905	9.59235	9.28498	9.15394	9.30183	8.90869	9.3207	9.27489	9.42655	8.87289	9.10325	8.98575	9.206	9.09042	9.55269	9.24767	9.53951	9.88424	9.57006	9.14421	9.53845	9.00253	9.24922	9.21113	8.91027	9.19236	9.44335	9.17697	9.11397	9.28192	9.14025	9.33087	9.39275	9.49834	10.1034	9.66307	9.34191	9.37513	9.1963	9.93205	9.29878	9.40677	9.08085
NRN1	6.48018	6.89371	6.20707	9.51928	7.33	8.96587	9.02047	7.25971	5.92841	6.52802	6.45931	6.00487	6.11957	5.70451	6.16867	6.62568	8.43946	8.01882	6.01036	8.70239	6.55788	6.37487	8.70417	6.83607	9.0303	8.89768	8.87408	7.71243	7.80461	7.54626	6.7758	6.80718	6.49323	6.59963	6.52949	10.0198	8.48753	6.54836	6.13196	6.2787	6.61832	6.73426	6.36607	6.67221	8.96142	10.2502	10.2291	9.15856	8.51919
NRP1	6.15358	6.1712	6.03044	6.07479	6.41361	6.29542	5.67171	6.10905	5.74198	6.53385	6.30735	5.84691	6.02563	6.0987	5.99901	6.17806	6.46948	6.20472	6.39794	6.19095	6.26878	6.0891	6.14121	6.34223	6.31516	6.76434	7.04635	6.31988	6.4129	6.11462	6.39924	6.37838	6.85553	6.0427	6.47411	6.13306	5.92282	6.65435	6.00892	5.95922	6.75121	5.87509	6.7084	6.23136	6.2356	6.15769	6.43609	5.8074	5.99066
NRP2	6.74479	6.73689	6.51671	6.68595	6.6105	6.88963	6.47844	6.66757	6.56868	7.1764	6.81207	6.39964	6.48361	6.86406	6.50769	6.49926	6.83851	6.69017	6.87579	6.76076	6.98077	6.95334	6.90014	6.895	6.88635	6.66132	7.40853	7.02694	6.781	6.70603	6.80567	6.86822	7.16107	6.68245	6.9186	6.65462	6.48346	7.08174	6.72011	6.50074	7.04545	6.97613	7.34159	6.78719	6.72886	6.83999	6.7489	6.60108	6.81653
NRROS	7.44539	7.37558	7.09875	7.14849	7.31758	7.27564	7.05331	7.43978	6.98451	7.68195	7.43264	7.14202	7.38753	7.48779	7.52324	7.06227	7.28653	7.17914	7.61546	7.44821	7.82482	7.17755	7.25506	7.93425	7.41033	7.18827	7.35187	7.17614	7.31475	7.09912	7.17543	7.17057	7.41983	7.07551	7.1063	7.21011	7.30505	7.37463	7.38838	7.26914	7.64025	7.19772	7.15911	7.30834	7.35424	7.36075	7.44831	7.1864	7.40283
NRSN1	5.97368	6.19186	6.19463	5.80828	5.99831	6.13797	5.87217	5.93906	6.04524	6.09546	5.96425	6.28409	5.97518	5.85064	6.00055	5.9447	6.0861	6.14901	5.61676	6.13455	6.59619	6.02576	6.03908	5.99968	5.90796	6.42108	5.84535	5.91522	5.8827	5.87268	6.3025	6.14997	5.9949	6.17365	6.31262	6.03683	6.11654	6.09372	6.26551	6.13016	5.88017	6.15144	6.39723	6.17553	6.04793	6.15665	5.97848	5.92169	5.98061
NRSN2	8.45792	8.36121	8.28995	8.38409	8.39324	8.34232	8.19599	8.46735	8.24589	8.39225	8.40208	8.42881	8.1302	8.1789	8.32431	8.08012	8.18243	8.06489	8.30107	8.45901	8.58933	8.45538	8.32864	8.50131	8.59984	8.4612	8.59403	8.38579	8.38045	8.27025	8.37131	8.43763	8.2808	8.28805	8.2894	8.3189	8.49596	8.41516	8.25411	8.30943	8.81832	8.59643	8.48939	8.49717	8.27823	8.57907	8.36382	8.42502	8.16691
NRTN	4.12163	4.01237	3.95478	4.23599	4.25524	4.10632	4.3694	4.50141	4.23311	4.22447	4.27721	4.5627	4.19834	4.35841	4.32409	4.49065	4.25437	4.14373	4.77716	4.12061	4.08085	4.05758	4.62447	4.41178	4.32088	4.03608	4.02461	4.15862	4.1244	4.30601	3.9532	4.14205	4.517	4.49956	4.06251	4.117	3.96309	4.07925	4.1138	4.18203	4.10193	4.60114	4.25946	4.00708	4.27975	4.4686	4.31062	4.03328	4.11045
NRXN1	5.08946	5.15604	5.06557	5.03087	5.00423	5.11061	5.12846	4.94343	5.13716	5.05797	5.05676	5.16967	5.18794	5.09946	5.17389	5.22196	5.22508	5.36753	5.22691	5.11309	5.15485	5.10703	5.07521	5.19787	5.08799	5.17653	4.93599	5.14379	5.13616	4.92996	5.16367	5.06672	5.10741	5.17557	5.12739	5.05184	5.01733	5.13436	5.07098	5.00237	5.17907	5.20521	5.15534	5.14073	5.0432	5.0434	5.08549	5.17004	5.17502
NRXN2	6.35234	6.10937	6.03468	6.01911	6.33795	6.0761	5.99879	6.20071	6.08695	5.91712	6.2883	6.0905	6.02651	6.12531	5.99247	6.05142	6.32418	6.09063	6.80739	6.38503	6.72827	6.24801	5.99449	6.17857	6.08159	5.77875	6.24957	5.94754	6.12301	6.02758	5.8763	6.27887	5.92331	5.88189	5.84695	5.94429	5.80267	6.1072	6.1011	5.89713	6.2433	6.1964	6.03163	6.24165	5.84526	6.12328	6.39551	6.43553	5.9039
NRXN3	6.70152	6.64481	7.3608	6.30431	6.79745	6.50169	6.2313	7.85851	7.92779	6.5897	6.7232	6.21404	6.38788	6.23363	6.59942	6.28762	7.02605	6.74796	6.75679	6.25594	6.51629	7.6119	8.92703	6.60504	7.49203	6.61136	6.30692	8.14299	7.87655	7.70392	6.70867	7.25846	6.77633	6.46574	7.75741	6.58084	6.38818	7.0808	6.71513	7.32832	6.53877	6.81954	6.72036	8.2578	6.55163	6.22961	7.49387	6.5872	6.64957
NS3BP	7.47748	7.14494	7.24795	7.25373	7.21946	7.28999	7.28489	7.21617	7.24667	7.31106	7.28769	7.61946	7.59176	7.34283	7.23499	7.02258	7.16714	7.15706	8.03693	7.49553	7.38428	7.34562	7.22038	7.45287	7.36027	7.36027	7.28021	7.37349	7.43261	7.11589	7.49766	7.32498	7.27925	7.36027	7.40203	7.17211	7.45574	7.30965	7.32621	7.15355	7.83127	7.668	7.56119	7.31	7.15863	7.2671	7.45957	7.09441	7.30053
NSA2	11.5425	11.1766	10.9793	11.5895	11.6173	11.1405	11.6804	11.2518	11.6702	11.5152	11.5576	11.1992	11.8804	11.3168	12.069	12.0197	11.5679	11.4248	11.3004	11.8179	11.0494	11.3738	11.8054	11.0954	11.3432	11.3545	11.6961	11.4232	11.4516	11.8826	11.3624	11.6534	11.3241	11.519	11.355	11.7635	11.6162	11.3462	12.3952	11.5278	11.2689	11.3605	11.0094	11.8217	11.9056	11.5878	11.8273	11.6439	11.6573
NSAP11	6.03145	6.2003	6.24164	5.59356	5.99148	6.07241	6.06745	5.90421	6.20893	5.98858	5.84306	5.93809	5.79836	5.73269	5.8947	5.86436	6.01428	6.37087	6.33277	6.26105	6.63954	5.97407	6.28281	6.15697	5.8336	6.25787	5.48011	6.02125	6.14636	5.85222	6.24496	5.96557	5.98512	6.2859	6.30008	6.13878	5.91543	6.05558	6.02999	5.95132	5.93336	6.11917	6.18431	6.11067	6.04211	5.95549	5.88804	6.06762	5.67815
NSD1	7.00305	6.85326	7.06931	6.8569	7.10359	6.94851	6.90145	6.93443	6.79888	6.80471	6.79241	7.29788	7.01642	6.76557	6.80592	6.91514	6.85203	6.85716	6.94349	7.016	6.90818	6.84114	6.91315	6.88134	7.00982	7.29849	6.9925	7.26413	6.88283	6.94854	7.01947	7.00398	7.41292	7.14267	7.16832	6.93055	7.19863	7.09287	6.80821	6.95043	7.07113	7.05573	7.01844	6.74091	7.10713	6.94221	6.78377	6.80972	6.87958
NSDHL	8.356	8.5147	7.90789	8.33389	8.00487	8.36806	7.96018	7.6666	7.82494	8.16951	8.1174	7.65184	7.66158	8.74713	8.68713	8.21629	8.52732	7.97799	8.59426	8.11912	8.33322	8.09828	8.27985	8.79437	8.55637	7.66795	7.8606	8.03609	8.0133	9.04993	8.1099	8.8396	8.31347	8.29888	8.44587	9.22499	8.76312	8.28756	7.52963	8.04147	7.59999	8.63503	8.43199	7.79338	8.8456	8.20786	8.22225	7.81561	8.60099
NSF	7.051	7.14041	7.251	7.20435	7.04579	7.17594	7.12626	7.09541	6.95277	7.14175	6.95433	7.40086	7.10942	7.07821	7.07864	7.09842	6.91344	6.99942	6.4459	7.22763	6.55177	7.08071	6.96924	6.70993	7.0603	7.54557	7.08832	6.93321	7.08668	6.90034	7.06123	6.90275	6.67941	7.12658	7.19682	6.87421	7.13276	7.04917	6.88347	7.07934	7.07466	7.45005	7.12288	7.07547	6.97425	7.20222	7.02155	7.06	6.97678
NSFL1C	8.45821	8.1024	8.05517	7.94759	8.28352	7.83212	8.18916	8.01933	8.45334	8.16938	8.07074	8.05895	8.13933	8.73483	8.28673	8.29574	8.50022	8.08592	8.31315	8.40841	8.26528	8.24299	8.2737	8.84484	8.63054	8.17892	8.16534	8.25326	8.01114	8.33141	7.74232	8.2374	8.4318	8.2908	8.11178	8.03834	8.4086	8.20843	8.49327	8.64793	8.25928	8.2327	8.06636	8.36594	7.81586	8.29412	7.74963	7.82627	7.84277
NSG1	7.18497	7.42373	7.31785	7.48266	7.09158	6.94367	7.54166	7.36974	7.31762	6.75647	7.12795	7.25728	7.44539	7.0478	7.42296	7.74212	7.13278	7.41086	6.96811	7.30915	7.2168	7.24349	7.17656	7.14146	7.00269	6.67599	6.66991	7.63655	6.97883	7.55003	7.2877	6.60563	6.74304	6.87222	6.92981	7.25253	7.42666	6.66167	7.36185	7.28776	6.94872	7.15876	6.98333	7.08226	7.13078	6.91363	6.76059	7.28617	6.9096
NSL1	7.23788	7.3897	7.61209	7.3778	7.31595	7.18653	7.18763	7.31521	7.60217	7.45347	7.27549	7.12252	7.40363	7.23216	7.39842	7.19884	7.42158	7.4842	7.06258	7.46753	7.11648	7.4	7.46344	7.4616	7.23273	7.61123	7.36976	7.32816	7.35491	7.26768	7.23727	7.35732	7.42244	7.41662	7.27634	7.34199	7.33212	7.35959	7.26412	7.42763	7.37632	7.18052	7.31253	7.20413	7.28437	7.36927	7.28803	7.23334	7.41784
NSMAF	8.18634	7.77706	7.85584	7.94927	7.81112	8.04324	8.14293	7.8284	7.74985	7.88394	7.71118	7.81064	7.7621	8.24861	7.90611	8.31831	7.83512	7.83015	7.50258	7.75569	7.58054	7.76746	7.51532	7.65206	7.96423	8.21915	7.79524	8.09891	7.81203	7.76472	8.20972	8.03638	7.85322	7.77526	7.85471	7.83322	8.01	7.78784	7.59089	7.68584	7.96971	7.62148	7.84946	7.79217	7.92854	7.77131	7.90748	7.69664	8.35827
NSMCE1	9.67898	9.76398	9.74248	9.93528	9.84195	9.73088	10.0167	9.75768	10.0233	9.58334	9.7629	9.05735	9.52206	10.0341	9.96145	9.8452	9.8686	9.79018	9.80305	9.89279	9.52591	9.21348	10.1485	9.90571	9.78506	9.91886	9.63096	9.68049	9.6869	10.2144	9.85903	10.0425	9.52214	9.95065	9.53681	9.71698	9.81277	9.77876	9.806	10.447	9.57016	10.5316	9.09288	10.3036	9.80214	10.1412	9.86751	10.0168	10.2566
NSMCE2	9.20394	8.93265	8.72552	9.47959	8.98607	9.0895	9.83604	8.93338	9.45731	9.53131	9.19169	8.62269	9.19325	9.4894	9.67089	9.46994	9.25127	9.21557	9.29553	9.25889	9.11798	8.99465	9.1945	9.30485	9.07516	9.4328	9.20201	8.87664	9.16522	9.27386	9.11244	9.4279	8.96256	9.28726	9.0289	9.06409	9.83378	8.67932	9.01899	9.24172	9.11644	9.11763	8.99753	9.12647	8.98701	9.03434	9.72563	9.50355	9.85112
NSMCE4A	7.91786	7.73825	7.52162	7.57638	8.0327	7.86653	8.1529	8.16401	8.37256	7.74562	7.7846	8.5074	7.84803	7.94759	8.13936	8.106	7.93881	7.92855	8.00561	7.92229	7.38724	8.40606	8.13755	8.00734	7.85843	7.88024	7.50968	8.40877	7.97116	8.08134	8.05646	7.70425	7.43632	7.96618	7.48491	7.94699	8.11085	7.70627	7.49336	8.08077	7.51881	7.32998	7.48855	7.30842	8.17059	7.64676	7.67132	7.75781	7.9067
NSMF	7.0135	7.02724	6.70253	6.86594	6.97496	7.0295	6.88797	7.10535	6.95898	6.82009	6.94889	7.21475	7.33959	7.22714	7.35665	7.32333	7.04713	7.0798	7.71064	7.02987	6.85926	7.05156	7.04757	7.21871	7.03449	7.12321	7.15022	6.88748	6.80517	6.94745	6.78166	6.95433	6.66994	6.86421	6.83355	6.66349	6.8684	6.87497	7.09561	6.79389	7.39681	7.27749	7.19538	6.59585	6.91904	7.38101	7.02003	7.09254	6.95683
NSRP1	7.85405	7.92513	7.84664	7.85214	8.09417	8.12864	7.92047	8.21587	7.86351	8.02261	8.66077	8.06632	8.2389	7.99652	7.9282	7.95634	8.36954	7.54884	7.59345	8.13271	7.61907	7.71795	8.04624	8.18059	7.36359	8.40289	8.20401	7.8252	8.07667	8.0484	7.81779	7.93883	7.8865	7.91541	7.49728	8.11744	8.09797	7.81852	7.27451	8.3292	7.70306	8.1606	7.59282	8.10941	7.82271	7.95806	8.39182	8.00231	8.28665
NSUN2	9.48011	9.02165	9.19153	10.5556	9.89542	9.55813	9.41428	9.71825	9.40497	8.84018	9.35077	9.84924	9.18856	10.2291	9.03947	9.61061	9.15369	9.16496	9.34723	9.82544	8.67462	9.77411	9.2041	9.35342	9.40441	9.61634	9.69465	9.79097	9.38306	9.54719	9.30467	9.53254	9.61396	9.69514	9.72707	9.47353	9.68014	9.56917	9.20406	9.34694	9.98091	9.56585	9.19284	9.54656	9.7946	9.2756	9.13644	9.90437	9.49164
NSUN3	6.72816	6.85479	6.71854	6.96451	7.03142	6.76594	6.72051	6.55705	6.67474	6.78097	6.79877	7.05976	6.7191	6.63186	6.5635	6.84036	6.90075	6.63993	6.57277	7.19636	6.67373	6.8365	6.77142	6.86502	6.62333	6.80513	6.84142	6.98542	6.74455	6.96183	6.84971	6.67205	6.81504	6.79284	6.73352	6.77649	6.88835	6.96811	6.58117	6.751	6.61167	6.66125	6.67727	6.68269	6.81381	6.55127	6.97257	6.53741	6.85786
NSUN4	6.72157	6.78319	6.58574	6.81024	6.8821	6.58896	6.98609	6.55906	6.81593	6.51579	6.63182	6.7396	6.67723	6.66338	6.68464	6.77281	6.37097	6.63929	6.53439	6.52696	6.54226	6.66448	6.87935	6.65363	6.69172	6.69045	6.88493	6.78632	6.88133	6.94646	6.59991	6.46376	6.83493	6.87415	6.71778	6.82663	6.92594	6.78679	6.7647	6.70201	6.69414	6.70016	6.54494	6.91835	6.6926	7.46396	6.91156	6.75634	6.56366
NSUN5	9.37957	9.08912	9.45816	9.25149	9.57793	9.63815	9.51583	9.40428	9.35063	9.25191	9.7537	9.33214	9.38701	9.57017	9.389	9.19574	9.18038	8.96978	9.01143	9.85507	9.38722	9.32457	9.41185	9.78274	9.55998	9.57692	9.21041	9.56538	9.51361	9.8381	9.55242	9.66554	9.22426	9.35872	9.22925	9.32135	9.43029	9.36452	10.0035	9.55064	9.44748	9.80171	9.18144	9.72204	9.61784	9.64752	9.62154	9.40167	9.30492
NSUN5P1	8.48137	8.29814	8.73092	8.33632	8.68686	8.81212	8.82688	8.72517	8.46165	8.4554	8.84583	8.52455	8.61345	8.70056	8.85162	8.48964	8.47726	8.38478	8.19569	8.88664	8.42731	8.41958	8.56393	9.00932	8.92947	8.8096	8.48758	9.22521	8.67976	9.00782	8.93485	8.98457	8.25958	8.41821	8.31075	8.30502	8.72227	8.23055	9.24236	8.70428	8.41969	9.33584	8.51958	8.847	8.78723	8.64587	8.76878	8.6962	8.44318
NSUN5P1 /// NSUN5P2	8.74562	8.36991	9.00976	8.66365	9.1732	9.15698	9.07286	9.00509	8.82755	8.66017	9.23758	8.72086	8.82	9.07363	8.94769	8.55507	8.7061	8.43165	8.7452	9.39881	8.70721	8.71927	8.9371	9.32656	9.33657	9.09873	8.78191	9.59646	9.00391	9.42699	9.42267	9.13371	8.68036	8.7276	8.69639	8.75596	9.00614	8.65574	9.61542	9.08323	8.78674	9.63475	8.84123	9.28544	9.21705	9.07596	9.07328	8.92066	8.77448
NSUN6	6.43557	6.72425	6.59214	6.33809	6.57154	6.35032	6.53476	6.75226	6.44011	6.55191	6.32311	6.73616	6.66191	6.64329	6.70152	6.66855	6.5306	6.48548	5.52106	6.29103	6.56442	6.31335	6.33268	5.98854	6.51677	6.65619	6.67537	6.88064	6.49347	6.51451	6.44444	6.30381	6.31122	6.42594	6.35927	6.17331	6.21026	6.358	6.31011	6.554	6.19918	6.35695	6.15519	6.72374	6.57841	6.51653	6.50712	6.74156	6.44268
NSUN7	6.28879	7.0264	6.91243	6.48916	7.02518	6.38058	6.72248	6.83552	6.90008	6.30242	6.44965	5.95454	6.56325	6.24719	6.83324	6.75378	6.5968	7.10724	5.60128	6.29312	6.93373	6.69925	6.77049	6.37674	6.53363	6.30435	6.60819	6.67289	6.94669	6.85592	6.59786	6.48096	6.10633	6.51874	6.60273	6.98134	6.79466	6.31736	6.82064	6.81223	5.99524	6.1886	6.42054	6.7194	6.55114	6.74582	6.6426	6.27143	6.60621
NT5C	7.73459	7.81564	7.97288	7.86925	7.98792	7.82803	8.24551	7.9284	8.00826	7.71433	8.05819	8.09148	8.16768	7.96447	8.16288	8.01278	8.22704	7.75439	7.87949	7.85248	7.64787	8.03996	7.92987	7.93792	7.79421	7.83566	7.87012	8.19372	7.8349	7.82038	7.91451	7.87117	7.65489	8.08361	7.69636	7.88123	8.04363	7.77979	7.91935	7.94211	7.90602	8.18815	7.60598	7.77353	7.89114	8.06699	8.09673	7.77341	8.01898
NT5C1A	6.69579	6.5953	6.52442	6.75536	6.66259	6.6071	6.63219	6.59963	6.62582	6.48282	6.58533	6.93523	6.51248	6.65591	6.92177	6.76291	6.5669	6.62314	7.66361	6.63672	6.70676	6.78593	6.70559	6.72451	6.66601	6.64256	6.59282	6.51413	6.45582	6.50656	6.60158	6.68444	6.43859	6.61817	6.59573	6.45971	6.6924	6.39168	6.81444	6.6922	7.02504	6.81741	6.80027	6.56792	6.41144	6.72718	6.45614	6.6952	6.61592
NT5C1B /// NT5C1B-RDH14	4.9779	5.09308	5.04263	4.92345	4.95291	4.98235	5.04546	4.98173	4.91056	4.98307	4.9879	5.06339	4.9676	4.97405	4.89092	5.11237	5.08787	5.04125	5.12216	5.13248	5.03493	5.09401	5.08317	5.03105	5.08427	5.05991	4.95707	4.95152	5.04342	4.91403	5.00056	5.03513	4.94693	5.1292	5.10913	5.01088	4.97905	5.04383	4.94189	5.02638	5.14798	5.14496	4.95205	4.86641	5.0222	4.88883	4.9189	5.11113	5.03662
NT5C1B-RDH14 /// RDH14	9.32195	9.3128	9.21413	9.63871	9.77116	9.47568	9.62775	9.55943	9.92203	9.0448	9.61009	9.55437	9.39623	9.93735	9.45869	9.83677	9.80544	9.22629	9.23866	9.75427	8.90408	9.65394	9.522	9.73959	9.60607	9.45157	9.48658	9.3949	9.49754	9.65572	9.14531	9.40484	9.06646	9.68568	9.02087	9.36036	9.59019	9.56278	9.06856	9.78763	9.69554	9.05527	8.74542	9.38998	9.38805	10.4072	9.63053	9.36415	10.2071
NT5C2	10.0556	9.98856	9.35754	9.99196	10.0317	9.81429	10.0738	10.1778	9.77925	10.0782	9.60439	10.4314	9.85778	10.4153	10.1188	10.05	9.67062	9.98157	9.65937	9.59533	9.12831	9.97571	9.87215	9.68354	9.38794	9.67361	9.50795	9.68963	9.65504	9.80726	9.83098	10.1265	9.93503	10.0638	9.65769	9.68439	9.67146	9.72887	9.32557	9.88966	9.67912	9.93815	9.92583	9.29997	9.79204	9.80577	9.48699	10.1007	9.68291
NT5C3A	10.8837	10.3632	10.3821	10.395	10.7139	10.5687	10.2709	10.5782	10.4344	10.5837	10.7813	10.7578	10.9958	10.3401	10.7524	10.5793	10.6011	9.94565	10.3672	10.915	9.94208	11.188	9.65095	9.76064	10.1695	10.658	10.2001	10.4221	10.2906	10.4142	10.3166	10.0479	10.2092	10.938	10.0757	10.2802	10.5357	10.318	10.6715	10.3687	10.7691	9.50684	9.17214	10.5387	10.4411	10.8328	10.8177	10.2193	10.5292
NT5C3B	8.45287	9.44444	9.54026	9.62815	9.53581	9.6767	9.41384	9.89863	9.8187	9.65483	10.1578	8.12421	9.18978	9.89568	10.0191	9.62611	10.5997	9.56048	9.3021	10.0008	9.42128	9.88105	10.2117	10.227	9.89418	9.00476	9.85022	9.84811	9.45977	10.035	9.0587	9.57257	8.56724	9.59993	9.09268	9.88273	7.48037	9.81613	9.61979	10.3452	7.58307	10.2435	9.31854	9.78782	9.45136	9.60908	10.7069	9.99707	9.98838
NT5DC1	7.56107	7.6091	6.9798	7.72123	8.01196	7.49584	8.10192	7.11168	7.79628	7.95097	7.71498	7.36438	7.83881	7.81129	7.92225	7.9916	6.97503	7.43184	7.38208	8.06104	7.77091	8.23655	7.64783	7.66865	8.13423	7.0068	7.29103	7.47595	7.59913	8.36107	7.59503	7.99354	7.57877	7.74113	7.61994	7.96434	7.76619	7.70614	7.68461	7.28685	7.61287	7.5088	7.52879	8.2509	7.73772	7.57483	7.79612	8.46681	7.64841
NT5DC2	6.49421	6.4217	6.47544	6.41853	6.72497	6.34544	6.68217	6.42941	6.73995	6.48022	6.58903	6.53333	6.80686	6.84281	6.52284	6.7215	6.23415	6.57732	6.35194	6.64102	6.52318	6.9707	6.67128	6.83824	6.42331	6.41885	6.61627	6.57867	6.54861	6.49073	6.20114	6.47284	6.63297	6.7407	6.43907	6.36235	6.64864	6.4421	6.23086	6.63378	6.88464	6.58139	6.61144	6.43084	6.4097	6.65655	6.46735	6.61925	6.7808
NT5DC3	6.82385	6.88009	6.93004	6.94598	6.946	6.80952	7.16047	6.74092	6.62275	6.59898	6.64875	7.09144	6.7977	6.87916	7.10533	6.84924	6.59384	6.61225	6.79194	6.6604	7.24202	6.4782	6.86686	6.78656	6.78475	6.79216	6.68456	6.73656	6.91337	6.85624	6.82119	6.78165	7.58828	7.33451	7.02562	6.96807	7.10061	7.29601	7.37303	6.6439	6.71379	7.18521	6.91491	6.92754	6.97571	6.71607	6.49522	6.67639	6.74817
NT5DC4	5.00046	5.11009	4.97218	4.96512	4.9652	5.09685	4.98265	5.05873	5.08715	5.1574	5.06097	5.06962	5.0928	5.22039	5.09019	5.34268	5.17764	5.1597	4.91069	5.01685	5.04362	5.06644	5.03847	4.94498	5.15884	5.1803	4.92862	4.77874	5.03722	4.79575	4.97515	5.18716	5.15459	5.05366	4.97423	4.85418	4.97655	4.94912	5.23678	5.13668	5.12952	5.11653	5.09438	5.13583	5.06248	4.98806	4.96413	5.32075	5.0084
NT5E	8.46134	7.96097	6.08455	8.32195	7.21402	8.2767	7.99548	6.81411	7.46819	8.33736	7.00051	8.89979	7.39851	6.87818	8.32926	8.47585	7.62135	7.75651	7.93822	8.51063	7.04474	7.54549	6.71894	7.49742	6.84749	6.8782	7.95671	7.88137	7.82513	7.45068	7.88681	8.10769	9.21239	8.35276	7.70306	8.48686	7.94116	8.2431	8.26831	6.79222	7.84029	7.74544	7.30588	6.23454	7.53054	9.18447	7.56926	8.38765	8.42872
NT5M	6.29817	6.19543	5.98371	6.64963	6.18815	6.11633	6.25934	6.3914	6.29988	6.22843	6.2253	6.36007	6.29741	6.53176	6.63824	6.61938	6.26012	6.1752	6.99215	6.37508	6.19923	6.13161	6.34259	6.50416	6.4311	6.31281	6.21616	6.15881	6.23703	6.23243	5.87218	6.51872	6.2519	6.19925	5.95821	6.09543	6.25352	6.17402	6.48	6.23295	6.39989	6.46082	6.08897	6.42509	6.14338	6.89612	6.36297	6.40439	6.19234
NTAN1	8.28815	8.23202	8.23103	7.90039	8.37317	8.04419	8.57821	8.29393	8.04884	9.1115	8.37836	7.54778	8.00938	8.23127	8.35034	8.42464	8.7054	8.21339	8.50017	8.28162	8.46323	8.8529	8.10207	8.70405	8.05714	8.71897	9.10746	8.37086	8.47732	8.45298	8.04662	7.97177	8.42021	8.01322	8.12709	8.2477	8.34506	8.50109	7.9523	8.3726	8.67818	8.40719	7.96164	7.67325	8.02662	8.49001	8.34078	7.89378	8.33215
NTF3	7.80864	7.86545	7.55204	8.00105	7.79253	7.75752	7.87565	7.73969	7.8914	7.81436	7.74454	7.52965	8.12381	7.97217	8.24411	8.49625	8.1727	8.10788	7.74351	7.58131	7.41054	7.75811	7.90256	7.34995	7.61403	7.71204	7.97593	7.52702	7.91558	7.60924	7.7242	7.72427	7.42341	7.60432	7.66542	7.65756	7.52003	7.92233	7.72915	7.57034	7.91062	7.92526	7.86261	7.49355	7.78667	8.07383	7.64978	8.10812	7.71642
NTHL1	8.17248	7.75547	8.30211	8.12355	8.12959	8.11973	8.02495	7.98424	8.72415	8.02841	8.26665	7.65194	8.41914	8.18351	8.94694	8.41195	9.38781	7.98381	7.43951	8.35243	8.26372	8.05786	8.52042	8.39401	8.07726	7.79483	7.62352	7.85128	7.92814	8.11829	8.17707	7.89792	8.77331	8.41361	7.81129	7.92047	8.22899	7.85814	8.58662	9.09202	7.36152	8.36487	7.46095	8.30224	8.00471	8.62686	8.31118	8.39019	8.36804
NTM	7.56691	7.69137	7.57329	7.61352	7.4423	7.49861	7.6045	7.65323	7.43977	7.34082	7.49462	7.61216	7.65716	7.44672	7.54445	7.39273	7.33367	7.68964	7.57866	7.82505	7.54561	7.43717	7.46632	7.41499	7.7346	7.37618	7.67091	7.54022	7.48322	7.27529	7.35758	7.3351	7.47551	7.39823	7.23871	7.32182	7.52488	7.43112	7.53905	7.33732	7.79087	7.9074	7.60527	7.23938	7.35665	7.49894	7.39291	7.71077	7.50892
NTMT1	8.42148	8.25359	8.21561	8.36029	8.33342	8.35271	8.4338	8.00065	8.56817	8.51907	8.33281	8.08941	8.11513	8.68333	8.08375	8.21891	8.34182	8.23838	8.53328	8.88173	8.29258	8.42947	8.25119	8.25002	8.41411	8.60644	8.1833	8.31912	8.24747	8.27833	7.9105	8.65835	8.45519	8.43602	8.11458	8.56109	8.22693	8.23163	8.22639	8.40567	8.67389	8.54036	8.20905	8.30567	8.3825	8.27372	8.1316	8.36386	8.40155
NTN1	5.92957	6.5727	5.98365	6.15179	6.52231	6.03481	5.8385	5.88709	6.18137	6.34679	6.10886	6.02813	6.08568	5.76329	6.18941	5.82229	5.99572	6.1154	6.34347	6.19994	6.29772	5.88282	6.25517	6.31784	6.08304	5.95398	6.26375	6.13648	5.9919	5.79992	6.07481	6.18705	6.09604	5.93987	6.04249	5.98028	5.90767	6.20154	6.32429	6.0705	6.23615	6.3971	6.3624	6.23678	5.95168	6.36708	6.09638	6.11964	5.90773
NTN3	6.58387	6.61813	6.4016	6.64963	6.54663	6.48179	6.58137	6.59532	6.59127	6.39161	6.6639	7.09229	6.68389	6.93785	7.07583	7.0364	6.55594	6.53292	7.47291	6.62184	6.52594	6.56603	6.44438	6.50631	6.55634	6.68296	6.63527	6.56044	6.60013	6.44261	6.32514	6.71377	6.6047	6.63154	6.56123	6.25014	6.59812	6.4938	6.70188	6.46861	6.83049	6.81458	6.57056	6.49643	6.57697	6.8143	6.45126	6.89765	6.72011
NTN4	8.2264	8.87619	7.11347	9.00119	7.77249	6.55957	7.51726	8.18629	7.72994	6.66642	7.58704	7.29589	6.43439	6.58231	6.79438	7.66891	8.10144	7.19041	6.66523	7.25309	7.48058	9.3947	8.3594	7.44234	6.56607	6.77607	9.2676	7.59117	7.17288	7.64733	7.52017	6.40102	6.89035	6.12345	7.17962	8.05296	7.43893	6.72814	7.49011	8.06172	7.67926	6.87815	7.35389	6.38095	6.98156	7.16846	6.83159	6.15325	6.85803
NTN5	6.13369	6.35393	6.16476	6.177	6.08633	6.21743	6.28193	6.23688	6.22822	6.09118	6.15559	6.20766	6.29905	6.42201	6.3006	6.42775	6.2069	6.2753	6.38978	6.1696	6.1506	6.10405	6.20059	6.08121	6.38958	6.21057	6.27603	6.11501	6.16614	6.06831	6.06349	6.13728	5.91571	6.22708	6.07278	6.06026	5.89734	6.13395	6.3025	6.14585	6.49474	6.27454	6.34735	6.1062	6.10723	6.13952	6.03635	6.50219	6.03902
NTNG1	6.08779	6.16285	6.25059	5.9359	6.07291	6.0858	5.94706	5.75822	6.08649	6.17402	6.10525	6.11686	5.96798	5.86224	5.97931	6.21408	6.05838	6.32678	6.03614	6.38001	6.61622	6.1581	6.17306	6.28284	6.02159	6.24374	5.92989	5.91587	6.15494	5.85426	6.12694	6.02816	6.033	6.05932	6.27225	6.00635	6.05192	6.11327	6.31553	5.97659	6.12327	6.39522	6.20198	6.11379	6.00043	5.87958	5.95242	6.15956	6.04552
NTNG2	6.10061	5.99185	5.89753	5.97817	5.88898	5.93305	5.86773	6.49904	6.18741	6.28063	6.04986	6.11867	5.9828	6.81161	6.77004	6.50409	6.09813	6.05349	6.97593	5.75204	5.86763	6.06903	6.16047	5.90973	6.17138	6.39998	6.13523	5.82244	6.1316	5.93602	5.84515	6.2138	6.06618	6.12553	6.00022	6.03124	5.94035	6.06636	6.04028	5.93917	6.62346	6.26234	6.46833	6.12847	6.13035	6.36548	5.98731	6.32617	6.10041
NTPCR	8.22817	7.95212	8.66256	8.59554	7.97029	8.20824	8.54484	8.32214	8.62038	8.51249	7.98117	7.83958	8.68154	8.39767	8.53969	8.61417	8.79776	8.73585	8.75031	8.56877	8.3868	8.16434	8.11191	8.49659	7.64752	8.64897	8.22696	8.27019	8.6047	8.54633	8.09357	8.48735	8.50195	8.28242	8.32715	8.51938	8.51975	8.50845	8.53006	8.24425	8.07167	8.90655	8.45592	8.62823	8.37704	8.21702	8.37726	8.17462	8.2203
NTRK1	5.01327	4.98777	4.88926	5.15161	4.75202	4.83715	5.17446	5.0155	5.19676	4.94817	5.09076	5.33394	5.16972	5.33606	5.66867	5.21513	5.19462	5.12836	5.72205	4.94602	4.92467	5.22004	5.06899	4.86696	5.03845	4.96101	4.93857	5.10111	4.80925	4.93702	4.85613	4.96564	4.76044	5.06555	4.89098	4.73871	4.95582	5.0139	5.19318	5.01485	5.33795	5.10408	4.83457	4.81729	5.06847	5.1722	5.00276	5.33946	5.18243
NTRK2	6.13831	6.5533	6.56377	6.39966	5.97635	6.15837	6.39792	5.97782	6.49457	6.51443	6.10688	6.01991	6.15276	6.03509	6.49525	5.99222	6.14564	6.56414	6.15891	6.22349	6.32041	6.01899	7.66871	6.21302	6.21443	6.29052	6.51724	6.09505	6.35116	7.07474	6.06226	6.321	5.98583	6.13832	6.57965	7.23786	6.30083	6.63198	6.14404	6.19432	6.09172	6.27215	6.74151	6.26483	6.31735	6.00045	6.25919	6.16926	6.48478
NTRK3	6.82368	6.83165	6.8611	6.68517	6.63397	6.72965	6.71235	6.7123	6.79667	6.74945	6.69849	6.85585	6.80107	6.81869	6.76168	6.75272	6.80179	6.86764	7.12091	6.88047	7.05081	6.74474	6.88023	6.81167	6.7861	6.83602	6.73161	6.78521	6.77437	6.65414	6.83139	6.68243	6.65844	6.75353	6.8917	6.70958	6.7908	6.70637	6.79963	6.75947	6.81975	6.95262	6.79439	6.83799	6.7008	6.66536	6.74856	6.80565	6.70015
NTRK3-AS1	6.67126	6.91458	6.72015	6.70072	6.57681	6.69426	7.0326	6.89698	7.03427	6.4794	6.83353	6.80714	7.02609	7.13215	7.06139	7.00409	6.8348	6.77466	6.95076	6.75359	6.74621	6.79726	6.93786	6.5803	6.94011	6.75073	6.58299	6.64328	6.65072	6.69215	6.59938	6.93631	6.4632	6.72641	6.78044	6.59395	6.77906	6.70342	7.2256	6.61838	6.90729	7.05534	6.76809	6.72757	6.80856	6.78068	6.48441	6.946	6.61494
NTS	5.86145	6.35293	8.37157	7.87553	5.84665	6.13272	8.26023	6.56354	6.15028	5.9085	6.01576	6.06376	5.99648	6.26623	7.40048	5.75109	6.44812	8.42432	5.88667	6.08204	6.68554	6.00559	6.19368	6.26972	6.14139	9.63722	6.02087	8.03953	7.10554	6.11362	6.02115	6.20344	6.02119	7.06396	6.41748	5.96702	5.76593	6.11813	6.46688	6.22064	6.00259	6.19774	7.81796	6.27908	5.99612	5.68731	6.04058	6.69025	5.98883
NTSR1	7.02703	7.13731	6.99785	7.10258	6.97074	6.86289	7.09452	6.97377	7.03849	7.01448	7.04044	6.9935	7.05893	7.19829	7.02969	7.25925	7.11836	7.01537	7.27262	7.30173	7.09195	6.95354	7.07529	7.22471	7.1556	7.32833	7.05215	6.79653	7.12069	6.87914	6.7904	8.86076	7.05382	6.96318	6.97222	6.77804	7.01993	7.08971	7.10589	7.05346	7.31435	7.35528	7.03726	7.09724	6.97145	7.05974	6.92283	6.9663	6.95309
NTSR2	6.08443	6.03836	6.25125	5.95013	6.00197	6.13596	6.14017	5.96361	6.10703	6.05438	6.15121	5.88714	6.12918	6.06784	6.31157	6.1197	5.94325	5.93202	6.22005	6.18286	6.29099	5.93233	6.17818	5.86314	6.18748	6.19609	5.85641	5.75668	6.1459	5.93234	6.01974	6.13189	6.0218	6.00042	6.32943	6.20143	5.96593	5.92322	6.23173	6.05066	6.25065	6.3685	6.07723	6.07839	5.91628	5.95988	6.13468	6.04111	5.88639
NUAK1	8.00469	7.79293	7.70181	8.0765	7.89332	8.59489	7.4853	8.66141	8.02708	9.59345	8.33041	7.90219	7.75729	7.57659	7.7309	7.97897	8.30681	8.22932	8.59236	7.70913	8.27933	7.95673	8.08236	8.57109	8.53893	8.42051	9.19564	8.17569	8.24952	8.73073	8.08247	8.77098	9.13408	7.78708	8.36299	7.91573	7.76361	9.1414	8.10906	8.12809	8.87214	8.57266	9.10753	8.19325	8.21703	8.68765	8.4129	7.60908	7.89826
NUB1	7.80354	7.4865	7.38718	7.59443	7.4929	7.93366	7.54599	7.67035	7.33643	7.61922	7.86226	7.83202	7.45656	7.72849	7.49912	7.43214	7.60854	7.32175	7.60424	7.95978	7.63787	7.43326	7.43833	7.78908	7.48917	8.11903	7.46795	7.35026	7.58762	7.55914	7.74838	7.4983	7.45565	7.90024	7.38504	7.37324	7.45012	7.47019	7.55374	7.47526	7.97288	7.68895	7.49475	7.68589	7.48888	7.57232	7.52103	7.7282	7.77263
NUBP1	8.46247	8.18188	7.7892	8.69056	8.22532	8.27957	8.57658	8.18499	8.37727	7.98349	8.02326	8.08744	8.31031	8.54361	8.32267	8.43169	8.52617	8.31215	8.21402	8.39391	7.86315	8.0614	8.51508	8.30726	7.91096	8.53396	7.85961	8.38863	8.14212	8.24868	8.22586	8.20963	8.49158	8.67779	8.21357	8.34551	8.17848	8.11514	7.76175	8.47514	8.54459	8.62689	8.0601	7.92136	7.91174	8.2083	7.81513	8.15852	8.51594
NUBP2	7.72915	7.37585	7.47105	8.10072	7.44728	7.77854	7.75657	7.91047	7.91364	7.32038	7.57192	7.46716	7.54163	7.63917	7.67503	7.65882	7.52023	7.26779	7.38117	7.85673	7.56879	7.56324	7.62595	7.94029	7.74499	7.61295	7.51293	7.59102	7.3359	7.91815	7.35495	7.6145	7.67622	8.03627	7.4036	7.50817	7.65364	7.50269	7.40532	8.05647	7.64962	8.12924	7.59571	7.44917	7.46721	7.78833	7.69798	7.71183	7.65098
NUBPL	9.04058	9.23677	8.34673	9.1767	8.79114	9.22777	9.43119	9.14183	9.65243	9.00693	8.87136	8.06367	8.82022	10.0298	9.64651	8.4583	8.53899	8.86178	8.60208	8.81908	7.51606	9.00029	8.697	8.60562	9.0483	7.92469	8.85645	8.47839	9.15301	9.20955	8.68142	9.00661	7.87521	8.50967	9.20274	9.14756	9.31949	9.08614	8.42452	8.70977	7.90842	8.44532	8.27219	8.65764	9.03459	8.62914	8.90545	8.79192	9.4211
NUCB1	9.54947	9.05477	9.16269	9.55335	9.19531	8.65653	8.97363	8.63623	8.87818	8.48501	9.40341	8.76751	8.93723	8.69649	8.70886	9.17645	8.98642	8.95147	8.77737	8.79612	9.73592	9.51753	8.74571	9.49576	9.36601	9.04324	9.45486	9.40279	8.97952	9.10663	8.76203	8.79485	9.3983	8.97261	8.98552	9.20449	9.48902	9.35661	8.61102	9.50757	9.53786	8.87449	9.17173	9.26394	8.48614	9.49419	9.44148	9.27747	8.35989
NUCB2	7.64539	8.63777	7.99507	8.15129	7.93796	7.61863	7.90277	7.97727	7.56861	7.9288	7.90418	8.1899	8.43345	7.68191	7.67003	8.46204	8.4465	7.76033	7.62845	7.45912	7.40814	7.34495	7.52376	7.9402	7.29651	8.28983	7.95334	7.88925	7.98759	7.86878	7.82409	7.53369	7.83156	8.39863	7.59673	7.60649	7.79602	8.03061	7.5001	7.62639	8.92686	7.96046	7.71616	7.60419	7.59787	8.65178	8.01143	7.57316	7.64313
NUCKS1	8.89683	9.43752	9.49576	10.1799	9.30515	9.74859	9.13161	9.23779	9.45007	9.52685	9.10646	9.87657	9.32569	9.68076	9.90676	9.62669	9.22258	9.47954	9.0815	9.13911	9.15901	9.50537	9.26341	9.43808	9.27854	9.22947	9.56519	9.57115	9.25046	9.57184	9.46251	9.7778	9.17064	9.6139	9.20447	9.48952	9.44591	9.23813	8.88169	9.1183	9.92521	9.37464	10.1429	9.31414	9.49029	9.97648	9.14753	9.46989	9.5487
NUDC	8.16352	7.5506	7.93373	8.46391	8.71529	8.14312	8.30253	8.15029	8.49203	8.10424	8.22832	8.33707	8.35496	8.48466	8.34832	8.6881	7.92626	7.97993	8.358	8.68028	8.10897	8.3494	8.18773	8.44021	8.44771	8.70878	8.13714	8.44817	8.26187	8.57947	8.09669	8.07957	8.41913	8.57027	8.24899	7.67088	8.12503	8.48266	8.24837	8.62284	8.72235	8.42625	8.35649	8.49352	7.92224	8.31995	8.22408	8.63483	8.56494
NUDCD1	7.53533	7.33279	7.56882	7.55284	7.62062	7.74315	7.69531	7.52688	7.7598	7.72669	8.36965	6.67177	7.279	8.24984	7.41415	7.9743	7.82567	7.30944	7.15029	8.55459	7.4658	7.63426	7.57055	7.96701	8.06496	8.23383	7.25737	7.42642	7.70013	7.92397	7.83961	8.07087	7.10151	7.81285	7.38482	7.56287	8.04184	7.25229	6.73125	7.59969	8.07347	7.57646	7.47001	7.21836	7.4358	7.14238	8.32055	7.5995	8.24218
NUDCD2	7.35267	7.31939	7.52612	7.42834	7.89869	7.36685	7.77689	7.34671	7.74151	7.41146	7.42108	7.80929	7.51239	7.46968	7.77722	7.70027	7.46202	7.46205	7.64571	7.94327	7.32183	7.72714	7.62131	7.5427	7.60492	7.80319	7.38815	7.70906	7.39319	7.80346	7.69267	7.58648	7.62767	8.32401	7.61787	7.75632	7.72294	7.89684	7.38464	8.03602	7.89209	7.49592	7.39823	7.4404	7.6826	7.42776	7.65869	7.49277	7.83547
NUDCD3	8.228	8.28222	8.2303	7.99657	7.88754	8.08884	7.9914	8.1311	7.97698	8.02517	8.14949	8.16433	7.94876	8.24026	8.42485	8.08119	8.05134	8.11919	8.15924	8.04838	8.19964	8.00079	8.08176	8.16944	8.10669	8.09624	8.04553	7.7838	8.15453	8.05821	7.92459	8.24082	7.9029	7.91282	7.90224	8.09926	7.89071	7.93389	8.22893	7.99638	8.10098	8.30187	8.10966	8.14455	8.09534	8.36619	8.16753	8.21472	7.94042
NUDT1	8.43337	8.24688	8.32856	8.88027	8.38584	8.40456	8.66297	8.84885	8.45697	8.3279	8.9505	8.00488	8.31295	8.99747	8.70489	8.1205	7.97963	8.32397	8.37611	9.14822	8.31084	8.66694	8.33377	9.2368	8.64083	8.36718	8.36544	8.39574	8.34727	8.93272	8.05734	8.7286	8.07331	8.70643	8.00016	8.47252	8.4175	8.03133	8.46586	8.5034	7.96597	9.20812	8.14027	8.31526	8.35004	9.13103	8.5085	8.1198	8.48733
[truncated: 8,750 more rows]
[truncated: 128 more columns]

## Sheet: survival
ID_REF	status	time
GSM437093	0	142.55
GSM437094	0	122.72
GSM437095	1	28.96
GSM437096	0	119.21
GSM437097	0	59.53
GSM437098	1	68.81
GSM437099	0	82.29
GSM437100	0	110.82
GSM437101	1	65.88
GSM437102	0	84.13
GSM437103	1	16.47
GSM437104	0	89.75
GSM437105	0	76.07
GSM437106	0	67.82
GSM437107	0	52.24
GSM437108	0	64.1
[truncated: 161 more rows]
